# Supplementary material for: Understanding the role of corporate social responsibility and sustainable supply chain management in shaping the consumers’ intention to use sharing platforms
Source: Front Psychol. 2022 Aug 22;13:970444. doi: 10.3389/fpsyg.2022.970444 (PMC9443847; doi:10.3389/fpsyg.2022.970444)
Supplement: Supplementary file 1 [file Data_Sheet_1.xlsx]

## Sheet: Navigation
	SmartPLS Report
	Please cite the use of SmartPLS: Ringle, C. M., Wende, S., and Becker, J.-M. 2015. "SmartPLS 3." Boenningstedt: SmartPLS GmbH, http://www.smartpls.com.
		Complete
	Final Results
	Path Coefficients	show
	Indirect Effects	show
	Total Effects	show
	Outer Loadings	show
	Outer Weights	show
	Latent Variable	show
	Residuals	show
	Quality Criteria
	R Square	show
	f Square	show
	Construct Reliability and Validity	show
	Discriminant Validity	show
	Collinearity Statistics (VIF)	show
	Model_Fit	show
	Model Selection Criteria	show
	Interim Results
	Stop Criterion Changes	show
	Base Data
	Setting	show
	Inner Model	show
	Outer Model	show
	Indicator Data (Original)	show
	Indicator Data (Standardized)	show
	Indicator Data (Correlations)	show

## Sheet: Complete
	SmartPLS Report
	Please cite the use of SmartPLS: Ringle, C. M., Wende, S., and Becker, J.-M. 2015. "SmartPLS 3." Boenningstedt: SmartPLS GmbH, http://www.smartpls.com.
	back to navigation
	Final Results
	Path Coefficients
		Consumer Intention	Corporate Social Responsibility	Eco-design	Green Concern	Green Perceived Quality	Internal Green Management
	Consumer Intention
	Corporate Social Responsibility			0.234284		0.462553	0.311444
	Eco-design	0.0286302
	Green Concern	0.204294
	Green Perceived Quality	0.438325
	Internal Green Management	0.174213
	Indirect Effects
	Total Indirect Effects
		Consumer Intention	Corporate Social Responsibility	Eco-design	Green Concern	Green Perceived Quality	Internal Green Management
	Consumer Intention
	Corporate Social Responsibility	0.263714
	Eco-design
	Green Concern
	Green Perceived Quality
	Internal Green Management
	Specific Indirect Effects
		Specific Indirect Effects
	Corporate Social Responsibility -> Eco-design -> Consumer Intention	0.00670761
	Corporate Social Responsibility -> Green Perceived Quality -> Consumer Intention	0.202749
	Corporate Social Responsibility -> Internal Green Management -> Consumer Intention	0.0542575
	Total Effects
		Consumer Intention	Corporate Social Responsibility	Eco-design	Green Concern	Green Perceived Quality	Internal Green Management
	Consumer Intention
	Corporate Social Responsibility	0.263714		0.234284		0.462553	0.311444
	Eco-design	0.0286302
	Green Concern	0.204294
	Green Perceived Quality	0.438325
	Internal Green Management	0.174213
	Outer Loadings
		Consumer Intention	Corporate Social Responsibility	Eco-design	Green Concern	Green Perceived Quality	Internal Green Management
	CI1	0.841756
	CI2	0.79185
	CI3	0.906738
	CI4	0.910334
	CI5	0.848126
	CSR1		0.795046
	CSR2		0.869388
	CSR3		0.882946
	CSR4		0.843906
	ECD1			0.871271
	ECD2			0.967482
	ECD3			0.910559
	ECD4			0.776014
	GC1				0.716593
	GC2				0.792856
	GC3				0.77491
	GC4				0.653465
	GPQ1					0.665545
	GPQ2					0.652032
	GPQ3					0.829525
	GPQ4					0.817322
	GPQ5					0.766988
	IGM1						0.836244
	IGM2						0.773638
	IGM3						0.880188
	IGM4						0.653779
	IGM5						0.818045
	Outer Weights
		Consumer Intention	Corporate Social Responsibility	Eco-design	Green Concern	Green Perceived Quality	Internal Green Management
	CI1	0.234102
	CI2	0.202588
	CI3	0.246021
	CI4	0.262424
	CI5	0.212886
	CSR1		0.293679
	CSR2		0.332821
	CSR3		0.278861
	CSR4		0.273658
	ECD1			0.266516
	ECD2			0.349036
	ECD3			0.250266
	ECD4			0.260593
	GC1				0.318705
	GC2				0.360454
	GC3				0.361782
	GC4				0.31445
	GPQ1					0.207836
	GPQ2					0.315952
	GPQ3					0.311511
	GPQ4					0.26241
	GPQ5					0.238315
	IGM1						0.290367
	IGM2						0.182481
	IGM3						0.307858
	IGM4						0.23991
	IGM5						0.230045
	Latent Variable
	Latent Variable
	Case ID	Consumer Intention	Corporate Social Responsibility	Eco-design	Green Concern	Green Perceived Quality	Internal Green Management
	1	1.47867	0.347179	0.995278	2.00351	1.91573	0.932351
	2	1.18186	-0.00457933	1.32629	1.22865	1.39322	1.30169
	3	-0.00723215	-0.75892	-0.06083	0.486384	-0.025117	-0.185695
	4	-2.07463	-1.47775	0.995278	0.167594	-1.2857	-1.82061
	5	1.47867	1.40562	-0.06083	0.829276	1.91573	1.30169
	6	0.636526	1.06499	-0.391845	2.00351	1.91573	-0.0555296
	7	-0.552565	-0.741165	0.664263	0.486384	0.106171	0.372963
	8	-0.00723215	0.336057	-1.44795	-1.06557	0.821243	0.372963
	9	-0.00723215	-0.00457933	-2.83508	0.486384	-0.366002	-0.744353
	10	-0.00723215	1.02845	-0.06083	0.829276	-0.519654	-0.185695
	11	-0.00723215	0.713228	-0.06083	0.508043	1.13538	0.373692
	12	1.47867	1.40562	1.00285	1.31773	0.715832	0.873196
	13	1.47867	1.40562	1.00285	1.31773	0.715832	1.30169
	14	-0.00723215	0.354836	-0.06083	-0.0152354	-1.55907	-1.38434
	15	-0.00723215	-1.44122	-1.11694	-0.63137	-0.729252	-0.843044
	16	-0.00723215	-0.741165	-2.83508	-1.79467	0.46942	-0.744353
	17	-1.84008	-3.12143	0.995278	-0.620433	-1.34014	0.661703
	18	-2.69232	-0.00457933	-2.18818	-1.3386	0.0510967	-0.82568
	19	-0.00723215	-0.363995	-0.06083	-0.666194	0.211582	-0.688681
	20	-0.00723215	0.372591	1.32629	-0.312366	-0.602701	-1.67991
	21	-0.88355	-0.678195	-0.06083	-1.86209	0.0401596	-0.0486959
	22	-0.00723215	-0.00457933	0.270185	0.486384	-0.882903	0.373692
	23	1.18186	-2.10718	0.671831	-1.07651	-1.82251	0.661703
	24	-0.00723215	1.40562	1.32629	0.065136	0.46942	0.103045
	25	-0.00723215	-1.0818	-0.06083	-1.74912	-1.07014	-1.4823
	26	-0.00723215	-0.00457933	-0.06083	0.486384	0.46942	-0.399941
	27	-0.88355	-0.678195	-1.11694	-0.266819	-0.475517	-2.31306
	28	-0.328117	-0.712289	1.32629	-0.266819	-0.735314	-0.743625
	29	-0.00723215	0.372591	1.32629	0.486384	0.46942	1.30169
	30	1.47867	1.40562	-0.06083	-2.54787	0.46942	-1.03993
	31	-0.00723215	-0.00457933	-0.06083	2.00351	0.46942	1.30169
	32	-0.00723215	1.40562	1.32629	0.0521847	0.231497	1.30169
	33	0.548201	0.336057	-1.44795	0.440623	0.146305	-1.01427
	34	-0.578631	-0.337559	1.00285	-1.03074	-0.805466	1.30169
	35	1.47867	-0.678195	-0.06083	0.850935	0.46942	-0.185695
	36	-0.00723215	1.07264	-0.06083	-0.199399	-0.206742	0.373692
	37	-0.00723215	-0.337559	-0.06083	-0.620433	-0.591131	0.372963
	38	1.47867	0.732007	-0.06083	0.486384	-0.206742	0.103045
	39	-1.49313	-0.723411	-1.11694	-1.80784	-1.22379	-1.0956
	40	-0.00723215	0.336057	0.270185	0.486384	0.782332	-0.185695
	41	-1.49313	-0.00457933	1.32629	-0.266819	-0.636002	-0.744353
	42	-1.23451	-1.41478	-0.785923	-1.47588	-0.151668	-1.38434
	43	0.933334	1.07264	-0.06083	-0.199399	-0.206742	0.103045
	44	0.61046	-0.00457933	-0.06083	0.0760725	0.46942	0.103045
	45	0.860975	0.327376	0.664263	0.918355	-1.81158	-1.04676
	46	0.860975	0.327376	1.32629	0.918355	-1.81158	-0.618268
	47	0.548201	-0.34624	1.32629	-0.199399	-0.55783	0.00435406
	48	-0.88355	0.372591	-0.06083	-1.02002	-0.932016	0.103045
	49	-0.29394	-0.327461	-0.06083	1.60414	0.232721	1.30169
	50	-0.00723215	-0.363995	-0.384277	0.143493	-0.261816	-1.03993
	51	-0.937698	-0.38175	-1.11694	0.486384	-1.20142	-0.744353
	52	-0.624925	0.354836	-1.44795	0.0760725	-0.272018	1.01295
	53	-0.328117	-0.00457933	-0.06083	-0.653029	-0.580928	-0.185695
	54	1.47867	1.40562	1.32629	0.829276	1.91573	-0.185695
	55	1.47867	1.40562	0.995278	0.143493	0.46942	1.30169
	56	1.47867	1.40562	-0.391845	0.486384	0.46942	-0.474435
	57	-0.586742	-0.00457933	-0.384277	-1.04147	-0.519654	0.932351
	58	1.47867	0.372591	-0.391845	-0.63137	-1.04216	0.45429
	59	1.22004	0.695473	-0.06083	-0.666194	1.33814	-0.374287
	60	1.47867	0.686791	1.32629	1.66062	-0.910877	0.103045
	61	0.289576	-0.00457933	-0.06083	0.143493	-0.130528	-0.474435
	62	-2.52404	-2.1879	-3.5753	-1.7384	-2.09812	-4.08919
	63	-0.00723215	1.40562	0.995278	2.00351	0.46942	-0.267022
	64	-1.8522	-1.05537	-0.06083	-1.3953	-0.482351	-0.185695
	65	-0.00723215	-0.00457933	1.32629	0.486384	0.46942	-0.474435
	66	-0.00723215	-0.00457933	-0.06083	-0.221058	0.46942	-0.614188
	67	-0.00723215	-1.03761	-1.44795	0.486384	0.0401596	-0.185695
	68	-0.265858	-0.00457933	-0.06083	0.486384	0.211582	-0.185695
	69	1.47867	1.40562	1.32629	-0.242717	1.7341	0.103045
	70	-0.00723215	-0.00457933	-0.06083	0.486384	0.46942	-0.185695
	71	1.47867	0.372591	1.32629	-0.63137	-1.04216	0.45429
	72	-0.29394	-0.337559	-0.06083	-0.56395	-0.976888	0.0849523
	73	-0.87345	-1.09956	0.333248	-0.255882	-1.14148	0.0842236
	74	-0.00723215	-0.00457933	-0.06083	-0.199399	-0.882903	-0.185695
	75	1.47867	0.00307775	0.348384	0.464725	1.06814	-1.32867
	76	-0.00723215	-0.00457933	1.32629	0.143493	-0.547627	1.30169
	77	0.313653	-0.00457933	0.270185	0.818339	0.106171	-1.03309
	78	0.61046	-0.00457933	-1.11694	0.818339	0.106171	-1.03309
	79	-0.00723215	-0.00457933	-0.06083	0.783515	-0.860539	0.103045
	80	-0.00723215	-0.00457933	1.32629	-0.963325	0.46942	-0.185695
	81	-0.265858	-1.40468	-2.83508	-1.02002	-1.09128	-0.185695
	82	-0.00723215	-0.00457933	1.32629	-0.255882	0.232721	-0.185695
	83	-1.19632	-0.00457933	-0.0532617	-1.77301	-1.56541	-2.29424
	84	0.279475	1.07264	-0.06083	0.486384	-1.30684	-0.536941
	85	-0.29394	1.06499	-0.06083	0.143493	0.524494	0.74303
	86	-1.75176	-0.363995	-1.11694	-1.03074	-0.701279	-0.473706
	87	0.538101	-0.678195	-0.06083	0.850935	0.46942	-0.185695
	88	-0.911632	-0.00457933	0.270185	-1.31715	-0.910877	-1.0956
	89	-0.614824	-0.00457933	-0.06083	-1.31715	-0.910877	-1.0956
	90	-0.29394	-0.00457933	0.995278	-0.323303	0.232721	-0.0555296
	91	1.47867	-0.38175	-0.06083	0.885759	-0.370596	1.30169
	92	-0.00723215	0.732007	-0.384277	0.143493	0.287795	0.103045
	93	-0.366299	1.40562	-2.83508	-1.07406	-1.16871	-0.455614
	94	-1.19632	-0.00457933	0.995278	-0.63137	-0.651814	0.372963
	95	-0.265858	-1.41478	1.32629	-0.598774	-1.69196	-0.185695
	96	-0.624925	-0.66044	0.270185	-0.63137	-1.87759	0.103045
	97	0.25142	-1.37927	-1.44795	-2.62846	-0.840272	-0.663026
	98	-0.00723215	-0.722386	-1.11694	-0.221058	0.287795	-0.744353
	99	-0.524483	-2.07064	-0.06083	0.486384	-1.56467	0.373692
	100	-0.524483	-2.07064	-0.06083	0.486384	-1.56467	0.103045
	101	-0.524483	-2.07064	-2.83508	0.486384	-1.56467	-0.111202
	102	-2.97903	-2.492	1.32629	-0.653029	-1.57561	1.30169
	103	1.19196	-0.0132607	-2.17305	-1.42789	1.15652	-3.51171
	104	0.895152	-0.0132607	-1.52615	-1.42789	1.15652	-3.51171
	105	-0.00723215	-0.00457933	-0.06083	0.143493	0.46942	-0.185695
	106	-1.70748	-2.78079	-0.391845	-0.97649	-1.56663	-1.46567
	107	-0.328117	-1.03761	1.32629	-0.288478	0.524494	1.30169
	108	-0.0694915	1.40562	-0.785923	-1.07406	-1.16871	-0.455614
	109	-1.49313	-0.00457933	0.348384	-0.63137	-0.651814	0.372963
	110	-0.00723215	-0.00457933	1.32629	-0.54229	-2.58172	1.30169
	111	-0.00723215	-0.00457933	1.32629	-0.54229	-2.58172	1.30169
	112	-1.19632	-1.41478	-0.06083	-0.655257	-0.547627	-0.185695
	113	1.47867	1.04621	-0.06083	0.486384	0.590505	1.30169
	114	1.47867	1.40562	1.32629	2.00351	1.91573	1.30169
	115	1.47867	1.40562	0.679399	2.00351	1.91573	1.30169
	116	-0.00723215	0.3284	0.270185	0.907418	-0.805466	0.373692
	117	0.674709	1.40562	1.32629	1.26125	0.211582	1.30169
	118	-1.77984	-1.41478	-0.06083	-0.288478	-1.53744	-0.536941
	119	-0.328117	-0.00457933	-0.06083	0.156658	-0.750392	0.74303
	120	-0.00723215	0.687816	-0.06083	1.26125	0.232721	-0.185695
	121	-0.30404	-0.00457933	-0.06083	0.486384	0.46942	-0.399941
	122	-0.330106	-0.00457933	-0.06083	0.486384	0.46942	-0.185695
	123	-0.00723215	-0.00457933	-1.44795	0.486384	0.46942	-0.185695
	124	-0.626914	-0.00457933	-0.384277	0.486384	0.46942	-0.185695
	125	-0.330106	-1.0818	1.32629	-0.63137	0.46942	0.724209
	126	-0.30404	-0.00457933	1.32629	0.850935	0.46942	1.30169
	127	-0.00723215	1.40562	0.995278	1.63896	0.46942	1.30169
	128	-0.00723215	-1.41478	-0.391845	0.143493	0.46942	-0.185695
	129	-0.00723215	-1.41478	1.32629	0.896696	0.276858	1.30169
	130	-0.338217	-1.75542	-1.44795	0.453788	-0.740189	-1.38434
	131	-1.22639	-0.00457933	-0.376708	0.486384	0.414346	-2.52121
	132	-0.00723215	-0.00457933	1.32629	0.486384	0.963957	1.30169
	133	-0.00723215	-0.00457933	0.270185	-0.255882	-0.547627	0.103045
	134	0.574267	0.318302	-2.83508	0.93152	0.0523209	-1.32867
	135	-0.00723215	0.318302	-0.06083	-1.5433	0.106171	-0.744353
	136	-1.49313	-1.41478	0.270185	-1.43012	-0.108164	0.103045
	137	-0.661118	0.0396117	-0.06083	-1.06557	-0.332701	1.01295
	138	-0.00723215	-0.00457933	-0.06083	-1.07651	-0.663975	-1.05191
	139	0.933334	0.705571	-0.707723	0.486384	-0.466539	-0.536941
	140	-1.24262	0.669037	-1.44795	0.143493	0.221784	-1.11442
	141	0.315642	-0.363995	-0.06083	-0.277542	0.287795	0.373692
	142	-1.49313	1.40562	1.32629	-0.620433	-1.30684	-1.17693
	143	1.18186	1.40562	1.32629	-0.687853	1.91573	1.30169
	144	-0.00723215	-0.00457933	-0.06083	2.00351	0.46942	-0.185695
	145	0.251393	0.732007	0.995278	1.25031	1.33814	0.103045
	146	0.860975	1.40562	1.32629	2.00351	-0.0985525	1.30169
	147	-0.0694915	-0.723411	-2.83508	0.143493	-1.03196	0.661703
	148	-2.01038	-1.47775	-0.72286	-1.78172	0.0900071	-2.68313
	149	-0.00723215	-0.00457933	-0.0532617	-0.255882	-0.547627	0.103045
	150	1.47867	0.372591	0.270185	0.553804	-0.706888	0.372963
	151	-2.97903	-2.44781	-0.785923	-1.43012	-1.20142	-1.30301
	152	-0.00723215	-0.00457933	-0.06083	0.486384	0.46942	-0.185695
	153	-0.265858	0.354836	0.995278	-0.277542	0.0299569	0.0849523
	154	-0.0434255	-0.0223342	-0.0313962	-1.03074	-0.569991	0.103045
	155	-0.328117	0.309621	0.270185	-0.666194	-0.129304	0.74303
	156	1.18186	1.40562	0.270185	2.00351	1.18923	0.873196
	157	-0.00723215	1.07264	-0.0532617	-0.199399	0.46942	-0.536941
	158	-1.23451	-0.00457933	0.270185	-1.02002	-2.1865	0.74303
	159	1.47867	1.40562	0.270185	0.974838	-0.794528	0.74303
	160	-0.00723215	-1.07414	-0.06083	-0.301643	-0.872701	-0.474435
	161	-1.13406	-0.00457933	-1.44795	0.121834	-3.37497	-1.03309
	162	-1.49313	-0.00457933	-1.11694	0.486384	0.46942	-0.185695
	163	-1.17026	-2.80723	-1.11694	-0.277542	-0.80669	-1.03309
	164	-0.00723215	-0.00457933	-0.06083	0.486384	0.46942	-0.185695
	165	-1.49313	0.3284	1.32629	-0.974261	-1.64089	1.30169
	166	1.47867	0.372591	-0.06083	0.486384	0.963957	-1.09633
	167	-1.49313	-1.0818	-1.44795	-0.266819	-0.108164	0.528784
	168	-0.00723215	-2.07064	-0.06083	-1.81877	-0.227882	-2.02432
	169	-1.23451	0.686791	0.679399	-1.00909	-1.34014	0.661703
	170	0.869086	0.336057	0.664263	0.486384	1.06814	-1.03309
	171	-0.00723215	1.40562	0.270185	0.132556	1.7341	0.74303
	172	1.47867	1.40562	-0.06083	-1.3627	0.597338	-0.185695
	173	1.47867	1.40562	-1.44795	-0.223287	0.563404	1.30169
	174	-0.00723215	-0.38175	-0.06083	-1.74912	0.106171	-0.474435
	175	-0.624925	-0.00457933	1.32629	0.486384	0.46942	1.30169
	176	-2.39753	1.02845	-1.44795	-2.13756	-0.75235	-1.17693
	177	-1.49313	-0.704631	-0.06083	-1.03074	-1.15851	0.103045
	178	-0.947798	-0.685852	-1.11694	-1.72725	-0.580928	-0.455614
	179	-1.49313	-1.05537	-0.06083	-0.210121	-0.976888	0.0849523
	180	-1.19632	-0.678195	0.270185	-0.666194	-1.99393	0.103045
	181	-0.00723215	-0.38175	-0.06083	-1.74912	0.106171	-0.474435
	182	-0.00723215	-2.07064	-1.11694	-0.199399	0.941593	1.01295
	183	-1.16016	0.669037	-0.362411	0.794451	0.810305	0.0285515
	184	-1.17026	0.362493	1.32629	-0.288478	-0.108164	-0.6046
	185	-0.30404	1.40562	1.32629	0.521209	0.661982	1.30169
	186	-0.00723215	-0.363995	-0.785923	-1.40602	-0.367227	-0.455614
	187	-0.30404	-0.66044	1.32629	0.121834	-0.366002	1.30169
	188	-0.00723215	0.372591	-0.384277	0.486384	-0.623841	0.373692
	189	-0.87345	-1.41478	-1.44795	-1.03074	-0.976888	-1.67308
	190	-0.00723215	-0.00457933	-0.06083	-0.666194	-1.23473	-0.744353
	191	0.251393	-1.39703	1.32629	0.486384	0.106171	0.103045
	192	1.47867	0.3284	0.72313	0.486384	0.706119	1.30169
	193	-0.00723215	-0.00457933	-1.44795	2.00351	-0.976888	-0.185695
	194	0.279475	-1.41478	-0.06083	-0.199399	0.706119	-0.185695
	195	0.538101	-1.41478	1.32629	1.22865	-0.50349	-0.185695
	196	1.47867	1.40562	1.32629	2.00351	1.91573	1.30169
	197	-0.552565	-0.337559	1.32629	0.885759	-0.976888	1.30169
	198	1.47867	-0.00457933	0.270185	2.00351	1.65789	-0.185695
	199	1.47867	-0.38175	-0.06083	-1.03074	1.57484	-0.185695
	200	-0.00723215	-0.00457933	1.32629	2.00351	-0.976888	1.01295
	201	0.0651274	0.372591	-0.0532617	0.486384	0.782332	0.373692
	202	0.636526	-0.00457933	0.995278	0.110897	0.46942	1.30169
	203	0.315642	1.06499	0.270185	0.0760725	0.46942	-0.474435
	204	0.933334	0.336057	1.32629	0.532145	0.0510967	1.30169
	205	0.858986	-0.363995	-0.362411	1.63896	1.91573	-1.01152
	206	-0.00723215	0.336057	1.32629	0.486384	0.287795	1.30169
	207	0.61046	0.336057	1.32629	0.486384	0.287795	1.30169
	208	-0.00723215	-0.00457933	-0.06083	0.850935	-0.366002	0.0217178
	209	0.933334	-0.345216	-0.06083	1.29607	1.33814	-1.03309
	210	-0.0434255	-0.0223342	-0.384277	-1.03074	-0.569991	0.103045
	211	-0.00723215	0.372591	-1.44795	-2.13756	-1.31216	-0.185695
	212	-1.5293	-2.15137	-4.2222	-0.642306	-0.406137	-4.35911
	213	1.47867	-1.03761	-0.06083	1.26125	0.232721	0.74303
	214	1.47867	-0.00457933	-1.11694	-0.666194	-0.976888	-0.843044
	215	1.47867	1.40562	0.72313	0.486384	-0.217679	1.30169
	216	-0.00723215	-1.41478	-1.44795	0.486384	-0.976888	-0.744353
	217	-0.00723215	-1.41478	1.32629	-0.266819	-0.976888	1.30169
	218	1.18186	-1.41478	1.32629	-1.03074	0.46942	1.30169
	219	1.18186	-0.00457933	0.995278	0.486384	0.46942	1.30169
	220	-0.552565	-1.41478	-0.06083	-1.03074	-0.976888	-0.900174
	221	-0.00723215	-0.741165	-0.384277	0.0870091	0.0523209	-0.185695
	222	0.538101	-0.00457933	-0.06083	-1.03074	0.706119	0.372963
	223	-0.00723215	-0.00457933	0.72313	-0.63137	0.46942	1.30169
	224	0.538101	-0.00457933	0.270185	0.532145	0.46942	1.30169
	225	-0.00723215	0.372591	-0.06083	0.486384	-0.976888	-0.185695
	226	-0.00723215	0.687816	-0.06083	0.486384	0.46942	1.30169
	227	-0.29394	-0.00457933	-0.06083	2.00351	-0.976888	-0.185695
	228	-0.00723215	-1.41478	1.32629	2.00351	-0.025117	1.30169
	229	1.47867	1.40562	-0.384277	-0.288478	0.963957	1.30169
	230	1.47867	-0.678195	1.32629	0.121834	1.14558	-0.0452131
	231	-0.00723215	1.40562	0.72313	0.486384	1.91573	1.30169
	232	1.47867	-0.00457933	-0.06083	0.486384	0.46942	1.30169
	233	-0.00723215	-0.00457933	0.995278	-1.03074	1.65789	0.661703
	234	1.47867	-0.00457933	0.995278	-0.288478	-0.976888	1.30169
	235	-0.328117	-1.41478	1.32629	-0.266819	-0.558564	1.01295
	236	1.47867	1.40562	-0.06083	0.486384	0.46942	1.30169
	237	-0.00723215	-0.00457933	0.679399	-1.03074	0.46942	-0.267022
	238	0.279475	1.40562	1.32629	-0.666194	0.976118	-0.185695
	239	-0.00723215	-0.00457933	-0.06083	1.26125	-0.976888	-0.185695
	240	1.47867	1.40562	0.72313	-0.687853	0.46942	1.30169
	241	-0.552565	-0.00457933	-0.06083	2.00351	0.232721	0.0285515
	242	1.18186	0.669037	0.995278	-1.03074	1.67903	1.30169
	243	0.933334	1.40562	-0.06083	-0.288478	0.46942	-0.185695
	244	-0.00723215	-0.00457933	-0.391845	0.486384	0.232721	-0.474435
	245	1.47867	1.02845	-0.384277	0.486384	1.91573	0.724209
	246	-0.00723215	-0.00457933	-0.391845	0.486384	0.46942	-0.185695
	247	1.47867	1.40562	-1.44795	0.143493	1.91573	-1.38434
	248	-0.00723215	-0.337559	-0.06083	0.143493	0.46942	1.01295
	249	1.47867	1.40562	-0.06083	-1.03074	1.91573	0.373692
	250	0.933334	1.40562	-0.06083	0.121834	0.46942	-0.185695
	251	-0.00723215	1.40562	-1.44795	-1.03074	0.46942	-1.53333
	252	1.47867	1.40562	0.72313	0.143493	0.46942	1.30169
	253	-0.29394	1.40562	-0.06083	0.143493	0.46942	0.661703
	254	0.933334	0.372591	0.679399	1.29607	-0.801362	0.661703
	255	0.933334	0.372591	1.32629	1.29607	-0.801362	0.661703
	256	-0.00723215	-0.00457933	-0.06083	0.121834	-0.151668	-0.185695
	257	-0.00723215	-0.00457933	1.32629	0.486384	0.46942	-0.185695
	258	-1.19632	-0.345216	-0.06083	-0.687853	-1.17965	-0.474435
	259	0.0208501	1.40562	0.664263	-0.620433	0.585768	1.30169
	260	-0.00723215	0.372591	-0.384277	0.486384	0.46942	0.373692
	261	-1.80392	-0.266931	-0.384277	-2.17239	-0.530591	-2.29424
	262	-0.00723215	-0.00457933	-0.384277	0.486384	-1.11501	-0.185695
	263	-2.97903	-1.40468	-0.391845	-3.72211	-2.25177	-1.25142
	264	-0.00723215	-0.38175	-0.06083	0.0760725	0.106171	0.74303
	265	1.47867	1.40562	-0.391845	-0.687853	1.91573	-1.67308
	266	1.47867	1.40562	0.0611005	-1.03074	1.91573	0.724209
	267	1.47867	1.40562	-0.06083	2.00351	1.91573	1.30169
	268	-0.00723215	-0.00457933	-0.715292	2.00351	1.91573	-0.474435
	269	1.47867	-0.00457933	-1.44795	2.00351	1.91573	-0.474435
	270	-0.00723215	-0.327461	-0.06083	-0.687853	1.42119	-0.204516
	271	-0.00723215	1.40562	-0.06083	0.974838	1.91573	0.215118
	272	1.47867	1.40562	1.32629	2.00351	1.67903	1.30169
	273	1.47867	-0.00457933	-1.44795	2.00351	0.706119	1.30169
	274	1.47867	-0.00457933	1.32629	2.00351	0.706119	1.30169
	275	-0.00723215	-0.00457933	0.679399	1.66062	0.46942	1.30169
	276	1.47867	1.40562	-0.06083	0.486384	1.91573	1.01295
	277	-0.00723215	1.40562	0.270185	0.143493	1.42119	-0.185695
	278	1.47867	1.40562	-0.06083	0.143493	0.46942	-0.82568
	279	0.860975	1.02845	0.72313	2.00351	1.91573	0.873196
	280	-0.00723215	-0.00457933	1.32629	0.143493	0.46942	1.30169
	281	0.60036	1.40562	0.679399	1.31773	1.91573	1.30169
	282	-0.00723215	-0.00457933	1.32629	-1.37364	0.46942	1.30169
	283	-0.00723215	-0.00457933	1.32629	-0.598774	0.46942	-0.185695
	284	-1.20642	-0.00457933	-1.44795	-0.620433	-0.547627	-0.744353
	285	1.19196	0.399027	-0.06083	-0.609711	0.232721	-0.474435
	286	-1.77984	-2.82498	1.32629	-0.598774	-0.0462568	0.661703
	287	-2.47775	-3.55391	-2.51163	-1.90785	-1.60432	-2.55928
	288	-0.00723215	1.40562	-0.06083	0.486384	0.46942	0.45429
	289	0.538101	-0.00457933	0.72313	2.00351	0.46942	1.30169
	290	-0.00723215	1.40562	-0.06083	0.143493	0.46942	-0.185695
	291	-0.00723215	-0.00457933	-0.06083	0.974838	0.46942	-0.185695
	292	1.18186	1.02845	-0.06083	0.486384	1.91573	-0.185695
	293	1.47867	0.0396117	0.995278	2.00351	0.287795	1.30169
	294	-0.00723215	-0.00457933	-0.06083	-0.598774	0.46942	-0.185695
	295	-0.947798	0.669037	0.679399	-0.323303	-1.41176	-1.38434
	296	0.612449	0.372591	-0.06083	0.486384	0.963957	0.45429
	297	-1.49313	-1.41478	1.32629	-1.03074	-0.976888	1.30169
	298	-1.49313	-1.42244	-1.44795	-1.46494	-1.04412	-0.703291
	299	-0.00723215	0.372591	-0.06083	0.486384	0.46942	-0.185695
	300	-0.00723215	1.40562	-0.06083	0.0760725	-0.129304	0.103045
	301	-0.00723215	-0.00457933	-0.362411	-0.598774	0.106171	-0.82568
	302	-0.614824	-0.00457933	-2.50406	-0.620433	-0.729252	-2.23174
	303	-0.00723215	-0.363995	0.995278	1.66062	0.46942	1.01295
	304	-0.00723215	-0.00457933	-0.384277	0.486384	0.46942	-0.185695
	305	1.47867	1.02845	-1.44795	1.63896	1.44233	0.661703
	306	-1.49313	-0.00457933	-0.785923	-0.255882	-0.805466	-0.455614
	307	-1.49313	-1.0818	-0.06083	-0.323303	-1.15851	-0.185695
	308	1.19196	1.40562	1.32629	0.486384	-0.025117	0.23321
	309	1.47867	1.40562	0.995278	0.486384	-0.172808	1.30169
	310	-0.265858	-0.363995	-0.362411	-0.266819	-0.366002	-0.185695
	311	-0.624925	-0.00457933	-0.384277	0.486384	-0.366002	-0.185695
	312	0.858986	1.40562	0.995278	0.486384	1.91573	1.30169
	313	-1.49313	-0.00457933	-0.06083	0.143493	-0.729252	-0.185695
	314	-1.49313	-0.38175	1.32629	-0.288478	-2.08718	1.30169
	315	-1.49313	-1.41478	-0.391845	0.850935	-0.976888	-0.573126
	316	-1.49313	-0.00457933	1.32629	-1.3953	-1.56467	-0.185695
	317	-1.20642	-0.696974	0.348384	-1.03074	-0.547627	0.372963
	318	-0.588731	-1.41478	-1.11694	-0.666194	-1.15851	-1.0956
	319	-0.00723215	1.02845	1.32629	0.0412481	-0.669303	0.873196
	320	-0.00723215	-0.00457933	-0.06083	-0.255882	0.46942	0.103045
	321	-0.00723215	-0.00457933	-1.11694	0.486384	0.287795	-0.744353
	322	-0.00723215	-0.00457933	-0.06083	0.486384	0.46942	-0.185695
	323	0.860975	-0.00457933	1.32629	-0.620433	-0.44344	0.932351
	324	0.315642	-0.723411	0.348384	-0.266819	-1.15851	0.661703
	325	-0.00723215	-0.00457933	-1.11694	0.486384	0.287795	-0.744353
	326	0.538101	0.705571	-0.06083	0.885759	0.727258	0.103045
	327	-0.00723215	0.0583908	-0.0313962	0.486384	0.447056	0.317291
	328	-0.265858	-0.363995	-1.11694	0.486384	0.46942	-0.744353
	329	0.61046	1.40562	1.32629	-0.221058	-1.81231	-0.473706
	330	0.349819	-0.00457933	-0.06083	-0.69879	-0.344863	-0.185695
	331	-0.909616	-1.06405	0.270185	-0.301643	-0.366002	0.103045
	332	1.47867	0.739664	-0.0313962	0.143493	1.08031	-0.474435
	333	-0.60873	-2.15902	-2.17305	-0.00228411	0.386373	-2.52048
	334	-0.00723215	0.669037	-1.11694	0.829276	0.46942	-0.744353
	335	-0.552565	-0.363995	-1.11694	0.542868	-0.0530901	-0.455614
	336	0.315642	0.732007	1.32629	0.143493	1.047	0.661703
	337	-0.00723215	-0.696974	-0.06083	-1.06557	-0.261816	-0.536941
	338	-0.580647	0.372591	-0.72286	0.486384	0.432117	-0.763175
	339	-2.57031	-2.11727	-0.06083	-1.53236	-2.00414	0.0285515
	340	-0.00723215	-0.00457933	0.679399	-0.255882	0.287795	-0.185695
	341	-0.00723215	-0.00457933	-0.391845	0.486384	0.46942	-0.284386
	342	-0.00723215	-0.00457933	-1.11694	-0.221058	0.46942	-1.0956
	343	-0.00723215	-0.00457933	-0.06083	0.486384	0.46942	-0.185695
	344	-0.00723215	-0.00457933	-0.384277	-0.221058	0.46942	-1.0956
	345	0.895152	1.40562	-1.44795	-0.221058	0.232721	0.74303
	346	-0.366299	-0.363995	-0.391845	-0.323303	-0.976888	-0.185695
	347	-0.0694915	-0.363995	-0.362411	-0.323303	-0.976888	-0.185695
	348	-0.366299	-0.363995	-0.06083	-0.323303	-0.976888	-0.185695
	349	1.47867	0.372591	-0.06083	-0.655257	0.89868	1.30169
	350	-1.49313	-0.00457933	-0.06083	-0.255882	-1.05433	-1.32867
	351	-0.00723215	0.3284	-1.11694	-0.687853	-1.70812	-0.744353
	352	-0.265858	-0.363995	-0.06083	-0.266819	-0.366002	-0.185695
	353	-0.00723215	-0.66044	-0.06083	0.553804	0.651045	0.373692
	354	1.47867	1.40562	0.72313	2.00351	1.91573	1.30169
	355	-4.46493	-3.51738	-0.06083	-1.6817	-2.07137	-2.25056
	356	-1.18824	-0.670538	-2.83508	-0.255882	-0.877575	-3.16046
	357	-0.00723215	-0.00457933	-0.384277	-0.598774	0.106171	-0.82568
	358	0.279475	-1.39703	-1.44795	-2.67178	1.37085	0.0217178
	359	0.279475	-1.39703	-0.06083	-2.67178	1.37085	0.0217178
	360	1.47867	1.40562	-0.06083	2.00351	1.91573	0.873196
	361	-0.00723215	-0.00457933	-0.362411	0.143493	0.46942	-0.185695
	362	-1.49313	-0.38175	1.32629	-1.10039	-0.910877	1.30169
	363	0.0208501	1.40562	-0.06083	-0.620433	0.585768	1.01295
	364	1.18186	1.40562	1.32629	0.486384	0.46942	1.30169
	365	-0.00723215	-0.00457933	-0.06083	0.486384	0.46942	0.45429
	366	0.860975	-0.00457933	0.995278	-0.620433	-0.44344	0.661703
	367	-1.19632	-0.00457933	-0.785923	-0.255882	-0.805466	-0.455614
	368	1.19196	1.40562	-0.06083	0.121834	-0.025117	0.23321
	369	-1.20642	-1.06405	-0.06083	-0.666194	-0.366002	0.373692
	370	-0.580647	0.372591	-0.391845	0.486384	0.432117	-0.763175
	371	-0.00723215	-0.00457933	-1.44795	-0.255882	0.287795	-0.185695
	372	-1.49313	-1.05537	-0.06083	-0.210121	-0.976888	-0.185695
	373	-1.60755	-1.4301	-2.17305	-1.42789	0.0177956	-2.52048
	374	-0.624925	-0.66044	-0.362411	-0.63137	-1.87759	0.103045
	375	1.47867	1.40562	-0.06083	-0.166803	0.745029	1.30169
	376	-0.29394	1.40562	1.32629	0.143493	0.46942	0.23321
	377	-0.00723215	1.40562	-0.384277	0.132556	1.7341	0.74303
	378	-0.00723215	-0.00457933	-0.06083	0.486384	0.46942	-0.185695
	379	-1.48303	-2.82498	-1.44795	-0.598774	-0.0462568	0.643611
	Latent Variable Correlations
		Consumer Intention	Corporate Social Responsibility	Eco-design	Green Concern	Green Perceived Quality	Internal Green Management
	Consumer Intention	1	0.572262	0.219222	0.435083	0.557689	0.366136
	Corporate Social Responsibility	0.572262	1	0.234284	0.334842	0.462553	0.311444
	Eco-design	0.219222	0.234284	1	0.222168	0.102911	0.574563
	Green Concern	0.435083	0.334842	0.222168	1	0.370244	0.356699
	Green Perceived Quality	0.557689	0.462553	0.102911	0.370244	1	0.234078
	Internal Green Management	0.366136	0.311444	0.574563	0.356699	0.234078	1
	Latent Variable Covariances
		Consumer Intention	Corporate Social Responsibility	Eco-design	Green Concern	Green Perceived Quality	Internal Green Management
	Consumer Intention	1	0.572262	0.219222	0.435083	0.557689	0.366136
	Corporate Social Responsibility	0.572262	1	0.234284	0.334842	0.462553	0.311444
	Eco-design	0.219222	0.234284	1	0.222168	0.102911	0.574563
	Green Concern	0.435083	0.334842	0.222168	1	0.370244	0.356699
	Green Perceived Quality	0.557689	0.462553	0.102911	0.370244	1	0.234078
	Internal Green Management	0.366136	0.311444	0.574563	0.356699	0.234078	1
	LV Descriptives
		Mean	Median	Min	Max	Standard Deviation	Excess Kurtosis	Skewness	Number of Observations Used
	Consumer Intention	-1.48811e-16	-0.00723215	-4.46493	1.47867	1	0.821456	-0.543471	379
	Corporate Social Responsibility	7.61631e-17	-0.00457933	-3.55391	1.40562	1	0.625059	-0.63641	379
	Eco-design	-5.09707e-17	-0.06083	-4.2222	1.32629	1	1.16796	-0.806108	379
	Green Concern	-1.49983e-16	0.0870091	-3.72211	2.00351	1	0.280161	-0.0705673	379
	Green Perceived Quality	1.5694e-16	0.106171	-3.37497	1.91573	1	-0.150913	-0.0907877	379
	Internal Green Management	5.00919e-17	-0.185695	-4.35911	1.30169	1	1.69956	-0.880162	379
	Residuals
	Outer Model Residual Scores
	Case ID	CI1	CI2	CI3	CI4	CI5	CSR1	CSR2	CSR3	CSR4	ECD1	ECD2	ECD3	ECD4	GC1	GC2	GC3	GC4	GPQ1	GPQ2	GPQ3	GPQ4	GPQ5	IGM1	IGM2	IGM3	IGM4	IGM5
	1	0.01558	0.0619367	-0.094171	-0.078141	0.129079	-0.411569	0.889199	-1.52807	0.917363	0.397687	0.171124	0.295602	-0.919818	-0.014188	-0.116794	-0.148624	0.319257	0.149959	0.166863	-0.159916	-0.113937	-0.0175154	0.290657	0.390819	-0.871291	0.247847	0.230644
	2	0.26542	0.296964	0.174956	0.192053	-1.0134	-0.131905	0.115106	0.00404331	-0.00255643	0.109283	-0.149127	-0.00580683	0.0935492	-0.602779	-0.640758	0.451825	0.825602	-0.376171	0.507557	-0.820778	0.313122	0.383244	-0.0182002	0.105085	0.00332611	0.0063813	-0.0714912
	3	0.0416334	-0.0380619	-0.0592347	0.051752	-0.0049022	-2.10076	0.770922	0.670086	0.634036	0.104234	-0.0421687	0.0522098	-0.100264	-0.0708762	-0.0522469	-0.0768964	0.220197	0.567794	0.0737332	0.355765	-0.492797	-0.515343	0.0394905	0.0817042	0.112799	-0.224731	-0.0312418
	4	0.557167	-0.954208	-0.809416	0.711003	0.354301	-1.52926	-0.763951	1.30478	1.24066	0.397687	0.171124	0.295602	-0.919818	-2.13014	1.33883	0.170137	0.428515	-0.341003	0.895672	-0.787148	1.52008	-1.53493	-2.1517	0.172457	0.352126	-0.359392	2.48269
	5	0.01558	0.0619367	-0.094171	-0.078141	0.129079	0.0312155	-0.030999	-0.0195631	0.0241366	0.104234	-0.0421687	0.0522098	-0.100264	-0.31659	-0.324111	-0.342606	1.08658	0.149959	0.166863	-0.159916	-0.113937	-0.0175154	-0.0182002	0.105085	0.00332611	0.0063813	-0.0714912
	6	-0.500254	-0.547822	0.66943	0.688488	-0.550891	0.302037	0.265146	-0.940326	0.311602	0.392637	0.278083	0.353618	-1.11363	-0.014188	-0.116794	-0.148624	0.319257	0.149959	0.166863	-0.159916	-0.113937	-0.0175154	1.11677	-1.19307	-0.00177065	-0.309831	-0.137723
	7	-0.72404	-0.882848	0.43524	0.548187	0.457609	-0.830581	-0.324422	0.654409	0.619053	0.686091	0.491375	0.59701	-1.93319	-0.0708762	-0.0522469	-0.0768964	0.220197	-1.26735	-0.0118705	0.246859	0.382477	0.377177	0.758441	0.823583	-0.378925	-0.58997	-0.488249
	8	0.0416334	-0.0380619	-0.0592347	0.051752	-0.0049022	-0.402727	-0.181039	0.924806	-0.290021	0.0991841	0.0647897	0.110226	-0.294076	1.04124	0.0399115	-1.08209	0.143894	-0.869381	0.880503	0.747987	-0.201968	-1.16449	0.758441	0.823583	-0.378925	-0.58997	-0.488249
	9	0.0416334	-0.0380619	-0.0592347	0.051752	-0.0049022	-0.131905	0.115106	0.00404331	-0.00255643	0.0941346	0.171748	0.168243	-0.487889	-0.0708762	-0.0522469	-0.0768964	0.220197	0.794669	0.296002	-0.455759	-0.214184	-0.253887	-0.67946	-0.660174	0.604524	0.140508	0.425766
	10	0.0416334	-0.0380619	-0.0592347	0.051752	-0.0049022	-0.953212	0.296909	0.313458	0.342433	0.104234	-0.0421687	0.0522098	-0.100264	-0.31659	-0.324111	-0.342606	1.08658	0.896931	0.396187	0.765996	-1.07118	-1.12925	0.0394905	0.0817042	0.112799	-0.224731	-0.0312418
	11	0.0416334	-0.0380619	-0.0592347	0.051752	-0.0049022	0.581701	-0.508947	0.591784	-0.608318	0.104234	-0.0421687	0.0522098	-0.100264	1.05745	-0.0694194	-0.0936803	-0.884406	-0.204568	0.675676	-0.606895	-0.458718	0.581003	-0.428294	-0.351059	-0.379566	0.613086	0.687651
	12	0.01558	0.0619367	-0.094171	-0.078141	0.129079	0.0312155	-0.030999	-0.0195631	0.0241366	-0.822517	0.163802	0.28871	0.344548	0.477239	0.426933	0.382796	-1.41351	-2.54699	0.949234	0.835428	0.866765	-1.08364	0.340125	-1.91157	0.38048	0.286521	0.279035
	13	0.01558	0.0619367	-0.094171	-0.078141	0.129079	0.0312155	-0.030999	-0.0195631	0.0241366	-0.822517	0.163802	0.28871	0.344548	0.477239	0.426933	0.382796	-1.41351	-2.54699	0.949234	0.835428	0.866765	-1.08364	-0.0182002	0.105085	0.00332611	0.0063813	-0.0714912
	14	0.0416334	-0.0380619	-0.0592347	0.051752	-0.0049022	-0.417657	0.882542	-0.313301	-0.305869	0.104234	-0.0421687	0.0522098	-0.100264	1.43243	-0.792852	-1.89601	1.63844	-1.03295	1.07392	1.62821	-1.20422	-1.32525	-0.144276	-0.165057	-0.0318726	0.558917	-0.227194
	15	0.0416334	-0.0380619	-0.0592347	0.051752	-0.0049022	-0.274007	-0.795713	0.0509915	1.20983	-0.18922	-0.255461	-0.191182	0.719291	-0.413754	-0.304346	0.789262	-0.13984	-0.711342	0.532852	-0.154435	0.0827081	0.0247205	-0.59693	-0.583824	-0.508314	0.20503	1.683
	16	0.0416334	-0.0380619	-0.0592347	0.051752	-0.0049022	-0.830581	-0.324422	0.654409	0.619053	0.0941346	0.171748	0.168243	-0.487889	-0.723992	0.617984	-0.517106	0.620336	0.238657	-0.248721	-0.0544654	0.0855848	0.0985693	-0.67946	-0.660174	0.604524	0.140508	0.425766
	17	0.359734	0.136672	-1.02209	-0.725286	1.54959	1.06184	0.665043	-0.908525	-1.02254	0.397687	0.171124	0.295602	-0.919818	-0.421591	0.8253	-0.323124	-0.146987	-1.17865	-0.427455	0.352309	0.581998	0.493262	0.516984	0.600203	-0.63307	0.42479	-0.724451
	18	1.07711	-0.465089	-0.249331	0.0505383	-0.516029	-0.131905	0.115106	0.00404331	-0.00255643	1.95773	-0.45411	-0.420791	-0.989887	-2.19466	2.53302	-0.870521	0.322308	-0.356814	0.0240394	0.292544	0.42749	-0.573797	0.574675	0.576821	-0.523597	0.193678	-0.684202
	19	0.0416334	-0.0380619	-0.0592347	0.051752	-0.0049022	0.153847	-0.65233	0.321388	0.300756	0.104234	-0.0421687	0.0522098	-0.100264	0.755053	-0.276736	-0.287663	-0.117084	0.410261	-0.0806019	0.159418	-0.686256	0.296328	0.46011	-0.703245	0.555522	-1.09942	0.380223
	20	0.0416334	-0.0380619	-0.0592347	0.051752	-0.0049022	0.852523	-0.212801	-0.328978	-0.320853	0.109283	-0.149127	-0.00580683	0.0935492	0.501502	0.581047	-1.66576	0.742152	0.952202	0.450337	-0.259412	-0.0207247	-1.06556	1.28902	0.0636098	-0.971416	0.752157	-1.1619
	21	0.779279	-0.620758	0.735356	-0.373278	-0.655886	0.403651	0.70074	-0.622716	-0.650858	0.104234	-0.0421687	0.0522098	-0.100264	-0.67568	-0.466879	-0.464862	1.75484	0.52435	-1.32745	0.301617	0.436429	0.427807	-0.0750742	-1.19836	1.19192	-1.51783	1.03318
	22	0.0416334	-0.0380619	-0.0592347	0.051752	-0.0049022	-0.131905	0.115106	0.00404331	-0.00255643	-0.18417	-0.36242	-0.249199	0.913104	-0.0708762	-0.0522469	-0.0768964	0.220197	-0.60908	0.633038	1.06732	-0.774287	-0.850646	-0.428294	-0.351059	-0.379566	0.613086	0.687651
	23	0.26542	0.296964	0.174956	0.192053	-1.0134	0.25546	-0.216736	0.638997	-0.661704	-0.534113	0.484053	0.590119	-0.668819	1.04908	-1.08974	0.0302914	0.15104	0.0162726	1.24569	-0.341846	-0.988901	-0.129977	0.516984	0.600203	-0.63307	0.42479	-0.724451
	24	0.0416334	-0.0380619	-0.0592347	0.051752	-0.0049022	0.0312155	-0.030999	-0.0195631	0.0241366	0.109283	-0.149127	-0.00580683	0.0935492	0.230987	-1.99489	1.35344	0.495468	0.238657	-0.248721	-0.0544654	0.0855848	0.0985693	-0.201966	-0.141676	-0.141346	0.790029	-0.267444
	25	0.0416334	-0.0380619	-0.0592347	0.051752	-0.0049022	-0.559759	-0.0282768	-0.266353	0.906518	0.104234	-0.0421687	0.0522098	-0.100264	-0.756631	-0.556446	1.65542	-0.499878	-0.484467	0.75512	-0.96596	0.361321	0.286176	-1.24848	-1.26335	-1.14535	1.82649	2.20594
	26	0.0416334	-0.0380619	-0.0592347	0.051752	-0.0049022	-0.131905	0.115106	0.00404331	-0.00255643	0.104234	-0.0421687	0.0522098	-0.100264	-0.0708762	-0.0522469	-0.0768964	0.220197	0.238657	-0.248721	-0.0544654	0.0855848	0.0985693	0.218653	-0.926625	0.301376	-0.0846614	0.144021
	27	0.779279	-0.620758	0.735356	-0.373278	-0.655886	0.403651	0.70074	-0.622716	-0.650858	-0.18922	-0.255461	-0.191182	0.719291	0.468864	-0.593383	0.506768	-0.378061	0.867556	-0.991215	0.729383	-1.10725	0.823325	0.632365	0.55344	-0.414124	-0.0374347	-0.643952
	28	0.31174	0.216031	0.231724	-0.878907	0.267249	0.430756	-0.349527	-1.81414	1.81145	0.109283	-0.149127	-0.00580683	0.0935492	0.468864	-0.593383	0.506768	-0.378061	1.04046	-3.53907	2.03919	0.087663	1.02259	-1.86619	-1.83482	0.603882	1.34356	1.60167
	29	0.0416334	-0.0380619	-0.0592347	0.051752	-0.0049022	0.852523	-0.212801	-0.328978	-0.320853	0.109283	-0.149127	-0.00580683	0.0935492	-0.0708762	-0.0522469	-0.0768964	0.220197	0.238657	-0.248721	-0.0544654	0.0855848	0.0985693	-0.0182002	0.105085	0.00332611	0.0063813	-0.0714912
	30	0.01558	0.0619367	-0.094171	-0.078141	0.129079	0.0312155	-0.030999	-0.0195631	0.0241366	0.104234	-0.0421687	0.0522098	-0.100264	-0.184252	0.0768483	0.0665581	0.0220774	0.238657	-0.248721	-0.0544654	0.0855848	0.0985693	0.753837	-0.431507	-0.33502	0.333748	-0.508939
	31	0.0416334	-0.0380619	-0.0592347	0.051752	-0.0049022	-0.131905	0.115106	0.00404331	-0.00255643	0.104234	-0.0421687	0.0522098	-0.100264	-0.014188	-0.116794	-0.148624	0.319257	0.238657	-0.248721	-0.0544654	0.0855848	0.0985693	-0.0182002	0.105085	0.00332611	0.0063813	-0.0714912
	32	0.0416334	-0.0380619	-0.0592347	0.051752	-0.0049022	0.0312155	-0.030999	-0.0195631	0.0241366	0.109283	-0.149127	-0.00580683	0.0935492	1.38412	0.292011	-1.94825	0.503931	-1.35076	-0.0935876	1.23719	1.26262	-1.70538	-0.0182002	0.105085	0.00332611	0.0063813	-0.0714912
	33	-0.425906	0.798726	-0.562867	-0.453878	0.918232	-0.402727	-0.181039	0.924806	-0.290021	0.0991841	0.0647897	0.110226	-0.294076	1.10577	-1.15428	-0.0414358	0.2501	0.453705	1.32058	0.213566	-1.61548	-0.646821	-1.63987	-1.62543	0.842103	1.52051	0.646571
	34	-0.702099	-0.862208	-0.853511	0.571916	1.87393	0.132829	0.404595	0.298046	-0.938323	-0.822517	0.163802	0.28871	0.344548	-0.127564	0.0123007	-0.00516917	0.121137	0.213267	0.582546	-0.0912138	-0.837578	0.0831755	-0.0182002	0.105085	0.00332611	0.0063813	-0.0714912
	35	0.01558	0.0619367	-0.094171	-0.078141	0.129079	0.403651	0.70074	-0.622716	-0.650858	0.104234	-0.0421687	0.0522098	-0.100264	0.811741	-0.341283	-0.35939	-0.0180238	0.238657	-0.248721	-0.0544654	0.0855848	0.0985693	0.0394905	0.0817042	0.112799	-0.224731	-0.0312418
	36	0.0416334	-0.0380619	-0.0592347	0.051752	-0.0049022	0.295949	0.258489	0.27444	-0.91163	0.104234	-0.0421687	0.0522098	-0.100264	0.420551	0.491481	0.454523	-1.51257	-0.185211	0.192158	0.506428	-0.344351	-0.376039	-0.428294	-0.351059	-0.379566	0.613086	0.687651
	37	0.0416334	-0.0380619	-0.0592347	0.051752	-0.0049022	0.132829	0.404595	0.298046	-0.938323	0.104234	-0.0421687	0.0522098	-0.100264	-0.421591	0.8253	-0.323124	-0.146987	-1.67715	0.442793	0.825288	-1.01276	0.911999	0.758441	0.823583	-0.378925	-0.58997	-0.488249
	38	0.01558	0.0619367	-0.094171	-0.078141	0.129079	0.566771	0.554635	-0.646323	-0.624165	0.104234	-0.0421687	0.0522098	-0.100264	-0.0708762	-0.0522469	-0.0768964	0.220197	-0.185211	0.192158	0.506428	-0.344351	-0.376039	-0.201966	-0.141676	-0.141346	0.790029	-0.267444
	39	0.0676868	-0.13806	-0.0242985	0.181645	-0.138884	0.439599	-1.41977	0.638733	0.604069	-0.18922	-0.255461	-0.191182	0.719291	1.57315	0.628422	-1.61081	-0.461511	-0.382205	0.855306	0.255796	-0.495674	-0.589191	-0.385733	-0.388437	-0.286018	1.57368	-0.463396
	40	0.0416334	-0.0380619	-0.0592347	0.051752	-0.0049022	-0.402727	-0.181039	0.924806	-0.290021	-0.18417	-0.36242	-0.249199	0.913104	-0.0708762	-0.0522469	-0.0768964	0.220197	-0.843484	-0.45275	-0.314034	0.812412	0.851785	0.0394905	0.0817042	0.112799	-0.224731	-0.0312418
	41	0.0676868	-0.13806	-0.0242985	0.181645	-0.138884	-0.131905	0.115106	0.00404331	-0.00255643	0.109283	-0.149127	-0.00580683	0.0935492	0.468864	-0.593383	0.506768	-0.378061	0.100481	-0.886574	0.86251	0.00649302	-0.0468009	-0.67946	-0.660174	0.604524	0.140508	0.425766
	42	-0.150013	0.933755	-0.258804	-0.0537904	-0.358231	-0.295025	0.261212	0.0276497	-0.0292494	-0.477624	-0.575713	-0.492591	1.73266	1.33527	-0.773088	-0.76414	0.412018	-1.09575	0.156248	0.460742	-0.389364	0.574936	-0.144276	-0.165057	-0.0318726	0.558917	-0.227194
	43	-0.750094	-0.782849	0.400303	0.418294	0.591591	0.295949	0.258489	0.27444	-0.91163	0.104234	-0.0421687	0.0522098	-0.100264	0.420551	0.491481	0.454523	-1.51257	-0.185211	0.192158	0.506428	-0.344351	-0.376039	-0.201966	-0.141676	-0.141346	0.790029	-0.267444
	44	-0.478313	-0.527182	-0.61932	0.712217	0.865428	-0.131905	0.115106	0.00404331	-0.00255643	0.104234	-0.0421687	0.0522098	-0.100264	0.22315	-0.865246	0.241058	0.488321	0.238657	-0.248721	-0.0544654	0.0855848	0.0985693	-0.201966	-0.141676	-0.141346	0.790029	-0.267444
	45	0.535526	0.551057	0.465914	-0.738606	-0.741251	0.888471	-2.33331	0.932471	0.934075	0.686091	0.491375	0.59701	-1.93319	0.763428	0.74358	-0.411635	-1.15253	-0.864891	2.59719	-0.350918	-0.99784	-1.13158	1.94568	-0.426221	-1.52871	1.54175	-1.67985
	46	0.535526	0.551057	0.465914	-0.738606	-0.741251	0.888471	-2.33331	0.932471	0.934075	0.109283	-0.149127	-0.00580683	0.0935492	0.763428	0.74358	-0.411635	-1.15253	-0.864891	2.59719	-0.350918	-0.99784	-1.13158	1.58735	1.59044	-1.90586	1.26161	-2.03037
	47	-0.425906	0.798726	-0.562867	-0.453878	0.918232	1.42403	-1.74767	0.305711	0.285773	0.109283	-0.149127	-0.00580683	0.0935492	0.420551	0.491481	0.454523	-1.51257	-0.825431	1.7797	-0.296634	-1.03998	-0.106758	-0.119437	-0.0653251	-1.25418	0.854551	0.989786
	48	0.779279	-0.620758	0.735356	-0.373278	-0.655886	0.852523	-0.212801	-0.328978	-0.320853	0.104234	-0.0421687	0.0522098	-0.100264	1.0086	-1.13452	1.09043	-0.976319	-1.45028	0.665061	0.0137633	-0.734146	1.17345	-0.201966	-0.141676	-0.141346	0.790029	-0.267444
	49	-0.94174	0.188968	0.200734	0.312752	0.238262	1.4091	-0.684092	-0.932396	0.269925	0.104234	-0.0421687	0.0522098	-0.100264	0.272001	0.199853	-0.943055	0.580235	0.396191	-0.0943858	0.141882	0.279044	-0.713101	-0.0182002	0.105085	0.00332611	0.0063813	-0.0714912
	50	0.0416334	-0.0380619	-0.0592347	0.051752	-0.0049022	0.153847	-0.65233	0.321388	0.300756	-0.827566	0.27076	0.346727	0.150736	0.174837	0.219617	0.188814	-0.646185	0.725328	0.228068	0.552113	-0.299338	-1.32701	0.753837	-0.431507	-0.33502	0.333748	-0.508939
	51	-0.399852	0.698728	-0.527931	-0.323985	0.784251	-1.11633	0.443014	0.337065	0.31574	-0.18922	-0.255461	-0.191182	0.719291	-0.0708762	-0.0522469	-0.0768964	0.220197	1.35068	0.840724	-0.857053	-0.513952	-0.606344	-0.67946	-0.660174	0.604524	0.140508	0.425766
	52	0.56158	0.451058	0.500851	-0.608713	-0.875233	-0.417657	0.882542	-0.313301	-0.305869	0.0991841	0.0647897	0.110226	-0.294076	0.22315	-0.865246	0.241058	0.488321	-0.141767	1.59334	0.560576	-1.27358	-1.31919	0.223257	0.328465	0.257471	-1.00838	0.164711
	53	0.31174	0.216031	0.231724	-0.878907	0.267249	-0.131905	0.115106	0.00404331	-0.00255643	0.104234	-0.0421687	0.0522098	-0.100264	-1.54208	-0.287174	0.806046	0.964763	-0.810058	-0.922484	0.816825	-0.0385201	0.904174	0.0394905	0.0817042	0.112799	-0.224731	-0.0312418
	54	0.01558	0.0619367	-0.094171	-0.078141	0.129079	0.0312155	-0.030999	-0.0195631	0.0241366	0.109283	-0.149127	-0.00580683	0.0935492	-0.31659	-0.324111	-0.342606	1.08658	0.149959	0.166863	-0.159916	-0.113937	-0.0175154	0.0394905	0.0817042	0.112799	-0.224731	-0.0312418
	55	0.01558	0.0619367	-0.094171	-0.078141	0.129079	0.0312155	-0.030999	-0.0195631	0.0241366	0.397687	0.171124	0.295602	-0.919818	0.174837	0.219617	0.188814	-0.646185	0.238657	-0.248721	-0.0544654	0.0855848	0.0985693	-0.0182002	0.105085	0.00332611	0.0063813	-0.0714912
	56	0.01558	0.0619367	-0.094171	-0.078141	0.129079	0.0312155	-0.030999	-0.0195631	0.0241366	0.392637	0.278083	0.353618	-1.11363	-0.0708762	-0.0522469	-0.0768964	0.220197	0.238657	-0.248721	-0.0544654	0.0855848	0.0985693	0.280948	0.305084	0.366945	-1.23949	0.20496
	57	0.529439	-0.855785	0.466229	-0.643472	0.486596	-0.131905	0.115106	0.00404331	-0.00255643	-0.827566	0.27076	0.346727	0.150736	-1.26373	1.15912	-1.10077	1.21859	0.896931	0.396187	0.765996	-1.07118	-1.12925	0.290657	0.390819	-0.871291	0.247847	0.230644
	58	0.01558	0.0619367	-0.094171	-0.078141	0.129079	0.852523	-0.212801	-0.328978	-0.320853	0.392637	0.278083	0.353618	-1.11363	-0.413754	-0.304346	0.789262	-0.13984	0.3708	0.736881	0.105134	-0.64412	-0.728495	-0.495694	-0.413413	0.749196	-0.64314	0.621718
	59	0.233279	-1.00988	0.140335	0.157294	0.348426	-0.688478	0.586397	0.607461	-0.593334	0.104234	-0.0421687	0.0522098	-0.100264	0.755053	-0.276736	-0.287663	-0.117084	0.534367	0.543467	-0.775093	0.358136	-0.567731	-2.17505	-2.12055	1.4785	1.1021	1.29953
	60	0.01558	0.0619367	-0.094171	-0.078141	0.129079	0.602719	-1.56587	0.615126	0.630762	0.109283	-0.149127	-0.00580683	0.0935492	0.231526	0.155069	0.117086	-0.547125	-1.46435	0.651277	-0.00377275	0.231154	0.164024	-0.201966	-0.141676	-0.141346	0.790029	-0.267444
	61	-0.208206	-0.273089	-0.328362	-0.218442	1.13758	-0.131905	0.115106	0.00404331	-0.00255643	0.104234	-0.0421687	0.0522098	-0.100264	0.174837	0.219617	0.188814	-0.646185	-1.10982	0.142465	0.443206	0.575936	-0.434494	0.280948	0.305084	0.366945	-1.23949	0.20496
	62	-0.289251	3.23148	-0.40192	-1.32543	-0.658755	-2.24895	-0.146555	1.9318	0.623191	1.95268	-0.347152	-0.362775	-1.1837	0.379537	-1.70327	2.75102	-1.59733	0.199703	0.0667756	-1.20752	0.218938	1.07463	0.931513	0.753439	-0.0505052	-1.28331	-0.367501
	63	0.0416334	-0.0380619	-0.0592347	0.051752	-0.0049022	0.0312155	-0.030999	-0.0195631	0.0241366	0.397687	0.171124	0.295602	-0.919818	-0.014188	-0.116794	-0.148624	0.319257	0.238657	-0.248721	-0.0544654	0.0855848	0.0985693	1.29363	1.3187	-1.01532	-0.171561	-1.14121
	64	0.369934	1.42288	0.301281	-0.714255	-1.22856	-0.580777	1.02865	-0.289695	-0.332562	0.104234	-0.0421687	0.0522098	-0.100264	-1.01018	0.301337	0.277325	0.359358	-0.00178097	-0.986759	-0.359246	0.863488	0.828566	0.0394905	0.0817042	0.112799	-0.224731	-0.0312418
	65	0.0416334	-0.0380619	-0.0592347	0.051752	-0.0049022	-0.131905	0.115106	0.00404331	-0.00255643	0.109283	-0.149127	-0.00580683	0.0935492	-0.0708762	-0.0522469	-0.0768964	0.220197	0.238657	-0.248721	-0.0544654	0.0855848	0.0985693	0.280948	0.305084	0.366945	-1.23949	0.20496
	66	0.0416334	-0.0380619	-0.0592347	0.051752	-0.0049022	-0.131905	0.115106	0.00404331	-0.00255643	0.104234	-0.0421687	0.0522098	-0.100264	-0.70778	0.508653	0.471307	-0.407964	0.238657	-0.248721	-0.0544654	0.0855848	0.0985693	0.397815	-1.93495	0.489954	0.0554085	0.319285
	67	0.0416334	-0.0380619	-0.0592347	0.051752	-0.0049022	0.689402	-0.066696	-0.305371	-0.347546	0.0991841	0.0647897	0.110226	-0.294076	-0.0708762	-0.0522469	-0.0768964	0.220197	0.52435	-1.32745	0.301617	0.436429	0.427807	0.0394905	0.0817042	0.112799	-0.224731	-0.0312418
	68	0.259333	-1.10988	0.175271	0.287187	0.214445	-0.131905	0.115106	0.00404331	-0.00255643	0.104234	-0.0421687	0.0522098	-0.100264	-0.0708762	-0.0522469	-0.0768964	0.220197	0.410261	-0.0806019	0.159418	-0.686256	0.296328	0.0394905	0.0817042	0.112799	-0.224731	-0.0312418
	69	0.01558	0.0619367	-0.094171	-0.078141	0.129079	0.0312155	-0.030999	-0.0195631	0.0241366	0.109283	-0.149127	-0.00580683	0.0935492	-1.83611	0.525826	0.488091	0.696639	-0.603046	0.285289	-0.00925364	0.0345092	0.121789	-0.201966	-0.141676	-0.141346	0.790029	-0.267444
	70	0.0416334	-0.0380619	-0.0592347	0.051752	-0.0049022	-0.131905	0.115106	0.00404331	-0.00255643	0.104234	-0.0421687	0.0522098	-0.100264	-0.0708762	-0.0522469	-0.0768964	0.220197	0.238657	-0.248721	-0.0544654	0.0855848	0.0985693	0.0394905	0.0817042	0.112799	-0.224731	-0.0312418
	71	0.01558	0.0619367	-0.094171	-0.078141	0.129079	0.852523	-0.212801	-0.328978	-0.320853	0.109283	-0.149127	-0.00580683	0.0935492	-0.413754	-0.304346	0.789262	-0.13984	0.3708	0.736881	0.105134	-0.64412	-0.728495	-0.495694	-0.413413	0.749196	-0.64314	0.621718
	72	-0.94174	0.188968	0.200734	0.312752	0.238262	0.132829	0.404595	0.298046	-0.938323	0.104234	-0.0421687	0.0522098	-0.100264	-0.462066	0.780517	0.737017	-1.27435	0.327356	-0.664305	0.050985	0.285106	0.214654	-0.186837	-0.127679	-0.125421	-0.401675	0.923853
	73	-0.453934	-0.628755	0.726198	-0.382472	0.72976	-1.82994	1.06707	-0.250677	0.921501	0.974495	0.811626	0.898419	-2.94655	0.461027	0.536264	-0.605617	-0.385208	1.31078	-1.91561	1.28181	-0.56295	0.340892	0.999898	1.04696	-0.12478	-1.60473	-0.252047
	74	0.0416334	-0.0380619	-0.0592347	0.051752	-0.0049022	-0.131905	0.115106	0.00404331	-0.00255643	0.104234	-0.0421687	0.0522098	-0.100264	0.420551	0.491481	0.454523	-1.51257	-0.60908	0.633038	1.06732	-0.774287	-0.850646	0.0394905	0.0817042	0.112799	-0.224731	-0.0312418
	75	0.01558	0.0619367	-0.094171	-0.078141	0.129079	-0.137993	0.108449	1.21881	-1.22579	-1.46591	0.796982	0.884636	-0.41782	-1.19921	-0.0350743	-0.0601126	1.3248	-0.15982	-0.639108	0.543176	0.578812	-0.360645	0.995294	-0.208127	-0.0808745	-0.681013	-0.272737
	76	0.0416334	-0.0380619	-0.0592347	0.051752	-0.0049022	-0.131905	0.115106	0.00404331	-0.00255643	0.109283	-0.149127	-0.00580683	0.0935492	0.174837	0.219617	0.188814	-0.646185	0.0416635	0.414427	-0.305097	-0.0657378	-0.114583	-0.0182002	0.105085	0.00332611	0.0063813	-0.0714912
	77	-0.228473	-0.292154	-0.350193	0.982411	-0.277053	-0.131905	0.115106	0.00404331	-0.00255643	-0.18417	-0.36242	-0.249199	0.913104	-0.308753	-1.45376	0.769779	1.09373	-1.26735	-0.0118705	0.246859	0.382477	0.377177	-0.438003	-0.436794	0.858669	-0.874253	0.661968
	78	-0.478313	-0.527182	-0.61932	0.712217	0.865428	-0.131905	0.115106	0.00404331	-0.00255643	-0.18922	-0.255461	-0.191182	0.719291	-0.308753	-1.45376	0.769779	1.09373	-1.26735	-0.0118705	0.246859	0.382477	0.377177	-0.438003	-0.436794	0.858669	-0.874253	0.661968
	79	0.0416334	-0.0380619	-0.0592347	0.051752	-0.0049022	-0.131905	0.115106	0.00404331	-0.00255643	0.104234	-0.0421687	0.0522098	-0.100264	0.860054	-1.42615	-0.307146	1.11648	1.12381	0.618456	-0.0455287	-0.792565	-0.867799	-0.201966	-0.141676	-0.141346	0.790029	-0.267444
	80	0.0416334	-0.0380619	-0.0592347	0.051752	-0.0049022	-0.131905	0.115106	0.00404331	-0.00255643	0.109283	-0.149127	-0.00580683	0.0935492	-0.175877	1.09716	-0.0574136	-1.01337	0.238657	-0.248721	-0.0544654	0.0855848	0.0985693	0.0394905	0.0817042	0.112799	-0.224731	-0.0312418
	81	0.259333	-1.10988	0.175271	0.287187	0.214445	0.981242	-0.827475	-1.20279	1.179	0.0941346	0.171748	0.168243	-0.487889	1.0086	-1.13452	1.09043	-0.976319	-0.470397	0.768904	-0.948424	-0.603978	1.29561	0.0394905	0.0817042	0.112799	-0.224731	-0.0312418
	82	0.0416334	-0.0380619	-0.0592347	0.051752	-0.0049022	-0.131905	0.115106	0.00404331	-0.00255643	0.109283	-0.149127	-0.00580683	0.0935492	0.461027	0.536264	-0.605617	-0.385208	0.396191	-0.0943858	0.141882	0.279044	-0.713101	0.0394905	0.0817042	0.112799	-0.224731	-0.0312418
	83	-0.182153	-0.373088	-0.293425	-0.0885492	1.0036	-0.131905	0.115106	0.00404331	-0.00255643	-1.11597	-0.0494908	0.0453184	1.1641	0.404339	0.600812	-0.53389	-0.484268	1.59293	-1.63919	-0.55512	0.766118	0.666043	-0.569499	-0.635199	-0.43069	2.35733	-0.659349
	84	1.02501	-0.265091	-0.319204	-0.209248	-0.248066	0.295949	0.258489	0.27444	-0.91163	0.104234	-0.0421687	0.0522098	-0.100264	-0.0708762	-0.0522469	-0.0768964	0.220197	-0.326933	0.909455	-0.769612	0.55478	-0.525495	0.333218	0.353441	-0.777742	1.20844	-0.920404
	85	-0.94174	0.188968	0.200734	0.312752	0.238262	0.302037	0.265146	-0.940326	0.311602	0.104234	-0.0421687	0.0522098	-0.100264	0.174837	0.219617	0.188814	-0.646185	-0.671881	-0.284631	-0.100151	0.0405717	1.04954	-0.737151	-0.636793	0.49505	0.37162	0.385516
	86	0.285386	-1.20988	0.210207	0.41708	0.0804633	0.153847	-0.65233	0.321388	0.300756	-0.18922	-0.255461	-0.191182	0.719291	-0.127564	0.0123007	-0.00516917	0.121137	0.143926	0.514613	0.916658	-0.922733	-0.98995	-0.905787	-0.869558	0.366303	-0.0364357	1.38086
	87	0.807307	0.806724	-0.553709	-0.444683	-0.467413	0.403651	0.70074	-0.622716	-0.650858	0.104234	-0.0421687	0.0522098	-0.100264	0.811741	-0.341283	-0.35939	-0.0180238	0.238657	-0.248721	-0.0544654	0.0855848	0.0985693	0.0394905	0.0817042	0.112799	-0.224731	-0.0312418
	88	-0.421793	0.678088	0.760819	-0.347713	-0.632068	-0.131905	0.115106	0.00404331	-0.00255643	-0.18417	-0.36242	-0.249199	0.913104	0.0776736	0.239381	1.32068	-1.87261	-1.46435	0.651277	-0.00377275	0.231154	0.164024	-0.385733	-0.388437	-0.286018	1.57368	-0.463396
	89	-0.671633	0.44306	0.491692	-0.617908	0.510413	-0.131905	0.115106	0.00404331	-0.00255643	0.104234	-0.0421687	0.0522098	-0.100264	0.0776736	0.239381	1.32068	-1.87261	-1.46435	0.651277	-0.00377275	0.231154	0.164024	-0.385733	-0.388437	-0.286018	1.57368	-0.463396
	90	-0.94174	0.188968	0.200734	0.312752	0.238262	-0.131905	0.115106	0.00404331	-0.00255643	0.397687	0.171124	0.295602	-0.919818	0.509339	-0.548599	-0.553373	0.749299	0.396191	-0.0943858	0.141882	0.279044	-0.713101	1.11677	-1.19307	-0.00177065	-0.309831	-0.137723
	91	0.01558	0.0619367	-0.094171	-0.078141	0.129079	-1.11633	0.443014	0.337065	0.31574	0.104234	-0.0421687	0.0522098	-0.100264	-0.357065	-0.368894	0.717535	-0.0407803	-0.950043	1.65762	1.73665	-2.17558	-1.24358	-0.0182002	0.105085	0.00332611	0.0063813	-0.0714912
	92	0.0416334	-0.0380619	-0.0592347	0.051752	-0.0049022	0.566771	0.554635	-0.646323	-0.624165	-0.827566	0.27076	0.346727	0.150736	0.174837	0.219617	0.188814	-0.646185	-0.514348	-0.130296	0.0961968	0.234031	0.237873	-0.201966	-0.141676	-0.141346	0.790029	-0.267444
	93	0.34388	1.52287	0.266345	-0.844148	-1.09458	0.0312155	-0.030999	-0.0195631	0.0241366	0.0941346	0.171748	0.168243	-0.487889	-2.38423	0.0466459	0.0283986	2.33034	-1.29274	0.819396	0.210111	-0.540687	0.361783	-0.920917	-0.883555	0.350378	1.15527	0.189564
	94	-0.182153	-0.373088	-0.293425	-0.0885492	1.0036	-0.131905	0.115106	0.00404331	-0.00255643	0.397687	0.171124	0.295602	-0.919818	-0.413754	-0.304346	0.789262	-0.13984	0.111005	0.48236	-1.31297	0.0194165	0.958542	0.758441	0.823583	-0.378925	-0.58997	-0.488249
	95	0.259333	-1.10988	0.175271	0.287187	0.214445	-0.295025	0.261212	0.0276497	-0.0292494	0.109283	-0.149127	-0.00580683	0.0935492	0.70674	0.808128	-0.339907	-1.25159	-0.0706164	-1.55668	-0.450143	0.86955	1.75632	0.0394905	0.0817042	0.112799	-0.224731	-0.0312418
	96	0.56158	0.451058	0.500851	-0.608713	-0.875233	1.67383	-0.394604	-0.638393	-0.665842	-0.18417	-0.36242	-0.249199	0.913104	-0.413754	-0.304346	0.789262	-0.13984	0.926811	1.2816	-0.29616	-0.943888	-1.08095	-0.201966	-0.141676	-0.141346	0.790029	-0.267444
	97	1.04862	-0.242876	-2.91854	1.03906	1.16994	2.24533	-1.92948	-0.00370337	-0.0592162	0.0991841	0.0647897	0.110226	-0.294076	2.1612	-0.997577	-0.974906	0.0747371	-1.51134	0.605241	-2.25094	2.1386	1.10309	-1.93359	-1.89717	1.73264	0.087338	1.53573
	98	0.0416334	-0.0380619	-0.0592347	0.051752	-0.0049022	-0.845511	0.739159	-0.583698	0.603205	-0.18922	-0.255461	-0.191182	0.719291	-0.70778	0.508653	0.471307	-0.407964	-0.514348	-0.130296	0.0961968	0.234031	0.237873	-0.67946	-0.660174	0.604524	0.140508	0.425766
	99	0.477032	-2.18169	0.409776	0.522623	0.433792	1.51071	-0.248498	-0.614786	-0.692535	0.104234	-0.0421687	0.0522098	-0.100264	-0.0708762	-0.0522469	-0.0768964	0.220197	-0.15533	1.07757	-0.555729	-0.21706	-0.327736	-0.428294	-0.351059	-0.379566	0.613086	0.687651
	100	0.477032	-2.18169	0.409776	0.522623	0.433792	1.51071	-0.248498	-0.614786	-0.692535	0.104234	-0.0421687	0.0522098	-0.100264	-0.0708762	-0.0522469	-0.0768964	0.220197	-0.15533	1.07757	-0.555729	-0.21706	-0.327736	-0.201966	-0.141676	-0.141346	0.790029	-0.267444
	101	0.477032	-2.18169	0.409776	0.522623	0.433792	1.51071	-0.248498	-0.614786	-0.692535	0.0941346	0.171748	0.168243	-0.487889	-0.0708762	-0.0522469	-0.0768964	0.220197	-0.15533	1.07757	-0.555729	-0.21706	-0.327736	-0.0228041	-1.15	0.0472313	0.930099	-0.0921806
	102	0.0937402	-0.238059	0.0106378	0.311538	-0.272865	-0.72288	0.117829	-0.242747	0.879825	0.109283	-0.149127	-0.00580683	0.0935492	-1.54208	-0.287174	0.806046	0.964763	0.725833	-0.273918	-0.546656	-0.208121	0.673868	-0.0182002	0.105085	0.00332611	0.0063813	-0.0714912
	103	-0.967793	0.288966	0.165798	0.182859	0.372244	1.15929	-2.03716	0.0117085	1.22154	-0.482673	-0.468754	-0.434574	1.53885	-2.13068	-0.811137	1.40649	1.47111	-0.218638	0.661892	-0.624431	0.506581	-0.428427	0.448599	0.306679	-0.558796	0.746213	-0.839905
	104	-0.717953	0.523993	0.434925	0.453053	-0.770238	1.15929	-2.03716	0.0117085	1.22154	1.38093	-1.09461	-1.02361	1.03685	-2.13068	-0.811137	1.40649	1.47111	-0.218638	0.661892	-0.624431	0.506581	-0.428427	0.448599	0.306679	-0.558796	0.746213	-0.839905
	105	0.0416334	-0.0380619	-0.0592347	0.051752	-0.0049022	-0.131905	0.115106	0.00404331	-0.00255643	0.104234	-0.0421687	0.0522098	-0.100264	0.174837	0.219617	0.188814	-0.646185	0.238657	-0.248721	-0.0544654	0.0855848	0.0985693	0.0394905	0.0817042	0.112799	-0.224731	-0.0312418
	106	-2.20131	-1.24494	0.170059	1.59954	1.43712	0.791016	0.368898	0.0122379	-1.31001	0.392637	0.278083	0.353618	-1.11363	2.12126	1.1076	-1.15112	-2.09522	-0.154027	-1.6384	0.540193	1.7497	-0.326234	1.10986	1.07194	-1.15999	0.612087	-1.33716
	107	0.31174	0.216031	0.231724	-0.878907	0.267249	0.689402	-0.066696	-0.305371	-0.347546	0.109283	-0.149127	-0.00580683	0.0935492	-0.659467	-0.57621	0.523552	0.726542	-0.671881	-0.284631	-0.100151	0.0405717	1.04954	-0.0182002	0.105085	0.00332611	0.0063813	-0.0714912
	108	0.0940405	1.28785	-0.00278183	-1.11434	0.0479016	0.0312155	-0.030999	-0.0195631	0.0241366	-0.477624	-0.575713	-0.492591	1.73266	-2.38423	0.0466459	0.0283986	2.33034	-1.29274	0.819396	0.210111	-0.540687	0.361783	-0.920917	-0.883555	0.350378	1.15527	0.189564
	109	0.0676868	-0.13806	-0.0242985	0.181645	-0.138884	-0.131905	0.115106	0.00404331	-0.00255643	-1.46591	0.796982	0.884636	-0.41782	-0.413754	-0.304346	0.789262	-0.13984	0.111005	0.48236	-1.31297	0.0194165	0.958542	0.758441	0.823583	-0.378925	-0.58997	-0.488249
	110	0.0416334	-0.0380619	-0.0592347	0.051752	-0.0049022	-0.131905	0.115106	0.00404331	-0.00255643	0.109283	-0.149127	-0.00580683	0.0935492	0.666265	0.763344	0.720233	-2.37895	-0.352324	1.74072	-0.806361	-0.368383	-0.540889	-0.0182002	0.105085	0.00332611	0.0063813	-0.0714912
	111	0.0416334	-0.0380619	-0.0592347	0.051752	-0.0049022	-0.131905	0.115106	0.00404331	-0.00255643	0.109283	-0.149127	-0.00580683	0.0935492	0.666265	0.763344	0.720233	-2.37895	-0.352324	1.74072	-0.806361	-0.368383	-0.540889	-0.0182002	0.105085	0.00332611	0.0063813	-0.0714912
	112	-0.182153	-0.373088	-0.293425	-0.0885492	1.0036	-0.295025	0.261212	0.0276497	-0.0292494	0.104234	-0.0421687	0.0522098	-0.100264	0.747216	0.852911	-1.40005	-0.12423	0.0416635	0.414427	-0.305097	-0.0657378	-0.114583	0.0394905	0.0817042	0.112799	-0.224731	-0.0312418
	113	0.01558	0.0619367	-0.094171	-0.078141	0.129079	0.316967	-0.798435	0.297782	0.327449	0.104234	-0.0421687	0.0522098	-0.100264	-0.0708762	-0.0522469	-0.0768964	0.220197	-2.46358	1.03095	-0.154908	-0.0133805	0.998914	-0.0182002	0.105085	0.00332611	0.0063813	-0.0714912
	114	0.01558	0.0619367	-0.094171	-0.078141	0.129079	0.0312155	-0.030999	-0.0195631	0.0241366	0.109283	-0.149127	-0.00580683	0.0935492	-0.014188	-0.116794	-0.148624	0.319257	0.149959	0.166863	-0.159916	-0.113937	-0.0175154	-0.0182002	0.105085	0.00332611	0.0063813	-0.0714912
	115	0.01558	0.0619367	-0.094171	-0.078141	0.129079	0.0312155	-0.030999	-0.0195631	0.0241366	-1.75432	0.476731	0.583228	0.595548	-0.014188	-0.116794	-0.148624	0.319257	0.149959	0.166863	-0.159916	-0.113937	-0.0175154	-0.0182002	0.105085	0.00332611	0.0063813	-0.0714912
	116	0.0416334	-0.0380619	-0.0592347	0.051752	-0.0049022	-0.396639	-0.174382	-0.28996	0.933211	-0.18417	-0.36242	-0.249199	0.913104	0.771265	-0.386067	0.700751	-1.14538	0.213267	0.582546	-0.0912138	-0.837578	0.0831755	-0.428294	-0.351059	-0.379566	0.613086	0.687651
	117	-0.532394	-1.85467	0.634809	0.65373	0.810938	0.0312155	-0.030999	-0.0195631	0.0241366	0.109283	-0.149127	-0.00580683	0.0935492	0.517715	0.471716	-0.677345	-0.286148	0.410261	-0.0806019	0.159418	-0.686256	0.296328	-0.0182002	0.105085	0.00332611	0.0063813	-0.0714912
	118	-0.915686	0.088969	0.23567	0.442645	0.104281	-0.295025	0.261212	0.0276497	-0.0292494	0.104234	-0.0421687	0.0522098	-0.100264	-0.659467	-0.57621	0.523552	0.726542	2.44819	-1.65743	0.515973	-0.239323	-0.348628	0.333218	0.353441	-0.777742	1.20844	-0.920404
	119	0.31174	0.216031	0.231724	-0.878907	0.267249	-0.131905	0.115106	0.00404331	-0.00255643	0.104234	-0.0421687	0.0522098	-0.100264	-2.1223	0.209179	1.28252	0.435662	-0.697272	0.546636	-0.136899	-0.882592	1.03415	-0.737151	-0.636793	0.49505	0.37162	0.385516
	120	0.0416334	-0.0380619	-0.0592347	0.051752	-0.0049022	-0.682391	0.593054	-0.607304	0.629898	0.104234	-0.0421687	0.0522098	-0.100264	0.517715	0.471716	-0.677345	-0.286148	0.396191	-0.0943858	0.141882	0.279044	-0.713101	0.0394905	0.0817042	0.112799	-0.224731	-0.0312418
	121	0.291473	0.196965	0.209892	0.321946	-1.14738	-0.131905	0.115106	0.00404331	-0.00255643	0.104234	-0.0421687	0.0522098	-0.100264	-0.0708762	-0.0522469	-0.0768964	0.220197	0.238657	-0.248721	-0.0544654	0.0855848	0.0985693	0.218653	-0.926625	0.301376	-0.0846614	0.144021
	122	0.313414	0.217606	-1.07886	0.345675	0.268936	-0.131905	0.115106	0.00404331	-0.00255643	0.104234	-0.0421687	0.0522098	-0.100264	-0.0708762	-0.0522469	-0.0768964	0.220197	0.238657	-0.248721	-0.0544654	0.0855848	0.0985693	0.0394905	0.0817042	0.112799	-0.224731	-0.0312418
	123	0.0416334	-0.0380619	-0.0592347	0.051752	-0.0049022	-0.131905	0.115106	0.00404331	-0.00255643	0.0991841	0.0647897	0.110226	-0.294076	-0.0708762	-0.0522469	-0.0768964	0.220197	0.238657	-0.248721	-0.0544654	0.0855848	0.0985693	0.0394905	0.0817042	0.112799	-0.224731	-0.0312418
	124	0.563254	0.452633	-0.809731	0.615869	-0.873546	-0.131905	0.115106	0.00404331	-0.00255643	-0.827566	0.27076	0.346727	0.150736	-0.0708762	-0.0522469	-0.0768964	0.220197	0.238657	-0.248721	-0.0544654	0.0855848	0.0985693	0.0394905	0.0817042	0.112799	-0.224731	-0.0312418
	125	0.313414	0.217606	-1.07886	0.345675	0.268936	-0.559759	-0.0282768	-0.266353	0.906518	0.109283	-0.149127	-0.00580683	0.0935492	-0.413754	-0.304346	0.789262	-0.13984	0.238657	-0.248721	-0.0544654	0.0855848	0.0985693	0.464714	0.551846	0.511617	-2.02314	0.400913
	126	0.291473	0.196965	0.209892	0.321946	-1.14738	-0.131905	0.115106	0.00404331	-0.00255643	0.109283	-0.149127	-0.00580683	0.0935492	0.811741	-0.341283	-0.35939	-0.0180238	0.238657	-0.248721	-0.0544654	0.0855848	0.0985693	-0.0182002	0.105085	0.00332611	0.0063813	-0.0714912
	127	0.0416334	-0.0380619	-0.0592347	0.051752	-0.0049022	0.0312155	-0.030999	-0.0195631	0.0241366	0.397687	0.171124	0.295602	-0.919818	-0.896805	0.172242	0.13387	0.557478	0.238657	-0.248721	-0.0544654	0.0855848	0.0985693	-0.0182002	0.105085	0.00332611	0.0063813	-0.0714912
	128	0.0416334	-0.0380619	-0.0592347	0.051752	-0.0049022	-0.295025	0.261212	0.0276497	-0.0292494	0.392637	0.278083	0.353618	-1.11363	0.174837	0.219617	0.188814	-0.646185	0.238657	-0.248721	-0.0544654	0.0855848	0.0985693	0.0394905	0.0817042	0.112799	-0.224731	-0.0312418
	129	0.0416334	-0.0380619	-0.0592347	0.051752	-0.0049022	-0.295025	0.261212	0.0276497	-0.0292494	0.109283	-0.149127	-0.00580683	0.0935492	-0.364902	0.760753	-0.394851	-0.047927	0.366816	-1.48179	0.105269	0.24297	1.23948	-0.0182002	0.105085	0.00332611	0.0063813	-0.0714912
	130	1.54495	0.224029	0.240882	-0.869713	-1.1184	-0.0242038	0.557357	-0.893113	0.258216	0.0991841	0.0647897	0.110226	-0.294076	-1.19137	-1.16472	1.05227	1.33195	0.169822	-0.81864	-0.145362	0.0916473	1.02632	-0.144276	-0.165057	-0.0318726	0.558917	-0.227194
	131	-1.38155	0.927332	-1.57854	1.1616	1.0291	-0.131905	0.115106	0.00404331	-0.00255643	-2.04777	0.263438	0.339836	1.4151	-0.0708762	-0.0522469	-0.0768964	0.220197	1.1492	-0.212811	-0.00878029	0.130598	-0.852405	0.806423	0.714467	0.968784	-2.30842	-0.473683
	132	0.0416334	-0.0380619	-0.0592347	0.051752	-0.0049022	-0.131905	0.115106	0.00404331	-0.00255643	0.109283	-0.149127	-0.00580683	0.0935492	-0.0708762	-0.0522469	-0.0768964	0.220197	-0.0904791	-0.571175	-0.464696	0.663966	0.712481	-0.0182002	0.105085	0.00332611	0.0063813	-0.0714912
	133	0.0416334	-0.0380619	-0.0592347	0.051752	-0.0049022	-0.131905	0.115106	0.00404331	-0.00255643	-0.18417	-0.36242	-0.249199	0.913104	0.461027	0.536264	-0.605617	-0.385208	0.0416635	0.414427	-0.305097	-0.0657378	-0.114583	-0.201966	-0.141676	-0.141346	0.790029	-0.267444
	134	-0.447847	0.778086	0.725883	-0.477606	-0.498087	-1.67291	0.914305	0.940482	-0.275038	0.0941346	0.171748	0.168243	-0.487889	-1.53371	0.733142	0.682074	-0.0706835	1.39014	0.0232413	-0.802769	-0.556089	0.418479	0.995294	-0.208127	-0.0808745	-0.681013	-0.272737
	135	0.0416334	-0.0380619	-0.0592347	0.051752	-0.0049022	-1.67291	0.914305	0.940482	-0.275038	0.104234	-0.0421687	0.0522098	-0.100264	1.38358	-1.85795	-0.711895	1.54652	-1.26735	-0.0118705	0.246859	0.382477	0.377177	-0.67946	-0.660174	0.604524	0.140508	0.425766
	136	0.0676868	-0.13806	-0.0242985	0.181645	-0.138884	-0.295025	0.261212	0.0276497	-0.0292494	-0.18417	-0.36242	-0.249199	0.913104	0.158625	0.328948	-0.7996	0.382115	0.623066	0.127883	-0.669643	0.557657	-0.451646	-0.201966	-0.141676	-0.141346	0.790029	-0.267444
	137	0.592046	1.75633	1.84605	-1.79854	-2.23875	1.11726	0.0766871	-0.034975	-1.25662	0.104234	-0.0421687	0.0522098	-0.100264	1.04124	0.0399115	-1.08209	0.143894	1.64639	1.63291	-1.57768	-0.241401	-1.27264	0.223257	0.328465	0.257471	-1.00838	0.164711
	138	0.0416334	-0.0380619	-0.0592347	0.051752	-0.0049022	-0.131905	0.115106	0.00404331	-0.00255643	0.104234	-0.0421687	0.0522098	-0.100264	1.04908	-1.08974	0.0302914	0.15104	-0.754786	-0.868334	-0.208584	1.01193	0.96787	0.763862	0.751845	0.875235	-3.26901	0.677364
	139	-0.750094	-0.782849	0.400303	0.418294	0.591591	0.587789	-0.50229	-0.622981	0.614914	-1.75937	0.583689	0.641244	0.401735	-0.0708762	-0.0522469	-0.0768964	0.220197	-0.0123045	-2.35569	1.81623	0.850565	-0.176777	0.333218	0.353441	-0.777742	1.20844	-0.920404
	140	1.08153	0.940178	1.06094	-1.26918	-1.74556	-0.66746	-0.470528	0.630803	0.645746	0.0991841	0.0647897	0.110226	-0.294076	0.174837	0.219617	0.188814	-0.646185	1.27735	-1.44588	0.150955	0.287983	0.288503	0.816132	0.800202	-0.269452	-0.821083	-0.448
	141	-0.230147	-0.29373	0.960389	-0.242171	-0.27874	0.153847	-0.65233	0.321388	0.300756	0.104234	-0.0421687	0.0522098	-0.100264	-0.667304	0.553437	-0.588834	0.719396	-0.514348	-0.130296	0.0961968	0.234031	0.237873	-0.428294	-0.351059	-0.379566	0.613086	0.687651
	142	0.0676868	-0.13806	-0.0242985	0.181645	-0.138884	0.0312155	-0.030999	-0.0195631	0.0241366	0.109283	-0.149127	-0.00580683	0.0935492	-0.421591	0.8253	-0.323124	-0.146987	-0.326933	0.909455	-0.769612	0.55478	-0.525495	0.868402	0.848559	-1.41414	1.62685	-1.57336
	143	0.26542	0.296964	0.174956	0.192053	-1.0134	0.0312155	-0.030999	-0.0195631	0.0241366	0.109283	-0.149127	-0.00580683	0.0935492	-0.373278	-0.259563	-0.270879	0.98752	0.149959	0.166863	-0.159916	-0.113937	-0.0175154	-0.0182002	0.105085	0.00332611	0.0063813	-0.0714912
	144	0.0416334	-0.0380619	-0.0592347	0.051752	-0.0049022	-0.131905	0.115106	0.00404331	-0.00255643	0.104234	-0.0421687	0.0522098	-0.100264	-0.014188	-0.116794	-0.148624	0.319257	0.238657	-0.248721	-0.0544654	0.0855848	0.0985693	0.0394905	0.0817042	0.112799	-0.224731	-0.0312418
	145	-0.176066	1.03375	-0.29374	-0.183683	-0.224249	0.566771	0.554635	-0.646323	-0.624165	0.397687	0.171124	0.295602	-0.919818	0.525552	-0.65793	0.435041	-0.279001	0.534367	0.543467	-0.775093	0.358136	-0.567731	-0.201966	-0.141676	-0.141346	0.790029	-0.267444
	146	0.535526	0.551057	0.465914	-0.738606	-0.741251	0.0312155	-0.030999	-0.0195631	0.0241366	0.109283	-0.149127	-0.00580683	0.0935492	-0.014188	-0.116794	-0.148624	0.319257	-2.00498	-2.59563	1.51098	1.53238	1.52741	-0.0182002	0.105085	0.00332611	0.0063813	-0.0714912
	147	0.0940405	1.28785	-0.00278183	-1.11434	0.0479016	0.439599	-1.41977	0.638733	0.604069	0.0941346	0.171748	0.168243	-0.487889	0.174837	0.219617	0.188814	-0.646185	1.23789	-0.628395	0.0966701	0.330119	-0.736321	0.516984	0.600203	-0.63307	0.42479	-0.724451
	148	0.503086	-2.28169	0.444713	0.652516	0.29981	-1.52926	-0.763951	1.30478	1.24066	0.681041	0.598334	0.655027	-2.127	-1.87712	-1.66892	2.78459	0.611873	-0.382711	1.35729	1.35456	-0.58689	-2.59007	2.12796	2.01382	-1.2881	-0.999025	-1.51772
	149	0.0416334	-0.0380619	-0.0592347	0.051752	-0.0049022	-0.131905	0.115106	0.00404331	-0.00255643	-1.11597	-0.0494908	0.0453184	1.1641	0.461027	0.536264	-0.605617	-0.385208	0.0416635	0.414427	-0.305097	-0.0657378	-0.114583	-0.201966	-0.141676	-0.141346	0.790029	-0.267444
	150	0.01558	0.0619367	-0.094171	-0.078141	0.129079	0.852523	-0.212801	-0.328978	-0.320853	-0.18417	-0.36242	-0.249199	0.913104	-0.119189	1.03262	-0.129141	-0.914309	1.02154	0.51827	-1.26728	0.0644296	0.00756762	0.758441	0.823583	-0.378925	-0.58997	-0.488249
	151	0.0937402	-0.238059	0.0106378	0.311538	-0.272865	0.526282	0.0794094	-0.281765	-0.374239	-0.477624	-0.575713	-0.492591	1.73266	0.158625	0.328948	-0.7996	0.382115	1.35068	0.840724	-0.857053	-0.513952	-0.606344	-1.39841	-1.40205	1.09625	0.505747	0.882773
	152	0.0416334	-0.0380619	-0.0592347	0.051752	-0.0049022	-0.131905	0.115106	0.00404331	-0.00255643	0.104234	-0.0421687	0.0522098	-0.100264	-0.0708762	-0.0522469	-0.0768964	0.220197	0.238657	-0.248721	-0.0544654	0.0855848	0.0985693	0.0394905	0.0817042	0.112799	-0.224731	-0.0312418
	153	0.259333	-1.10988	0.175271	0.287187	0.214445	-0.417657	0.882542	-0.313301	-0.305869	0.397687	0.171124	0.295602	-0.919818	-0.667304	0.553437	-0.588834	0.719396	-0.342745	0.0378233	0.31008	-0.53781	0.435632	-0.186837	-0.127679	-0.125421	-0.401675	0.923853
	154	0.0720994	1.26721	1.28597	-1.13807	-1.36842	-1.40208	1.21045	0.0197199	0.012427	0.0785888	-0.0706454	-1.17963	1.14714	-0.127564	0.0123007	-0.00516917	0.121137	-1.69122	0.429009	0.807752	-0.0474592	-0.0974306	-0.201966	-0.141676	-0.141346	0.790029	-0.267444
	155	0.31174	0.216031	0.231724	-0.878907	0.267249	-0.381709	-1.23796	0.948147	0.949058	-0.18417	-0.36242	-0.249199	0.913104	0.755053	-0.276736	-0.287663	-0.117084	0.637135	0.141666	-0.652107	-0.407643	0.557783	-0.737151	-0.636793	0.49505	0.37162	0.385516
	156	0.26542	0.296964	0.174956	0.192053	-1.0134	0.0312155	-0.030999	-0.0195631	0.0241366	-0.18417	-0.36242	-0.249199	0.913104	-0.014188	-0.116794	-0.148624	0.319257	-2.86206	0.640564	0.442733	0.479847	0.5397	0.340125	-1.91157	0.38048	0.286521	0.279035
	157	0.0416334	-0.0380619	-0.0592347	0.051752	-0.0049022	0.295949	0.258489	0.27444	-0.91163	-1.11597	-0.0494908	0.0453184	1.1641	0.420551	0.491481	0.454523	-1.51257	0.238657	-0.248721	-0.0544654	0.0855848	0.0985693	0.333218	0.353441	-0.777742	1.20844	-0.920404
	158	-0.150013	0.933755	-0.258804	-0.0537904	-0.358231	-0.131905	0.115106	0.00404331	-0.00255643	-0.18417	-0.36242	-0.249199	0.913104	1.0086	-1.13452	1.09043	-0.976319	0.25852	-1.23422	-0.0399119	0.291169	1.14241	-0.737151	-0.636793	0.49505	0.37162	0.385516
	159	0.01558	0.0619367	-0.094171	-0.078141	0.129079	0.0312155	-0.030999	-0.0195631	0.0241366	-0.18417	-0.36242	-0.249199	0.913104	0.722953	0.698797	0.648506	-2.27989	-0.667897	1.93404	-0.100286	-0.846518	-0.918429	-0.737151	-0.636793	0.49505	0.37162	0.385516
	160	0.0416334	-0.0380619	-0.0592347	0.051752	-0.0049022	-0.565847	-0.0349338	0.948412	-0.316714	0.104234	-0.0421687	0.0522098	-0.100264	1.63767	-0.565772	-0.570157	-0.355305	0.258015	-0.732238	1.05886	0.199952	-0.858472	0.280948	0.305084	0.366945	-1.23949	0.20496
	161	-0.23456	-1.699	-0.349878	1.07755	0.950794	-0.131905	0.115106	0.00404331	-0.00255643	0.0991841	0.0647897	0.110226	-0.294076	-0.953493	0.236789	0.205597	0.458418	0.175615	-1.81793	-0.148345	1.26253	1.06074	-0.438003	-0.436794	0.858669	-0.874253	0.661968
	162	0.0676868	-0.13806	-0.0242985	0.181645	-0.138884	-0.131905	0.115106	0.00404331	-0.00255643	-0.18922	-0.255461	-0.191182	0.719291	-0.0708762	-0.0522469	-0.0768964	0.220197	0.238657	-0.248721	-0.0544654	0.0855848	0.0985693	0.0394905	0.0817042	0.112799	-0.224731	-0.0312418
	163	-0.204094	-0.393728	0.995325	-0.112278	-0.412721	0.812034	-0.688027	0.0355796	-0.0709258	-0.18922	-0.255461	-0.191182	0.719291	-0.667304	0.553437	-0.588834	0.719396	-1.53369	0.583344	1.0041	0.146	-0.909101	-0.438003	-0.436794	0.858669	-0.874253	0.661968
	164	0.0416334	-0.0380619	-0.0592347	0.051752	-0.0049022	-0.131905	0.115106	0.00404331	-0.00255643	0.104234	-0.0421687	0.0522098	-0.100264	-0.0708762	-0.0522469	-0.0768964	0.220197	0.238657	-0.248721	-0.0544654	0.0855848	0.0985693	0.0394905	0.0817042	0.112799	-0.224731	-0.0312418
	165	0.0676868	-0.13806	-0.0242985	0.181645	-0.138884	-0.396639	-0.174382	-0.28996	0.933211	0.109283	-0.149127	-0.00580683	0.0935492	-0.16804	-0.0324826	1.05497	-1.00622	0.769278	1.12727	-0.492508	-1.13735	-0.269281	-0.0182002	0.105085	0.00332611	0.0063813	-0.0714912
	166	0.01558	0.0619367	-0.094171	-0.078141	0.129079	0.852523	-0.212801	-0.328978	-0.320853	0.104234	-0.0421687	0.0522098	-0.100264	-0.0708762	-0.0522469	-0.0768964	0.220197	-0.0904791	-0.571175	-0.464696	0.663966	0.712481	0.801002	0.786205	-0.285376	0.370621	-1.6393
	167	0.0676868	-0.13806	-0.0242985	0.181645	-0.138884	-0.559759	-0.0282768	-0.266353	0.906518	0.0991841	0.0647897	0.110226	-0.294076	0.468864	-0.593383	0.506768	-0.378061	0.623066	0.127883	-0.669643	0.557657	-0.451646	-0.557988	-1.64512	0.683628	0.51169	0.56078
	168	0.0416334	-0.0380619	-0.0592347	0.051752	-0.0049022	1.51071	-0.248498	-0.614786	-0.692535	0.104234	-0.0421687	0.0522098	-0.100264	1.58098	-0.501224	-0.49843	-0.454365	-0.171142	0.205942	0.523964	-1.30965	0.633391	0.390908	0.33006	-0.668269	0.977326	-0.880155
	169	-0.150013	0.933755	-0.258804	-0.0537904	-0.358231	0.602719	-1.56587	0.615126	0.630762	-1.75432	0.476731	0.583228	0.595548	1.00077	-0.00487184	-0.021953	-0.983466	-1.17865	-0.427455	0.352309	0.581998	0.493262	0.516984	0.600203	-0.63307	0.42479	-0.724451
	170	-0.696012	0.544634	-0.853826	0.476782	0.646081	-0.402727	-0.181039	0.924806	-0.290021	0.686091	0.491375	0.59701	-1.93319	-0.0708762	-0.0522469	-0.0768964	0.220197	-0.15982	-0.639108	0.543176	0.578812	-0.360645	-0.438003	-0.436794	0.858669	-0.874253	0.661968
	171	0.0416334	-0.0380619	-0.0592347	0.051752	-0.0049022	0.0312155	-0.030999	-0.0195631	0.0241366	-0.18417	-0.36242	-0.249199	0.913104	0.182674	-0.91003	1.3012	-0.639039	-0.603046	0.285289	-0.00925364	0.0345092	0.121789	-0.737151	-0.636793	0.49505	0.37162	0.385516
	172	0.01558	0.0619367	-0.094171	-0.078141	0.129079	0.0312155	-0.030999	-0.0195631	0.0241366	0.104234	-0.0421687	0.0522098	-0.100264	0.110312	1.41381	-0.851845	-0.752392	-1.59425	1.0265	0.933721	-1.98412	0.993673	0.0394905	0.0817042	0.112799	-0.224731	-0.0312418
	173	0.01558	0.0619367	-0.094171	-0.078141	0.129079	0.0312155	-0.030999	-0.0195631	0.0241366	0.0991841	0.0647897	0.110226	-0.294076	1.58152	1.64874	-1.73479	-1.49696	-0.697778	1.04862	0.96187	-0.973808	-0.966731	-0.0182002	0.105085	0.00332611	0.0063813	-0.0714912
	174	0.0416334	-0.0380619	-0.0592347	0.051752	-0.0049022	-1.11633	0.443014	0.337065	0.31574	0.104234	-0.0421687	0.0522098	-0.100264	-0.756631	-0.556446	1.65542	-0.499878	-1.26735	-0.0118705	0.246859	0.382477	0.377177	0.280948	0.305084	0.366945	-1.23949	0.20496
	175	0.56158	0.451058	0.500851	-0.608713	-0.875233	-0.131905	0.115106	0.00404331	-0.00255643	0.109283	-0.149127	-0.00580683	0.0935492	-0.0708762	-0.0522469	-0.0768964	0.220197	0.238657	-0.248721	-0.0544654	0.0855848	0.0985693	-0.0182002	0.105085	0.00332611	0.0063813	-0.0714912
	176	-0.39574	0.578089	0.795756	-0.21782	-0.76605	-0.953212	0.296909	0.313458	0.342433	0.0991841	0.0647897	0.110226	-0.294076	-0.478279	0.889848	-0.251396	-0.246047	-0.695969	-2.16933	0.959023	1.08416	1.03565	0.868402	0.848559	-1.41414	1.62685	-1.57336
	177	0.0676868	-0.13806	-0.0242985	0.181645	-0.138884	0.424669	-0.356184	-0.599374	0.588221	0.104234	-0.0421687	0.0522098	-0.100264	-0.127564	0.0123007	-0.00516917	0.121137	-0.42565	-0.54588	0.201647	0.433552	0.353958	-0.201966	-0.141676	-0.141346	0.790029	-0.267444
	178	0.83336	0.706726	-0.518773	-0.31479	-0.601395	0.409738	0.707397	-1.83748	0.572374	-0.18922	-0.255461	-0.191182	0.719291	-0.772305	1.70285	-0.569351	-0.514171	-0.810058	-0.922484	0.816825	-0.0385201	0.904174	-0.920917	-0.883555	0.350378	1.15527	0.189564
	179	0.0676868	-0.13806	-0.0242985	0.181645	-0.138884	-0.580777	1.02865	-0.289695	-0.332562	0.104234	-0.0421687	0.0522098	-0.100264	-0.715617	1.6383	-0.641078	-0.415111	0.327356	-0.664305	0.050985	0.285106	0.214654	-0.186837	-0.127679	-0.125421	-0.401675	0.923853
	180	-0.182153	-0.373088	-0.293425	-0.0885492	1.0036	0.403651	0.70074	-0.622716	-0.650858	-0.18417	-0.36242	-0.249199	0.913104	0.755053	-0.276736	-0.287663	-0.117084	0.130362	-0.00115759	-0.199647	0.133784	0.00150131	-0.201966	-0.141676	-0.141346	0.790029	-0.267444
	181	0.0416334	-0.0380619	-0.0592347	0.051752	-0.0049022	-1.11633	0.443014	0.337065	0.31574	0.104234	-0.0421687	0.0522098	-0.100264	-0.756631	-0.556446	1.65542	-0.499878	-1.26735	-0.0118705	0.246859	0.382477	0.377177	0.280948	0.305084	0.366945	-1.23949	0.20496
	182	0.0416334	-0.0380619	-0.0592347	0.051752	-0.0049022	1.51071	-0.248498	-0.614786	-0.692535	-0.18922	-0.255461	-0.191182	0.719291	0.420551	0.491481	0.454523	-1.51257	-1.82336	-0.556593	0.648153	0.682245	0.729634	0.223257	0.328465	0.257471	-1.00838	0.164711
	183	-1.43731	-0.401726	0.986167	-0.121472	0.972924	-0.66746	-0.470528	0.630803	0.645746	0.366993	0.249606	-0.878223	0.133768	0.852217	-0.2965	-1.41953	1.10934	0.0117829	-0.470989	0.757059	-0.193028	-0.162886	-0.139672	1.09003	-0.0757778	-0.364801	-0.206505
	184	-0.204094	-0.393728	0.995325	-0.112278	-0.412721	-0.423745	0.875885	0.901464	-1.5291	0.109283	-0.149127	-0.00580683	0.0935492	-0.659467	-0.57621	0.523552	0.726542	0.623066	0.127883	-0.669643	0.557657	-0.451646	-0.796328	1.57986	0.481515	-1.15439	0.311441
	185	0.291473	0.196965	0.209892	0.321946	-1.14738	0.0312155	-0.030999	-0.0195631	0.0241366	0.109283	-0.149127	-0.00580683	0.0935492	-1.23968	-0.0798576	1.00003	0.197441	0.110499	0.984346	-0.2142	-0.0718003	-1.04234	-0.0182002	0.105085	0.00332611	0.0063813	-0.0714912
	186	0.0416334	-0.0380619	-0.0592347	0.051752	-0.0049022	0.153847	-0.65233	0.321388	0.300756	-0.477624	-0.575713	-0.492591	1.73266	-2.14635	1.44816	-0.818277	1.45682	-0.952286	0.2968	0.639554	0.769395	-1.24616	-0.920917	-0.883555	0.350378	1.15527	0.189564
	187	0.291473	0.196965	0.209892	0.321946	-1.14738	1.67383	-0.394604	-0.638393	-0.665842	0.109283	-0.149127	-0.00580683	0.0935492	-0.953493	0.236789	0.205597	0.458418	0.794669	0.296002	-0.455759	-0.214184	-0.253887	-0.0182002	0.105085	0.00332611	0.0063813	-0.0714912
	188	0.0416334	-0.0380619	-0.0592347	0.051752	-0.0049022	0.852523	-0.212801	-0.328978	-0.320853	-0.827566	0.27076	0.346727	0.150736	-0.0708762	-0.0522469	-0.0768964	0.220197	0.966272	0.464121	-0.241876	-0.986024	-0.0561285	-0.428294	-0.351059	-0.379566	0.613086	0.687651
	189	-0.453934	-0.628755	0.726198	-0.382472	0.72976	-0.295025	0.261212	0.0276497	-0.0292494	0.0991841	0.0647897	0.110226	-0.294076	-0.127564	0.0123007	-0.00516917	0.121137	0.327356	-0.664305	0.050985	0.285106	0.214654	0.0971812	0.058323	0.222273	-0.455844	0.00900766
	190	0.0416334	-0.0380619	-0.0592347	0.051752	-0.0049022	-0.131905	0.115106	0.00404331	-0.00255643	0.104234	-0.0421687	0.0522098	-0.100264	0.755053	-0.276736	-0.287663	-0.117084	0.498959	-0.496186	0.264868	-0.486734	0.412413	-0.67946	-0.660174	0.604524	0.140508	0.425766
	191	-0.176066	1.03375	-0.29374	-0.183683	-0.224249	0.975154	-0.834132	0.0119732	-0.0442328	0.109283	-0.149127	-0.00580683	0.0935492	-0.0708762	-0.0522469	-0.0768964	0.220197	-1.26735	-0.0118705	0.246859	0.382477	0.377177	-0.201966	-0.141676	-0.141346	0.790029	-0.267444
	192	0.01558	0.0619367	-0.094171	-0.078141	0.129079	-0.396639	-0.174382	-0.28996	0.933211	0.634801	0.434422	-1.86667	0.561612	-0.0708762	-0.0522469	-0.0768964	0.220197	0.0811239	-0.403056	-0.250813	-0.107874	0.91024	-0.0182002	0.105085	0.00332611	0.0063813	-0.0714912
	193	0.0416334	-0.0380619	-0.0592347	0.051752	-0.0049022	-0.131905	0.115106	0.00404331	-0.00255643	0.0991841	0.0647897	0.110226	-0.294076	-0.014188	-0.116794	-0.148624	0.319257	0.327356	-0.664305	0.050985	0.285106	0.214654	0.0394905	0.0817042	0.112799	-0.224731	-0.0312418
	194	1.02501	-0.265091	-0.319204	-0.209248	-0.248066	-0.295025	0.261212	0.0276497	-0.0292494	0.104234	-0.0421687	0.0522098	-0.100264	0.420551	0.491481	0.454523	-1.51257	0.0811239	-0.403056	-0.250813	-0.107874	0.91024	0.0394905	0.0817042	0.112799	-0.224731	-0.0312418
	195	0.807307	0.806724	-0.553709	-0.444683	-0.467413	-0.295025	0.261212	0.0276497	-0.0292494	0.109283	-0.149127	-0.00580683	0.0935492	-0.602779	-0.640758	0.451825	0.825602	0.0122885	-0.972975	-0.34171	-0.101812	1.838	0.0394905	0.0817042	0.112799	-0.224731	-0.0312418
	196	0.01558	0.0619367	-0.094171	-0.078141	0.129079	0.0312155	-0.030999	-0.0195631	0.0241366	0.109283	-0.149127	-0.00580683	0.0935492	-0.014188	-0.116794	-0.148624	0.319257	0.149959	0.166863	-0.159916	-0.113937	-0.0175154	-0.0182002	0.105085	0.00332611	0.0063813	-0.0714912
	197	-0.72404	-0.882848	0.43524	0.548187	0.457609	0.132829	0.404595	0.298046	-0.938323	0.109283	-0.149127	-0.00580683	0.0935492	-0.357065	-0.368894	0.717535	-0.0407803	0.327356	-0.664305	0.050985	0.285106	0.214654	-0.0182002	0.105085	0.00332611	0.0063813	-0.0714912
	198	0.01558	0.0619367	-0.094171	-0.078141	0.129079	-0.131905	0.115106	0.00404331	-0.00255643	-0.18417	-0.36242	-0.249199	0.913104	-0.014188	-0.116794	-0.148624	0.319257	0.321562	0.334982	0.0539675	-0.885777	0.180244	0.0394905	0.0817042	0.112799	-0.224731	-0.0312418
	199	0.01558	0.0619367	-0.094171	-0.078141	0.129079	-1.11633	0.443014	0.337065	0.31574	0.104234	-0.0421687	0.0522098	-0.100264	-0.127564	0.0123007	-0.00516917	0.121137	0.376834	0.389132	-0.971441	0.164677	0.24394	0.0394905	0.0817042	0.112799	-0.224731	-0.0312418
	200	0.0416334	-0.0380619	-0.0592347	0.051752	-0.0049022	-0.131905	0.115106	0.00404331	-0.00255643	0.109283	-0.149127	-0.00580683	0.0935492	-0.014188	-0.116794	-0.148624	0.319257	0.327356	-0.664305	0.050985	0.285106	0.214654	0.223257	0.328465	0.257471	-1.00838	0.164711
	201	-1.24399	-1.37197	-0.124846	1.20865	1.32794	0.852523	-0.212801	-0.328978	-0.320853	-1.11597	-0.0494908	0.0453184	1.1641	-0.0708762	-0.0522469	-0.0768964	0.220197	-0.843484	-0.45275	-0.314034	0.812412	0.851785	-0.428294	-0.351059	-0.379566	0.613086	0.687651
	202	-0.500254	-0.547822	0.66943	0.688488	-0.550891	-0.131905	0.115106	0.00404331	-0.00255643	0.397687	0.171124	0.295602	-0.919818	-0.945656	-0.892857	1.31798	0.465565	0.238657	-0.248721	-0.0544654	0.0855848	0.0985693	-0.0182002	0.105085	0.00332611	0.0063813	-0.0714912
	203	-0.230147	-0.29373	0.960389	-0.242171	-0.27874	0.302037	0.265146	-0.940326	0.311602	-0.18417	-0.36242	-0.249199	0.913104	0.22315	-0.865246	0.241058	0.488321	0.238657	-0.248721	-0.0544654	0.0855848	0.0985693	0.280948	0.305084	0.366945	-1.23949	0.20496
	204	-0.750094	-0.782849	0.400303	0.418294	0.591591	-0.402727	-0.181039	0.924806	-0.290021	0.109283	-0.149127	-0.00580683	0.0935492	-1.24752	1.04979	-0.112357	0.190294	-0.356814	0.0240394	0.292544	0.42749	-0.573797	-0.0182002	0.105085	0.00332611	0.0063813	-0.0714912
	205	0.537201	0.552632	-0.844667	0.485976	-0.739564	0.153847	-0.65233	0.321388	0.300756	0.366993	0.249606	-0.878223	0.133768	-0.896805	0.172242	0.13387	0.557478	0.149959	0.166863	-0.159916	-0.113937	-0.0175154	-1.64217	1.89467	-0.360025	1.51871	-0.532178
	206	0.0416334	-0.0380619	-0.0592347	0.051752	-0.0049022	-0.402727	-0.181039	0.924806	-0.290021	0.109283	-0.149127	-0.00580683	0.0935492	-0.0708762	-0.0522469	-0.0768964	0.220197	-0.514348	-0.130296	0.0961968	0.234031	0.237873	-0.0182002	0.105085	0.00332611	0.0063813	-0.0714912
	207	-0.478313	-0.527182	-0.61932	0.712217	0.865428	-0.402727	-0.181039	0.924806	-0.290021	0.109283	-0.149127	-0.00580683	0.0935492	-0.0708762	-0.0522469	-0.0768964	0.220197	-0.514348	-0.130296	0.0961968	0.234031	0.237873	-0.0182002	0.105085	0.00332611	0.0063813	-0.0714912
	208	0.0416334	-0.0380619	-0.0592347	0.051752	-0.0049022	-0.131905	0.115106	0.00404331	-0.00255643	0.104234	-0.0421687	0.0522098	-0.100264	0.811741	-0.341283	-0.35939	-0.0180238	0.794669	0.296002	-0.455759	-0.214184	-0.253887	1.05217	1.09532	-1.26947	0.843199	-1.37741
	209	-0.750094	-0.782849	0.400303	0.418294	0.591591	0.138917	0.411252	-0.916719	0.284909	0.104234	-0.0421687	0.0522098	-0.100264	-0.651092	0.444106	0.39958	-0.308904	0.534367	0.543467	-0.775093	0.358136	-0.567731	-0.438003	-0.436794	0.858669	-0.874253	0.661968
	210	0.0720994	1.26721	1.28597	-1.13807	-1.36842	-1.40208	1.21045	0.0197199	0.012427	-0.827566	0.27076	0.346727	0.150736	-0.127564	0.0123007	-0.00516917	0.121137	-1.69122	0.429009	0.807752	-0.0474592	-0.0974306	-0.201966	-0.141676	-0.141346	0.790029	-0.267444
	211	0.0416334	-0.0380619	-0.0592347	0.051752	-0.0049022	0.852523	-0.212801	-0.328978	-0.320853	0.0991841	0.0647897	0.110226	-0.294076	-0.478279	0.889848	-0.251396	-0.246047	-0.323388	-0.445694	1.4234	-0.423443	-0.521409	0.0394905	0.0817042	0.112799	-0.224731	-0.0312418
	212	1.32284	-0.109422	-1.30389	0.214568	-0.10821	-0.993701	-0.178317	0.678016	0.59236	0.0890851	0.278706	0.22626	-0.681702	-0.405916	-1.43399	1.90165	-0.132694	-0.926389	-1.03645	-0.422467	1.78377	0.770111	-0.0288944	-0.21182	0.187074	0.0966918	-0.146696
	213	0.01558	0.0619367	-0.094171	-0.078141	0.129079	0.689402	-0.066696	-0.305371	-0.347546	0.104234	-0.0421687	0.0522098	-0.100264	0.517715	0.471716	-0.677345	-0.286148	0.396191	-0.0943858	0.141882	0.279044	-0.713101	-0.737151	-0.636793	0.49505	0.37162	0.385516
	214	0.01558	0.0619367	-0.094171	-0.078141	0.129079	-0.131905	0.115106	0.00404331	-0.00255643	-0.18922	-0.255461	-0.191182	0.719291	0.755053	-0.276736	-0.287663	-0.117084	0.327356	-0.664305	0.050985	0.285106	0.214654	-0.59693	-0.583824	-0.508314	0.20503	1.683
	215	0.01558	0.0619367	-0.094171	-0.078141	0.129079	0.0312155	-0.030999	-0.0195631	0.0241366	0.634801	0.434422	-1.86667	0.561612	-0.0708762	-0.0522469	-0.0768964	0.220197	0.695953	-1.15933	0.5155	-0.335412	0.625566	-0.0182002	0.105085	0.00332611	0.0063813	-0.0714912
	216	0.0416334	-0.0380619	-0.0592347	0.051752	-0.0049022	-0.295025	0.261212	0.0276497	-0.0292494	0.0991841	0.0647897	0.110226	-0.294076	-0.0708762	-0.0522469	-0.0768964	0.220197	0.327356	-0.664305	0.050985	0.285106	0.214654	-0.67946	-0.660174	0.604524	0.140508	0.425766
	217	0.0416334	-0.0380619	-0.0592347	0.051752	-0.0049022	-0.295025	0.261212	0.0276497	-0.0292494	0.109283	-0.149127	-0.00580683	0.0935492	0.468864	-0.593383	0.506768	-0.378061	0.327356	-0.664305	0.050985	0.285106	0.214654	-0.0182002	0.105085	0.00332611	0.0063813	-0.0714912
	218	0.26542	0.296964	0.174956	0.192053	-1.0134	-0.295025	0.261212	0.0276497	-0.0292494	0.109283	-0.149127	-0.00580683	0.0935492	-0.127564	0.0123007	-0.00516917	0.121137	0.238657	-0.248721	-0.0544654	0.0855848	0.0985693	-0.0182002	0.105085	0.00332611	0.0063813	-0.0714912
	219	0.26542	0.296964	0.174956	0.192053	-1.0134	-0.131905	0.115106	0.00404331	-0.00255643	0.397687	0.171124	0.295602	-0.919818	-0.0708762	-0.0522469	-0.0768964	0.220197	0.238657	-0.248721	-0.0544654	0.0855848	0.0985693	-0.0182002	0.105085	0.00332611	0.0063813	-0.0714912
	220	-0.72404	-0.882848	0.43524	0.548187	0.457609	-0.295025	0.261212	0.0276497	-0.0292494	0.104234	-0.0421687	0.0522098	-0.100264	-0.127564	0.0123007	-0.00516917	0.121137	0.327356	-0.664305	0.050985	0.285106	0.214654	0.636969	1.80853	-0.458029	-0.961153	-0.623263
	221	0.0416334	-0.0380619	-0.0592347	0.051752	-0.0049022	-0.830581	-0.324422	0.654409	0.619053	-0.827566	0.27076	0.346727	0.150736	0.215313	0.2644	-0.871327	0.481175	1.39014	0.0232413	-0.802769	-0.556089	0.418479	0.0394905	0.0817042	0.112799	-0.224731	-0.0312418
	222	0.807307	0.806724	-0.553709	-0.444683	-0.467413	-0.131905	0.115106	0.00404331	-0.00255643	0.104234	-0.0421687	0.0522098	-0.100264	-0.127564	0.0123007	-0.00516917	0.121137	0.0811239	-0.403056	-0.250813	-0.107874	0.91024	0.758441	0.823583	-0.378925	-0.58997	-0.488249
	223	0.0416334	-0.0380619	-0.0592347	0.051752	-0.0049022	-0.131905	0.115106	0.00404331	-0.00255643	0.634801	0.434422	-1.86667	0.561612	-0.413754	-0.304346	0.789262	-0.13984	0.238657	-0.248721	-0.0544654	0.0855848	0.0985693	-0.0182002	0.105085	0.00332611	0.0063813	-0.0714912
	224	0.807307	0.806724	-0.553709	-0.444683	-0.467413	-0.131905	0.115106	0.00404331	-0.00255643	-0.18417	-0.36242	-0.249199	0.913104	-1.24752	1.04979	-0.112357	0.190294	0.238657	-0.248721	-0.0544654	0.0855848	0.0985693	-0.0182002	0.105085	0.00332611	0.0063813	-0.0714912
	225	0.0416334	-0.0380619	-0.0592347	0.051752	-0.0049022	0.852523	-0.212801	-0.328978	-0.320853	0.104234	-0.0421687	0.0522098	-0.100264	-0.0708762	-0.0522469	-0.0768964	0.220197	0.327356	-0.664305	0.050985	0.285106	0.214654	0.0394905	0.0817042	0.112799	-0.224731	-0.0312418
	226	0.0416334	-0.0380619	-0.0592347	0.051752	-0.0049022	-0.682391	0.593054	-0.607304	0.629898	0.104234	-0.0421687	0.0522098	-0.100264	-0.0708762	-0.0522469	-0.0768964	0.220197	0.238657	-0.248721	-0.0544654	0.0855848	0.0985693	-0.0182002	0.105085	0.00332611	0.0063813	-0.0714912
	227	-0.94174	0.188968	0.200734	0.312752	0.238262	-0.131905	0.115106	0.00404331	-0.00255643	0.104234	-0.0421687	0.0522098	-0.100264	-0.014188	-0.116794	-0.148624	0.319257	0.327356	-0.664305	0.050985	0.285106	0.214654	0.0394905	0.0817042	0.112799	-0.224731	-0.0312418
	228	0.0416334	-0.0380619	-0.0592347	0.051752	-0.0049022	-0.295025	0.261212	0.0276497	-0.0292494	0.109283	-0.149127	-0.00580683	0.0935492	-0.014188	-0.116794	-0.148624	0.319257	0.567794	0.0737332	0.355765	-0.492797	-0.515343	-0.0182002	0.105085	0.00332611	0.0063813	-0.0714912
	229	0.01558	0.0619367	-0.094171	-0.078141	0.129079	0.0312155	-0.030999	-0.0195631	0.0241366	-0.827566	0.27076	0.346727	0.150736	-0.659467	-0.57621	0.523552	0.726542	-0.0904791	-0.571175	-0.464696	0.663966	0.712481	-0.0182002	0.105085	0.00332611	0.0063813	-0.0714912
	230	0.01558	0.0619367	-0.094171	-0.078141	0.129079	0.403651	0.70074	-0.622716	-0.650858	0.109283	-0.149127	-0.00580683	0.0935492	-0.953493	0.236789	0.205597	0.458418	0.662526	-0.6896	-0.615358	0.515521	0.573177	-1.26411	1.1471	-0.0108511	-0.316575	1.03033
	231	0.0416334	-0.0380619	-0.0592347	0.051752	-0.0049022	0.0312155	-0.030999	-0.0195631	0.0241366	0.634801	0.434422	-1.86667	0.561612	-0.0708762	-0.0522469	-0.0768964	0.220197	0.149959	0.166863	-0.159916	-0.113937	-0.0175154	-0.0182002	0.105085	0.00332611	0.0063813	-0.0714912
	232	0.01558	0.0619367	-0.094171	-0.078141	0.129079	-0.131905	0.115106	0.00404331	-0.00255643	0.104234	-0.0421687	0.0522098	-0.100264	-0.0708762	-0.0522469	-0.0768964	0.220197	0.238657	-0.248721	-0.0544654	0.0855848	0.0985693	-0.0182002	0.105085	0.00332611	0.0063813	-0.0714912
	233	0.0416334	-0.0380619	-0.0592347	0.051752	-0.0049022	-0.131905	0.115106	0.00404331	-0.00255643	0.397687	0.171124	0.295602	-0.919818	-0.127564	0.0123007	-0.00516917	0.121137	0.321562	0.334982	0.0539675	-0.885777	0.180244	0.516984	0.600203	-0.63307	0.42479	-0.724451
	234	0.01558	0.0619367	-0.094171	-0.078141	0.129079	-0.131905	0.115106	0.00404331	-0.00255643	0.397687	0.171124	0.295602	-0.919818	-0.659467	-0.57621	0.523552	0.726542	0.327356	-0.664305	0.050985	0.285106	0.214654	-0.0182002	0.105085	0.00332611	0.0063813	-0.0714912
	235	0.31174	0.216031	0.231724	-0.878907	0.267249	-0.295025	0.261212	0.0276497	-0.0292494	0.109283	-0.149127	-0.00580683	0.0935492	0.468864	-0.593383	0.506768	-0.378061	0.922827	-0.937066	-0.296025	-0.0567986	0.887021	0.223257	0.328465	0.257471	-1.00838	0.164711
	236	0.01558	0.0619367	-0.094171	-0.078141	0.129079	0.0312155	-0.030999	-0.0195631	0.0241366	0.104234	-0.0421687	0.0522098	-0.100264	-0.0708762	-0.0522469	-0.0768964	0.220197	0.238657	-0.248721	-0.0544654	0.0855848	0.0985693	-0.0182002	0.105085	0.00332611	0.0063813	-0.0714912
	237	0.0416334	-0.0380619	-0.0592347	0.051752	-0.0049022	-0.131905	0.115106	0.00404331	-0.00255643	-1.75432	0.476731	0.583228	0.595548	-0.127564	0.0123007	-0.00516917	0.121137	0.238657	-0.248721	-0.0544654	0.0855848	0.0985693	1.29363	1.3187	-1.01532	-0.171561	-1.14121
	238	1.02501	-0.265091	-0.319204	-0.209248	-0.248066	0.0312155	-0.030999	-0.0195631	0.0241366	0.109283	-0.149127	-0.00580683	0.0935492	0.755053	-0.276736	-0.287663	-0.117084	0.775312	0.779519	-1.56908	-0.328551	0.703154	0.0394905	0.0817042	0.112799	-0.224731	-0.0312418
	239	0.0416334	-0.0380619	-0.0592347	0.051752	-0.0049022	-0.131905	0.115106	0.00404331	-0.00255643	0.104234	-0.0421687	0.0522098	-0.100264	0.517715	0.471716	-0.677345	-0.286148	0.327356	-0.664305	0.050985	0.285106	0.214654	0.0394905	0.0817042	0.112799	-0.224731	-0.0312418
	240	0.01558	0.0619367	-0.094171	-0.078141	0.129079	0.0312155	-0.030999	-0.0195631	0.0241366	0.634801	0.434422	-1.86667	0.561612	-0.373278	-0.259563	-0.270879	0.98752	0.238657	-0.248721	-0.0544654	0.0855848	0.0985693	-0.0182002	0.105085	0.00332611	0.0063813	-0.0714912
	241	-0.72404	-0.882848	0.43524	0.548187	0.457609	-0.131905	0.115106	0.00404331	-0.00255643	0.104234	-0.0421687	0.0522098	-0.100264	-0.014188	-0.116794	-0.148624	0.319257	0.396191	-0.0943858	0.141882	0.279044	-0.713101	-0.139672	1.09003	-0.0757778	-0.364801	-0.206505
	242	0.26542	0.296964	0.174956	0.192053	-1.0134	-0.66746	-0.470528	0.630803	0.645746	0.397687	0.171124	0.295602	-0.919818	-0.127564	0.0123007	-0.00516917	0.121137	0.307493	0.321199	0.0364315	0.0795223	-0.829186	-0.0182002	0.105085	0.00332611	0.0063813	-0.0714912
	243	-0.750094	-0.782849	0.400303	0.418294	0.591591	0.0312155	-0.030999	-0.0195631	0.0241366	0.104234	-0.0421687	0.0522098	-0.100264	-0.659467	-0.57621	0.523552	0.726542	0.238657	-0.248721	-0.0544654	0.0855848	0.0985693	0.0394905	0.0817042	0.112799	-0.224731	-0.0312418
	244	0.0416334	-0.0380619	-0.0592347	0.051752	-0.0049022	-0.131905	0.115106	0.00404331	-0.00255643	0.392637	0.278083	0.353618	-1.11363	-0.0708762	-0.0522469	-0.0768964	0.220197	0.396191	-0.0943858	0.141882	0.279044	-0.713101	0.280948	0.305084	0.366945	-1.23949	0.20496
	245	0.01558	0.0619367	-0.094171	-0.078141	0.129079	-0.953212	0.296909	0.313458	0.342433	-0.827566	0.27076	0.346727	0.150736	-0.0708762	-0.0522469	-0.0768964	0.220197	0.149959	0.166863	-0.159916	-0.113937	-0.0175154	0.464714	0.551846	0.511617	-2.02314	0.400913
	246	0.0416334	-0.0380619	-0.0592347	0.051752	-0.0049022	-0.131905	0.115106	0.00404331	-0.00255643	0.392637	0.278083	0.353618	-1.11363	-0.0708762	-0.0522469	-0.0768964	0.220197	0.238657	-0.248721	-0.0544654	0.0855848	0.0985693	0.0394905	0.0817042	0.112799	-0.224731	-0.0312418
	247	0.01558	0.0619367	-0.094171	-0.078141	0.129079	0.0312155	-0.030999	-0.0195631	0.0241366	0.0991841	0.0647897	0.110226	-0.294076	0.174837	0.219617	0.188814	-0.646185	0.149959	0.166863	-0.159916	-0.113937	-0.0175154	-0.144276	-0.165057	-0.0318726	0.558917	-0.227194
	248	0.0416334	-0.0380619	-0.0592347	0.051752	-0.0049022	0.132829	0.404595	0.298046	-0.938323	0.104234	-0.0421687	0.0522098	-0.100264	0.174837	0.219617	0.188814	-0.646185	0.238657	-0.248721	-0.0544654	0.0855848	0.0985693	0.223257	0.328465	0.257471	-1.00838	0.164711
	249	0.01558	0.0619367	-0.094171	-0.078141	0.129079	0.0312155	-0.030999	-0.0195631	0.0241366	0.104234	-0.0421687	0.0522098	-0.100264	-0.127564	0.0123007	-0.00516917	0.121137	0.149959	0.166863	-0.159916	-0.113937	-0.0175154	-0.428294	-0.351059	-0.379566	0.613086	0.687651
	250	-0.750094	-0.782849	0.400303	0.418294	0.591591	0.0312155	-0.030999	-0.0195631	0.0241366	0.104234	-0.0421687	0.0522098	-0.100264	-0.953493	0.236789	0.205597	0.458418	0.238657	-0.248721	-0.0544654	0.0855848	0.0985693	0.0394905	0.0817042	0.112799	-0.224731	-0.0312418
	251	0.0416334	-0.0380619	-0.0592347	0.051752	-0.0049022	0.0312155	-0.030999	-0.0195631	0.0241366	0.0991841	0.0647897	0.110226	-0.294076	-0.127564	0.0123007	-0.00516917	0.121137	0.238657	-0.248721	-0.0544654	0.0855848	0.0985693	-0.0196866	2.29836	0.0992636	-1.75074	-0.105317
	252	0.01558	0.0619367	-0.094171	-0.078141	0.129079	0.0312155	-0.030999	-0.0195631	0.0241366	0.634801	0.434422	-1.86667	0.561612	0.174837	0.219617	0.188814	-0.646185	0.238657	-0.248721	-0.0544654	0.0855848	0.0985693	-0.0182002	0.105085	0.00332611	0.0063813	-0.0714912
	253	-0.94174	0.188968	0.200734	0.312752	0.238262	0.0312155	-0.030999	-0.0195631	0.0241366	0.104234	-0.0421687	0.0522098	-0.100264	0.174837	0.219617	0.188814	-0.646185	0.238657	-0.248721	-0.0544654	0.0855848	0.0985693	0.516984	0.600203	-0.63307	0.42479	-0.724451
	254	-0.750094	-0.782849	0.400303	0.418294	0.591591	0.852523	-0.212801	-0.328978	-0.320853	-1.75432	0.476731	0.583228	0.595548	-0.651092	0.444106	0.39958	-0.308904	-1.53723	1.93849	-1.18892	1.12422	-0.913188	0.516984	0.600203	-0.63307	0.42479	-0.724451
	255	-0.750094	-0.782849	0.400303	0.418294	0.591591	0.852523	-0.212801	-0.328978	-0.320853	0.109283	-0.149127	-0.00580683	0.0935492	-0.651092	0.444106	0.39958	-0.308904	-1.53723	1.93849	-1.18892	1.12422	-0.913188	0.516984	0.600203	-0.63307	0.42479	-0.724451
	256	0.0416334	-0.0380619	-0.0592347	0.051752	-0.0049022	-0.131905	0.115106	0.00404331	-0.00255643	0.104234	-0.0421687	0.0522098	-0.100264	-0.953493	0.236789	0.205597	0.458418	-1.09575	0.156248	0.460742	-0.389364	0.574936	0.0394905	0.0817042	0.112799	-0.224731	-0.0312418
	257	0.0416334	-0.0380619	-0.0592347	0.051752	-0.0049022	-0.131905	0.115106	0.00404331	-0.00255643	0.109283	-0.149127	-0.00580683	0.0935492	-0.0708762	-0.0522469	-0.0768964	0.220197	0.238657	-0.248721	-0.0544654	0.0855848	0.0985693	0.0394905	0.0817042	0.112799	-0.224731	-0.0312418
	258	-0.182153	-0.373088	-0.293425	-0.0885492	1.0036	0.138917	0.411252	-0.916719	0.284909	0.104234	-0.0421687	0.0522098	-0.100264	-0.373278	-0.259563	-0.270879	0.98752	-0.41158	-0.532096	0.219183	-0.531748	1.36339	0.280948	0.305084	0.366945	-1.23949	0.20496
	259	1.24271	-1.33691	-0.084698	0.0261878	-0.0287195	0.0312155	-0.030999	-0.0195631	0.0241366	0.686091	0.491375	0.59701	-1.93319	-0.421591	0.8253	-0.323124	-0.146987	1.03511	1.03404	-0.150979	-0.992087	-0.983884	-0.0182002	0.105085	0.00332611	0.0063813	-0.0714912
	260	0.0416334	-0.0380619	-0.0592347	0.051752	-0.0049022	0.852523	-0.212801	-0.328978	-0.320853	-0.827566	0.27076	0.346727	0.150736	-0.0708762	-0.0522469	-0.0768964	0.220197	0.238657	-0.248721	-0.0544654	0.0855848	0.0985693	-0.428294	-0.351059	-0.379566	0.613086	0.687651
	261	-0.895419	0.108034	0.257502	-0.758209	1.51891	1.36097	1.4231	0.235686	-3.43147	-0.827566	0.27076	0.346727	0.150736	0.690528	0.917459	-1.32832	-0.22329	1.77809	-0.955305	0.775069	-1.06224	-0.12765	-0.569499	-0.635199	-0.43069	2.35733	-0.659349
	262	0.0416334	-0.0380619	-0.0592347	0.051752	-0.0049022	-0.131905	0.115106	0.00404331	-0.00255643	-0.827566	0.27076	0.346727	0.150736	-0.0708762	-0.0522469	-0.0768964	0.220197	1.29317	-0.574246	-0.928738	1.38057	-0.672625	0.0394905	0.0817042	0.112799	-0.224731	-0.0312418
	263	0.0937402	-0.238059	0.0106378	0.311538	-0.272865	0.981242	-0.827475	-1.20279	1.179	0.392637	0.278083	0.353618	-1.11363	-0.486654	-0.130468	-0.127425	0.7894	0.301965	0.166961	0.0142366	-0.638057	0.19926	0.930696	2.08027	-1.34857	0.472017	-1.51243
	264	0.0416334	-0.0380619	-0.0592347	0.051752	-0.0049022	-1.11633	0.443014	0.337065	0.31574	0.104234	-0.0421687	0.0522098	-0.100264	0.22315	-0.865246	0.241058	0.488321	-1.26735	-0.0118705	0.246859	0.382477	0.377177	-0.737151	-0.636793	0.49505	0.37162	0.385516
	265	0.01558	0.0619367	-0.094171	-0.078141	0.129079	0.0312155	-0.030999	-0.0195631	0.0241366	0.392637	0.278083	0.353618	-1.11363	-0.373278	-0.259563	-0.270879	0.98752	0.149959	0.166863	-0.159916	-0.113937	-0.0175154	0.0971812	0.058323	0.222273	-0.455844	0.00900766
	266	0.01558	0.0619367	-0.094171	-0.078141	0.129079	0.0312155	-0.030999	-0.0195631	0.0241366	1.21161	1.07492	-1.26386	-1.46512	-0.127564	0.0123007	-0.00516917	0.121137	0.149959	0.166863	-0.159916	-0.113937	-0.0175154	0.464714	0.551846	0.511617	-2.02314	0.400913
	267	0.01558	0.0619367	-0.094171	-0.078141	0.129079	0.0312155	-0.030999	-0.0195631	0.0241366	0.104234	-0.0421687	0.0522098	-0.100264	-0.014188	-0.116794	-0.148624	0.319257	0.149959	0.166863	-0.159916	-0.113937	-0.0175154	-0.0182002	0.105085	0.00332611	0.0063813	-0.0714912
	268	0.0416334	-0.0380619	-0.0592347	0.051752	-0.0049022	-0.131905	0.115106	0.00404331	-0.00255643	-0.539162	0.591011	0.648136	-0.862632	-0.014188	-0.116794	-0.148624	0.319257	0.149959	0.166863	-0.159916	-0.113937	-0.0175154	0.280948	0.305084	0.366945	-1.23949	0.20496
	269	0.01558	0.0619367	-0.094171	-0.078141	0.129079	-0.131905	0.115106	0.00404331	-0.00255643	0.0991841	0.0647897	0.110226	-0.294076	-0.014188	-0.116794	-0.148624	0.319257	0.149959	0.166863	-0.159916	-0.113937	-0.0175154	0.280948	0.305084	0.366945	-1.23949	0.20496
	270	0.0416334	-0.0380619	-0.0592347	0.051752	-0.0049022	1.4091	-0.684092	-0.932396	0.269925	0.104234	-0.0421687	0.0522098	-0.100264	-0.373278	-0.259563	-0.270879	0.98752	0.479096	0.489318	0.250315	-0.692318	-0.631427	1.24135	1.27034	0.129366	-2.61949	-0.0158452
	271	0.0416334	-0.0380619	-0.0592347	0.051752	-0.0049022	0.0312155	-0.030999	-0.0195631	0.0241366	0.104234	-0.0421687	0.0522098	-0.100264	0.722953	0.698797	0.648506	-2.27989	0.149959	0.166863	-0.159916	-0.113937	-0.0175154	0.890438	-1.40246	-0.239991	-0.486774	0.817372
	272	0.01558	0.0619367	-0.094171	-0.078141	0.129079	0.0312155	-0.030999	-0.0195631	0.0241366	0.109283	-0.149127	-0.00580683	0.0935492	-0.014188	-0.116794	-0.148624	0.319257	0.307493	0.321199	0.0364315	0.0795223	-0.829186	-0.0182002	0.105085	0.00332611	0.0063813	-0.0714912
	273	0.01558	0.0619367	-0.094171	-0.078141	0.129079	-0.131905	0.115106	0.00404331	-0.00255643	0.0991841	0.0647897	0.110226	-0.294076	-0.014188	-0.116794	-0.148624	0.319257	0.0811239	-0.403056	-0.250813	-0.107874	0.91024	-0.0182002	0.105085	0.00332611	0.0063813	-0.0714912
	274	0.01558	0.0619367	-0.094171	-0.078141	0.129079	-0.131905	0.115106	0.00404331	-0.00255643	0.109283	-0.149127	-0.00580683	0.0935492	-0.014188	-0.116794	-0.148624	0.319257	0.0811239	-0.403056	-0.250813	-0.107874	0.91024	-0.0182002	0.105085	0.00332611	0.0063813	-0.0714912
	275	0.0416334	-0.0380619	-0.0592347	0.051752	-0.0049022	-0.131905	0.115106	0.00404331	-0.00255643	-1.75432	0.476731	0.583228	0.595548	0.231526	0.155069	0.117086	-0.547125	0.238657	-0.248721	-0.0544654	0.0855848	0.0985693	-0.0182002	0.105085	0.00332611	0.0063813	-0.0714912
	276	0.01558	0.0619367	-0.094171	-0.078141	0.129079	0.0312155	-0.030999	-0.0195631	0.0241366	0.104234	-0.0421687	0.0522098	-0.100264	-0.0708762	-0.0522469	-0.0768964	0.220197	0.149959	0.166863	-0.159916	-0.113937	-0.0175154	0.223257	0.328465	0.257471	-1.00838	0.164711
	277	0.0416334	-0.0380619	-0.0592347	0.051752	-0.0049022	0.0312155	-0.030999	-0.0195631	0.0241366	-0.18417	-0.36242	-0.249199	0.913104	0.174837	0.219617	0.188814	-0.646185	0.479096	0.489318	0.250315	-0.692318	-0.631427	0.0394905	0.0817042	0.112799	-0.224731	-0.0312418
	278	0.01558	0.0619367	-0.094171	-0.078141	0.129079	0.0312155	-0.030999	-0.0195631	0.0241366	0.104234	-0.0421687	0.0522098	-0.100264	0.174837	0.219617	0.188814	-0.646185	0.238657	-0.248721	-0.0544654	0.0855848	0.0985693	0.574675	0.576821	-0.523597	0.193678	-0.684202
	279	0.535526	0.551057	0.465914	-0.738606	-0.741251	-0.953212	0.296909	0.313458	0.342433	0.634801	0.434422	-1.86667	0.561612	-0.014188	-0.116794	-0.148624	0.319257	0.149959	0.166863	-0.159916	-0.113937	-0.0175154	0.340125	-1.91157	0.38048	0.286521	0.279035
	280	0.0416334	-0.0380619	-0.0592347	0.051752	-0.0049022	-0.131905	0.115106	0.00404331	-0.00255643	0.109283	-0.149127	-0.00580683	0.0935492	0.174837	0.219617	0.188814	-0.646185	0.238657	-0.248721	-0.0544654	0.0855848	0.0985693	-0.0182002	0.105085	0.00332611	0.0063813	-0.0714912
	281	0.7549	-0.519184	-0.610162	0.721412	-0.520217	0.0312155	-0.030999	-0.0195631	0.0241366	-1.75432	0.476731	0.583228	0.595548	0.477239	0.426933	0.382796	-1.41351	0.149959	0.166863	-0.159916	-0.113937	-0.0175154	-0.0182002	0.105085	0.00332611	0.0063813	-0.0714912
	282	0.0416334	-0.0380619	-0.0592347	0.051752	-0.0049022	-0.131905	0.115106	0.00404331	-0.00255643	0.109283	-0.149127	-0.00580683	0.0935492	0.118149	0.284164	0.260541	-0.745245	0.238657	-0.248721	-0.0544654	0.0855848	0.0985693	-0.0182002	0.105085	0.00332611	0.0063813	-0.0714912
	283	0.0416334	-0.0380619	-0.0592347	0.051752	-0.0049022	-0.131905	0.115106	0.00404331	-0.00255643	0.109283	-0.149127	-0.00580683	0.0935492	0.70674	0.808128	-0.339907	-1.25159	0.238657	-0.248721	-0.0544654	0.0855848	0.0985693	0.0394905	0.0817042	0.112799	-0.224731	-0.0312418
	284	1.05106	-0.36509	-0.284267	-0.0793547	-0.382048	-0.131905	0.115106	0.00404331	-0.00255643	0.0991841	0.0647897	0.110226	-0.294076	-0.421591	0.8253	-0.323124	-0.146987	0.0416635	0.414427	-0.305097	-0.0657378	-0.114583	-0.67946	-0.660174	0.604524	0.140508	0.425766
	285	-0.967793	0.288966	0.165798	0.182859	0.372244	0.831505	0.844123	-0.35232	-1.55993	0.104234	-0.0421687	0.0522098	-0.100264	0.714577	-0.321519	0.772478	-1.24444	0.396191	-0.0943858	0.141882	0.279044	-0.713101	0.280948	0.305084	0.366945	-1.23949	0.20496
	286	-0.915686	0.088969	0.23567	0.442645	0.104281	-0.458146	0.407317	0.0512562	-0.0559424	0.109283	-0.149127	-0.00580683	0.0935492	0.70674	0.808128	-0.339907	-1.25159	0.581864	0.0875171	0.373301	-1.4581	0.494087	0.516984	0.600203	-0.63307	0.42479	-0.724451
	287	-1.55293	1.91821	-1.75628	-0.144799	2.09041	-1.16291	-0.0388685	1.91639	-0.657565	1.02593	-0.141181	-0.126274	-0.738888	0.500964	-1.56892	-0.429401	1.78475	1.61882	-2.97245	-1.61714	1.7805	2.68232	-1.53399	0.743925	-1.39711	0.123539	3.08696
	288	0.0416334	-0.0380619	-0.0592347	0.051752	-0.0049022	0.0312155	-0.030999	-0.0195631	0.0241366	0.104234	-0.0421687	0.0522098	-0.100264	-0.0708762	-0.0522469	-0.0768964	0.220197	0.238657	-0.248721	-0.0544654	0.0855848	0.0985693	-0.495694	-0.413413	0.749196	-0.64314	0.621718
	289	0.807307	0.806724	-0.553709	-0.444683	-0.467413	-0.131905	0.115106	0.00404331	-0.00255643	0.634801	0.434422	-1.86667	0.561612	-0.014188	-0.116794	-0.148624	0.319257	0.238657	-0.248721	-0.0544654	0.0855848	0.0985693	-0.0182002	0.105085	0.00332611	0.0063813	-0.0714912
	290	0.0416334	-0.0380619	-0.0592347	0.051752	-0.0049022	0.0312155	-0.030999	-0.0195631	0.0241366	0.104234	-0.0421687	0.0522098	-0.100264	0.174837	0.219617	0.188814	-0.646185	0.238657	-0.248721	-0.0544654	0.0855848	0.0985693	0.0394905	0.0817042	0.112799	-0.224731	-0.0312418
	291	0.0416334	-0.0380619	-0.0592347	0.051752	-0.0049022	-0.131905	0.115106	0.00404331	-0.00255643	0.104234	-0.0421687	0.0522098	-0.100264	0.722953	0.698797	0.648506	-2.27989	0.238657	-0.248721	-0.0544654	0.0855848	0.0985693	0.0394905	0.0817042	0.112799	-0.224731	-0.0312418
	292	0.26542	0.296964	0.174956	0.192053	-1.0134	-0.953212	0.296909	0.313458	0.342433	0.104234	-0.0421687	0.0522098	-0.100264	-0.0708762	-0.0522469	-0.0768964	0.220197	0.149959	0.166863	-0.159916	-0.113937	-0.0175154	0.0394905	0.0817042	0.112799	-0.224731	-0.0312418
	293	0.01558	0.0619367	-0.094171	-0.078141	0.129079	1.11726	0.0766871	-0.034975	-1.25662	0.397687	0.171124	0.295602	-0.919818	-0.014188	-0.116794	-0.148624	0.319257	-0.514348	-0.130296	0.0961968	0.234031	0.237873	-0.0182002	0.105085	0.00332611	0.0063813	-0.0714912
	294	0.0416334	-0.0380619	-0.0592347	0.051752	-0.0049022	-0.131905	0.115106	0.00404331	-0.00255643	0.104234	-0.0421687	0.0522098	-0.100264	0.70674	0.808128	-0.339907	-1.25159	0.238657	-0.248721	-0.0544654	0.0855848	0.0985693	0.0394905	0.0817042	0.112799	-0.224731	-0.0312418
	295	0.83336	0.706726	-0.518773	-0.31479	-0.601395	-0.66746	-0.470528	0.630803	0.645746	-1.75432	0.476731	0.583228	0.595548	0.509339	-0.548599	-0.553373	0.749299	1.49067	-1.73938	-1.77688	1.62311	1.54141	-0.144276	-0.165057	-0.0318726	0.558917	-0.227194
	296	-0.479987	-0.528757	0.691262	-0.512365	0.863741	0.852523	-0.212801	-0.328978	-0.320853	0.104234	-0.0421687	0.0522098	-0.100264	-0.0708762	-0.0522469	-0.0768964	0.220197	-0.0904791	-0.571175	-0.464696	0.663966	0.712481	-0.495694	-0.413413	0.749196	-0.64314	0.621718
	297	0.0676868	-0.13806	-0.0242985	0.181645	-0.138884	-0.295025	0.261212	0.0276497	-0.0292494	0.109283	-0.149127	-0.00580683	0.0935492	-0.127564	0.0123007	-0.00516917	0.121137	0.327356	-0.664305	0.050985	0.285106	0.214654	-0.0182002	0.105085	0.00332611	0.0063813	-0.0714912
	298	0.0676868	-0.13806	-0.0242985	0.181645	-0.138884	-0.288938	0.267869	-1.18712	1.19398	0.0991841	0.0647897	0.110226	-0.294076	1.32743	0.356559	-1.87652	0.404871	0.372104	-1.97909	1.20106	1.32264	-0.726993	-0.713798	1.65621	-0.631323	-1.08987	1.56867
	299	0.0416334	-0.0380619	-0.0592347	0.051752	-0.0049022	0.852523	-0.212801	-0.328978	-0.320853	0.104234	-0.0421687	0.0522098	-0.100264	-0.0708762	-0.0522469	-0.0768964	0.220197	0.238657	-0.248721	-0.0544654	0.0855848	0.0985693	0.0394905	0.0817042	0.112799	-0.224731	-0.0312418
	300	0.0416334	-0.0380619	-0.0592347	0.051752	-0.0049022	0.0312155	-0.030999	-0.0195631	0.0241366	0.104234	-0.0421687	0.0522098	-0.100264	0.22315	-0.865246	0.241058	0.488321	0.637135	0.141666	-0.652107	-0.407643	0.557783	-0.201966	-0.141676	-0.141346	0.790029	-0.267444
	301	0.0416334	-0.0380619	-0.0592347	0.051752	-0.0049022	-0.131905	0.115106	0.00404331	-0.00255643	0.366993	0.249606	-0.878223	0.133768	0.70674	0.808128	-0.339907	-1.25159	-1.26735	-0.0118705	0.246859	0.382477	0.377177	0.574675	0.576821	-0.523597	0.193678	-0.684202
	302	-0.671633	0.44306	0.491692	-0.617908	0.510413	-0.131905	0.115106	0.00404331	-0.00255643	-0.194269	-0.148503	-0.133166	0.525478	-0.421591	0.8253	-0.323124	-0.146987	-0.711342	0.532852	-0.154435	0.0827081	0.0247205	-0.621769	-0.683556	0.713997	-0.0906046	0.466015
	303	0.0416334	-0.0380619	-0.0592347	0.051752	-0.0049022	0.153847	-0.65233	0.321388	0.300756	0.397687	0.171124	0.295602	-0.919818	0.231526	0.155069	0.117086	-0.547125	0.238657	-0.248721	-0.0544654	0.0855848	0.0985693	0.223257	0.328465	0.257471	-1.00838	0.164711
	304	0.0416334	-0.0380619	-0.0592347	0.051752	-0.0049022	-0.131905	0.115106	0.00404331	-0.00255643	-0.827566	0.27076	0.346727	0.150736	-0.0708762	-0.0522469	-0.0768964	0.220197	0.238657	-0.248721	-0.0544654	0.0855848	0.0985693	0.0394905	0.0817042	0.112799	-0.224731	-0.0312418
	305	0.01558	0.0619367	-0.094171	-0.078141	0.129079	-0.953212	0.296909	0.313458	0.342433	0.0991841	0.0647897	0.110226	-0.294076	-0.896805	0.172242	0.13387	0.557478	0.465026	0.475534	0.232779	0.272981	-1.64086	0.516984	0.600203	-0.63307	0.42479	-0.724451
	306	0.0676868	-0.13806	-0.0242985	0.181645	-0.138884	-0.131905	0.115106	0.00404331	-0.00255643	-0.477624	-0.575713	-0.492591	1.73266	0.461027	0.536264	-0.605617	-0.385208	0.213267	0.582546	-0.0912138	-0.837578	0.0831755	-0.920917	-0.883555	0.350378	1.15527	0.189564
	307	0.0676868	-0.13806	-0.0242985	0.181645	-0.138884	-0.559759	-0.0282768	-0.266353	0.906518	0.104234	-0.0421687	0.0522098	-0.100264	0.509339	-0.548599	-0.553373	0.749299	-0.42565	-0.54588	0.201647	0.433552	0.353958	0.0394905	0.0817042	0.112799	-0.224731	-0.0312418
	308	-0.967793	0.288966	0.165798	0.182859	0.372244	0.0312155	-0.030999	-0.0195631	0.0241366	0.109283	-0.149127	-0.00580683	0.0935492	-0.0708762	-0.0522469	-0.0768964	0.220197	0.567794	0.0737332	0.355765	-0.492797	-0.515343	0.875309	-1.41646	-0.255916	0.70493	-0.373925
	309	0.01558	0.0619367	-0.094171	-0.078141	0.129079	0.0312155	-0.030999	-0.0195631	0.0241366	0.397687	0.171124	0.295602	-0.919818	-0.0708762	-0.0522469	-0.0768964	0.220197	-1.08168	0.170032	0.478278	-1.35466	1.58437	-0.0182002	0.105085	0.00332611	0.0063813	-0.0714912
	310	0.259333	-1.10988	0.175271	0.287187	0.214445	0.153847	-0.65233	0.321388	0.300756	0.366993	0.249606	-0.878223	0.133768	0.468864	-0.593383	0.506768	-0.378061	0.794669	0.296002	-0.455759	-0.214184	-0.253887	0.0394905	0.0817042	0.112799	-0.224731	-0.0312418
	311	0.56158	0.451058	0.500851	-0.608713	-0.875233	-0.131905	0.115106	0.00404331	-0.00255643	-0.827566	0.27076	0.346727	0.150736	-0.0708762	-0.0522469	-0.0768964	0.220197	0.794669	0.296002	-0.455759	-0.214184	-0.253887	0.0394905	0.0817042	0.112799	-0.224731	-0.0312418
	312	0.537201	0.552632	-0.844667	0.485976	-0.739564	0.0312155	-0.030999	-0.0195631	0.0241366	0.397687	0.171124	0.295602	-0.919818	-0.0708762	-0.0522469	-0.0768964	0.220197	0.149959	0.166863	-0.159916	-0.113937	-0.0175154	-0.0182002	0.105085	0.00332611	0.0063813	-0.0714912
	313	0.0676868	-0.13806	-0.0242985	0.181645	-0.138884	-0.131905	0.115106	0.00404331	-0.00255643	0.104234	-0.0421687	0.0522098	-0.100264	0.174837	0.219617	0.188814	-0.646185	-0.711342	0.532852	-0.154435	0.0827081	0.0247205	0.0394905	0.0817042	0.112799	-0.224731	-0.0312418
	314	0.0676868	-0.13806	-0.0242985	0.181645	-0.138884	-1.11633	0.443014	0.337065	0.31574	0.109283	-0.149127	-0.00580683	0.0935492	-0.659467	-0.57621	0.523552	0.726542	-0.681461	1.41827	-1.21659	0.209999	0.0730228	-0.0182002	0.105085	0.00332611	0.0063813	-0.0714912
	315	0.0676868	-0.13806	-0.0242985	0.181645	-0.138884	-0.295025	0.261212	0.0276497	-0.0292494	0.392637	0.278083	0.353618	-1.11363	0.811741	-0.341283	-0.35939	-0.0180238	0.327356	-0.664305	0.050985	0.285106	0.214654	0.363477	0.381435	-0.745893	-1.17497	1.46219
	316	0.0676868	-0.13806	-0.0242985	0.181645	-0.138884	-0.131905	0.115106	0.00404331	-0.00255643	0.109283	-0.149127	-0.00580683	0.0935492	-1.01018	0.301337	0.277325	0.359358	-0.15533	1.07757	-0.555729	-0.21706	-0.327736	0.0394905	0.0817042	0.112799	-0.224731	-0.0312418
	317	1.05106	-0.36509	-0.284267	-0.0793547	-0.382048	0.418581	-0.362841	0.615391	-0.635011	-1.46591	0.796982	0.884636	-0.41782	-0.127564	0.0123007	-0.00516917	0.121137	0.0416635	0.414427	-0.305097	-0.0657378	-0.114583	0.758441	0.823583	-0.378925	-0.58997	-0.488249
	318	0.531114	-0.85421	-0.844353	0.58111	0.488283	-0.295025	0.261212	0.0276497	-0.0292494	-0.18922	-0.255461	-0.191182	0.719291	0.755053	-0.276736	-0.287663	-0.117084	-0.42565	-0.54588	0.201647	0.433552	0.353958	-0.385733	-0.388437	-0.286018	1.57368	-0.463396
	319	0.0416334	-0.0380619	-0.0592347	0.051752	-0.0049022	-0.953212	0.296909	0.313458	0.342433	0.109283	-0.149127	-0.00580683	0.0935492	1.39196	-0.837636	-0.835867	0.511078	-0.75124	-2.22348	1.98443	0.0337107	0.971956	0.340125	-1.91157	0.38048	0.286521	0.279035
	320	0.0416334	-0.0380619	-0.0592347	0.051752	-0.0049022	-0.131905	0.115106	0.00404331	-0.00255643	0.104234	-0.0421687	0.0522098	-0.100264	0.461027	0.536264	-0.605617	-0.385208	0.238657	-0.248721	-0.0544654	0.0855848	0.0985693	-0.201966	-0.141676	-0.141346	0.790029	-0.267444
	321	0.0416334	-0.0380619	-0.0592347	0.051752	-0.0049022	-0.131905	0.115106	0.00404331	-0.00255643	-0.18922	-0.255461	-0.191182	0.719291	-0.0708762	-0.0522469	-0.0768964	0.220197	-0.514348	-0.130296	0.0961968	0.234031	0.237873	-0.67946	-0.660174	0.604524	0.140508	0.425766
	322	0.0416334	-0.0380619	-0.0592347	0.051752	-0.0049022	-0.131905	0.115106	0.00404331	-0.00255643	0.104234	-0.0421687	0.0522098	-0.100264	-0.0708762	-0.0522469	-0.0768964	0.220197	0.238657	-0.248721	-0.0544654	0.0855848	0.0985693	0.0394905	0.0817042	0.112799	-0.224731	-0.0312418
	323	0.535526	0.551057	0.465914	-0.738606	-0.741251	-0.131905	0.115106	0.00404331	-0.00255643	0.109283	-0.149127	-0.00580683	0.0935492	-0.421591	0.8253	-0.323124	-0.146987	-0.0276775	0.346494	0.702775	-0.150892	-1.18771	0.290657	0.390819	-0.871291	0.247847	0.230644
	324	-0.230147	-0.29373	0.960389	-0.242171	-0.27874	0.439599	-1.41977	0.638733	0.604069	-1.46591	0.796982	0.884636	-0.41782	0.468864	-0.593383	0.506768	-0.378061	-0.42565	-0.54588	0.201647	0.433552	0.353958	0.516984	0.600203	-0.63307	0.42479	-0.724451
	325	0.0416334	-0.0380619	-0.0592347	0.051752	-0.0049022	-0.131905	0.115106	0.00404331	-0.00255643	-0.18922	-0.255461	-0.191182	0.719291	-0.0708762	-0.0522469	-0.0768964	0.220197	-0.514348	-0.130296	0.0961968	0.234031	0.237873	-0.67946	-0.660174	0.604524	0.140508	0.425766
	326	0.807307	0.806724	-0.553709	-0.444683	-0.467413	0.587789	-0.50229	-0.622981	0.614914	0.104234	-0.0421687	0.0522098	-0.100264	-0.357065	-0.368894	0.717535	-0.0407803	0.0670544	-0.41684	-0.268349	0.857425	-0.0991896	-0.201966	-0.141676	-0.141346	0.790029	-0.267444
	327	0.0416334	-0.0380619	-0.0592347	0.051752	-0.0049022	1.10233	1.14027	-1.27308	-1.27247	0.0785888	-0.0706454	-1.17963	1.14714	-0.0708762	-0.0522469	-0.0768964	0.220197	-1.49423	-0.234139	1.05838	0.103863	0.115722	-0.381129	0.866653	-0.329923	0.649959	-0.442707
	328	0.259333	-1.10988	0.175271	0.287187	0.214445	0.153847	-0.65233	0.321388	0.300756	-0.18922	-0.255461	-0.191182	0.719291	-0.0708762	-0.0522469	-0.0768964	0.220197	0.238657	-0.248721	-0.0544654	0.0855848	0.0985693	-0.67946	-0.660174	0.604524	0.140508	0.425766
	329	-0.478313	-0.527182	-0.61932	0.712217	0.865428	0.0312155	-0.030999	-0.0195631	0.0241366	0.109283	-0.149127	-0.00580683	0.0935492	-0.70778	0.508653	0.471307	-0.407964	0.883367	-0.119583	-0.350309	-0.0146622	-0.137803	-0.905787	-0.869558	0.366303	-0.0364357	1.38086
	330	-1.48363	-0.320793	0.929399	0.949488	-0.307726	-0.131905	0.115106	0.00404331	-0.00255643	0.104234	-0.0421687	0.0522098	-0.100264	-0.365441	-1.38921	0.841506	0.994666	0.780599	0.282218	-0.473295	0.751116	-1.26332	0.0394905	0.0817042	0.112799	-0.224731	-0.0312418
	331	0.80122	-0.600117	-0.553394	-0.349549	0.760433	0.71042	-1.12362	-0.28203	0.891534	-0.18417	-0.36242	-0.249199	0.913104	1.63767	-0.565772	-0.570157	-0.355305	0.794669	0.296002	-0.455759	-0.214184	-0.253887	-0.201966	-0.141676	-0.141346	0.790029	-0.267444
	332	0.01558	0.0619367	-0.094171	-0.078141	0.129079	0.560683	0.547978	0.568443	-1.8474	0.0785888	-0.0706454	-1.17963	1.14714	0.174837	0.219617	0.188814	-0.646185	0.70597	0.711586	-0.56121	-0.413705	-0.369972	0.280948	0.305084	0.366945	-1.23949	0.20496
	333	-3.12618	1.71484	0.486166	0.599316	0.505244	-0.987614	-0.17166	-0.53675	1.81559	-0.482673	-0.468754	-0.434574	1.53885	0.2793	-3.07976	1.40569	1.62997	0.293929	-0.194572	-1.07987	1.13604	0.162265	-0.380312	-0.460175	0.968142	-1.10537	0.702217
	334	0.0416334	-0.0380619	-0.0592347	0.051752	-0.0049022	-0.66746	-0.470528	0.630803	0.645746	-0.18922	-0.255461	-0.191182	0.719291	-0.31659	-0.324111	-0.342606	1.08658	0.238657	-0.248721	-0.0544654	0.0855848	0.0985693	-0.67946	-0.660174	0.604524	0.140508	0.425766
	335	-0.72404	-0.882848	0.43524	0.548187	0.457609	0.153847	-0.65233	0.321388	0.300756	-0.18922	-0.255461	-0.191182	0.719291	-0.111352	-0.0970302	0.983244	-0.907163	-0.287473	0.0919726	-0.715328	0.512644	0.499328	-0.920917	-0.883555	0.350378	1.15527	0.189564
	336	-0.230147	-0.29373	0.960389	-0.242171	-0.27874	0.566771	0.554635	-0.646323	-0.624165	0.109283	-0.149127	-0.00580683	0.0935492	0.174837	0.219617	0.188814	-0.646185	-0.145751	-0.625324	0.560712	-0.386487	0.648785	0.516984	0.600203	-0.63307	0.42479	-0.724451
	337	0.0416334	-0.0380619	-0.0592347	0.051752	-0.0049022	0.418581	-0.362841	0.615391	-0.635011	0.104234	-0.0421687	0.0522098	-0.100264	1.04124	0.0399115	-1.08209	0.143894	0.725328	0.228068	0.552113	-0.299338	-1.32701	0.333218	0.353441	-0.777742	1.20844	-0.920404
	338	-1.92511	0.415997	0.460703	0.573751	0.481426	0.852523	-0.212801	-0.328978	-0.320853	0.681041	0.598334	0.655027	-2.127	-0.0708762	-0.0522469	-0.0768964	0.220197	1.13737	1.13423	1.07078	-1.84908	-1.85925	0.522405	0.528465	0.62109	-2.25425	0.441162
	339	2.19912	3.26812	-1.67235	-1.28331	-2.01373	-1.02081	0.871951	1.86944	-1.86995	0.104234	-0.0421687	0.0522098	-0.100264	1.37574	-0.728305	-1.82428	1.53938	-0.736732	1.36412	-0.191183	-0.840455	0.00932668	-0.139672	1.09003	-0.0757778	-0.364801	-0.206505
	340	0.0416334	-0.0380619	-0.0592347	0.051752	-0.0049022	-0.131905	0.115106	0.00404331	-0.00255643	-1.75432	0.476731	0.583228	0.595548	0.461027	0.536264	-0.605617	-0.385208	-0.514348	-0.130296	0.0961968	0.234031	0.237873	0.0394905	0.0817042	0.112799	-0.224731	-0.0312418
	341	0.0416334	-0.0380619	-0.0592347	0.051752	-0.0049022	-0.131905	0.115106	0.00404331	-0.00255643	0.392637	0.278083	0.353618	-1.11363	-0.0708762	-0.0522469	-0.0768964	0.220197	0.238657	-0.248721	-0.0544654	0.0855848	0.0985693	0.12202	0.158055	-1.00004	-0.160209	1.22599
	342	0.0416334	-0.0380619	-0.0592347	0.051752	-0.0049022	-0.131905	0.115106	0.00404331	-0.00255643	-0.18922	-0.255461	-0.191182	0.719291	-0.70778	0.508653	0.471307	-0.407964	0.238657	-0.248721	-0.0544654	0.0855848	0.0985693	-0.385733	-0.388437	-0.286018	1.57368	-0.463396
	343	0.0416334	-0.0380619	-0.0592347	0.051752	-0.0049022	-0.131905	0.115106	0.00404331	-0.00255643	0.104234	-0.0421687	0.0522098	-0.100264	-0.0708762	-0.0522469	-0.0768964	0.220197	0.238657	-0.248721	-0.0544654	0.0855848	0.0985693	0.0394905	0.0817042	0.112799	-0.224731	-0.0312418
	344	0.0416334	-0.0380619	-0.0592347	0.051752	-0.0049022	-0.131905	0.115106	0.00404331	-0.00255643	-0.827566	0.27076	0.346727	0.150736	-0.70778	0.508653	0.471307	-0.407964	0.238657	-0.248721	-0.0544654	0.0855848	0.0985693	-0.385733	-0.388437	-0.286018	1.57368	-0.463396
	345	-0.717953	0.523993	0.434925	0.453053	-0.770238	0.0312155	-0.030999	-0.0195631	0.0241366	0.0991841	0.0647897	0.110226	-0.294076	-0.70778	0.508653	0.471307	-0.407964	0.396191	-0.0943858	0.141882	0.279044	-0.713101	-0.737151	-0.636793	0.49505	0.37162	0.385516
	346	0.34388	1.52287	0.266345	-0.844148	-1.09458	0.153847	-0.65233	0.321388	0.300756	0.392637	0.278083	0.353618	-1.11363	0.509339	-0.548599	-0.553373	0.749299	0.327356	-0.664305	0.050985	0.285106	0.214654	0.0394905	0.0817042	0.112799	-0.224731	-0.0312418
	347	0.0940405	1.28785	-0.00278183	-1.11434	0.0479016	0.153847	-0.65233	0.321388	0.300756	0.366993	0.249606	-0.878223	0.133768	0.509339	-0.548599	-0.553373	0.749299	0.327356	-0.664305	0.050985	0.285106	0.214654	0.0394905	0.0817042	0.112799	-0.224731	-0.0312418
	348	0.34388	1.52287	0.266345	-0.844148	-1.09458	0.153847	-0.65233	0.321388	0.300756	0.104234	-0.0421687	0.0522098	-0.100264	0.509339	-0.548599	-0.553373	0.749299	0.327356	-0.664305	0.050985	0.285106	0.214654	0.0394905	0.0817042	0.112799	-0.224731	-0.0312418
	349	0.01558	0.0619367	-0.094171	-0.078141	0.129079	0.852523	-0.212801	-0.328978	-0.320853	0.104234	-0.0421687	0.0522098	-0.100264	0.747216	0.852911	-1.40005	-0.12423	-0.0470346	0.830011	-0.410548	-0.265259	-0.230668	-0.0182002	0.105085	0.00332611	0.0063813	-0.0714912
	350	0.0676868	-0.13806	-0.0242985	0.181645	-0.138884	-0.131905	0.115106	0.00404331	-0.00255643	0.104234	-0.0421687	0.0522098	-0.100264	0.461027	0.536264	-0.605617	-0.385208	-0.494991	-0.613813	1.20952	0.348398	-0.719168	0.995294	-0.208127	-0.0808745	-0.681013	-0.272737
	351	0.0416334	-0.0380619	-0.0592347	0.051752	-0.0049022	-0.396639	-0.174382	-0.28996	0.933211	-0.18922	-0.255461	-0.191182	0.719291	-0.373278	-0.259563	-0.270879	0.98752	0.814026	-0.187516	0.657563	-0.0998165	-1.21093	-0.67946	-0.660174	0.604524	0.140508	0.425766
	352	0.259333	-1.10988	0.175271	0.287187	0.214445	0.153847	-0.65233	0.321388	0.300756	0.104234	-0.0421687	0.0522098	-0.100264	0.468864	-0.593383	0.506768	-0.378061	0.794669	0.296002	-0.455759	-0.214184	-0.253887	0.0394905	0.0817042	0.112799	-0.224731	-0.0312418
	353	0.0416334	-0.0380619	-0.0592347	0.051752	-0.0049022	1.67383	-0.394604	-0.638393	-0.665842	0.104234	-0.0421687	0.0522098	-0.100264	-0.119189	1.03262	-0.129141	-0.914309	0.991663	-0.367146	-0.205128	-0.0628611	-0.0407346	-0.428294	-0.351059	-0.379566	0.613086	0.687651
	354	0.01558	0.0619367	-0.094171	-0.078141	0.129079	0.0312155	-0.030999	-0.0195631	0.0241366	0.634801	0.434422	-1.86667	0.561612	-0.014188	-0.116794	-0.148624	0.319257	0.149959	0.166863	-0.159916	-0.113937	-0.0175154	-0.0182002	0.105085	0.00332611	0.0063813	-0.0714912
	355	0.119794	-0.338058	0.045574	0.441431	-0.406847	0.0923399	-0.0706307	0.662604	-0.688397	0.104234	-0.0421687	0.0522098	-0.100264	-0.804944	0.528418	1.60318	-1.63438	-0.691985	0.0493344	0.958887	0.197075	-0.932321	0.580095	0.505083	0.730563	-2.48536	0.481412
	356	-2.63838	0.897119	1.01163	-0.0959082	0.996741	0.397563	0.694083	0.592049	-1.87409	0.0941346	0.171748	0.168243	-0.487889	0.461027	0.536264	-0.605617	-0.385208	-0.612626	1.98819	-1.12569	0.203936	-0.854733	0.154872	0.0349418	0.331746	-0.686956	0.0492571
	357	0.0416334	-0.0380619	-0.0592347	0.051752	-0.0049022	-0.131905	0.115106	0.00404331	-0.00255643	-0.827566	0.27076	0.346727	0.150736	0.70674	0.808128	-0.339907	-1.25159	-1.26735	-0.0118705	0.246859	0.382477	0.377177	0.574675	0.576821	-0.523597	0.193678	-0.684202
	358	1.02501	-0.265091	-0.319204	-0.209248	-0.248066	0.975154	-0.834132	0.0119732	-0.0442328	0.0991841	0.0647897	0.110226	-0.294076	-0.095464	-0.963232	-0.941338	2.28394	-2.10906	0.522139	0.292071	0.331401	0.400396	1.05217	1.09532	-1.26947	0.843199	-1.37741
	359	1.02501	-0.265091	-0.319204	-0.209248	-0.248066	0.975154	-0.834132	0.0119732	-0.0442328	0.104234	-0.0421687	0.0522098	-0.100264	-0.095464	-0.963232	-0.941338	2.28394	-2.10906	0.522139	0.292071	0.331401	0.400396	1.05217	1.09532	-1.26947	0.843199	-1.37741
	360	0.01558	0.0619367	-0.094171	-0.078141	0.129079	0.0312155	-0.030999	-0.0195631	0.0241366	0.104234	-0.0421687	0.0522098	-0.100264	-0.014188	-0.116794	-0.148624	0.319257	0.149959	0.166863	-0.159916	-0.113937	-0.0175154	0.340125	-1.91157	0.38048	0.286521	0.279035
	361	0.0416334	-0.0380619	-0.0592347	0.051752	-0.0049022	-0.131905	0.115106	0.00404331	-0.00255643	0.366993	0.249606	-0.878223	0.133768	0.174837	0.219617	0.188814	-0.646185	0.238657	-0.248721	-0.0544654	0.0855848	0.0985693	0.0394905	0.0817042	0.112799	-0.224731	-0.0312418
	362	0.0676868	-0.13806	-0.0242985	0.181645	-0.138884	-1.11633	0.443014	0.337065	0.31574	0.109283	-0.149127	-0.00580683	0.0935492	2.21005	0.0675222	-2.15902	0.16665	-1.46435	0.651277	-0.00377275	0.231154	0.164024	-0.0182002	0.105085	0.00332611	0.0063813	-0.0714912
	363	1.24271	-1.33691	-0.084698	0.0261878	-0.0287195	0.0312155	-0.030999	-0.0195631	0.0241366	0.104234	-0.0421687	0.0522098	-0.100264	-0.421591	0.8253	-0.323124	-0.146987	1.03511	1.03404	-0.150979	-0.992087	-0.983884	0.223257	0.328465	0.257471	-1.00838	0.164711
	364	0.26542	0.296964	0.174956	0.192053	-1.0134	0.0312155	-0.030999	-0.0195631	0.0241366	0.109283	-0.149127	-0.00580683	0.0935492	-0.0708762	-0.0522469	-0.0768964	0.220197	0.238657	-0.248721	-0.0544654	0.0855848	0.0985693	-0.0182002	0.105085	0.00332611	0.0063813	-0.0714912
	365	0.0416334	-0.0380619	-0.0592347	0.051752	-0.0049022	-0.131905	0.115106	0.00404331	-0.00255643	0.104234	-0.0421687	0.0522098	-0.100264	-0.0708762	-0.0522469	-0.0768964	0.220197	0.238657	-0.248721	-0.0544654	0.0855848	0.0985693	-0.495694	-0.413413	0.749196	-0.64314	0.621718
	366	0.535526	0.551057	0.465914	-0.738606	-0.741251	-0.131905	0.115106	0.00404331	-0.00255643	0.397687	0.171124	0.295602	-0.919818	-0.421591	0.8253	-0.323124	-0.146987	-0.0276775	0.346494	0.702775	-0.150892	-1.18771	0.516984	0.600203	-0.63307	0.42479	-0.724451
	367	-0.182153	-0.373088	-0.293425	-0.0885492	1.0036	-0.131905	0.115106	0.00404331	-0.00255643	-0.477624	-0.575713	-0.492591	1.73266	0.461027	0.536264	-0.605617	-0.385208	0.213267	0.582546	-0.0912138	-0.837578	0.0831755	-0.920917	-0.883555	0.350378	1.15527	0.189564
	368	-0.967793	0.288966	0.165798	0.182859	0.372244	0.0312155	-0.030999	-0.0195631	0.0241366	0.104234	-0.0421687	0.0522098	-0.100264	-0.953493	0.236789	0.205597	0.458418	0.567794	0.0737332	0.355765	-0.492797	-0.515343	0.875309	-1.41646	-0.255916	0.70493	-0.373925
	369	1.05106	-0.36509	-0.284267	-0.0793547	-0.382048	0.71042	-1.12362	-0.28203	0.891534	0.104234	-0.0421687	0.0522098	-0.100264	0.755053	-0.276736	-0.287663	-0.117084	0.794669	0.296002	-0.455759	-0.214184	-0.253887	-0.428294	-0.351059	-0.379566	0.613086	0.687651
	370	-1.92511	0.415997	0.460703	0.573751	0.481426	0.852523	-0.212801	-0.328978	-0.320853	0.392637	0.278083	0.353618	-1.11363	-0.0708762	-0.0522469	-0.0768964	0.220197	1.13737	1.13423	1.07078	-1.84908	-1.85925	0.522405	0.528465	0.62109	-2.25425	0.441162
	371	0.0416334	-0.0380619	-0.0592347	0.051752	-0.0049022	-0.131905	0.115106	0.00404331	-0.00255643	0.0991841	0.0647897	0.110226	-0.294076	0.461027	0.536264	-0.605617	-0.385208	-0.514348	-0.130296	0.0961968	0.234031	0.237873	0.0394905	0.0817042	0.112799	-0.224731	-0.0312418
	372	0.0676868	-0.13806	-0.0242985	0.181645	-0.138884	-0.580777	1.02865	-0.289695	-0.332562	0.104234	-0.0421687	0.0522098	-0.100264	-0.715617	1.6383	-0.641078	-0.415111	0.327356	-0.664305	0.050985	0.285106	0.214654	0.0394905	0.0817042	0.112799	-0.224731	-0.0312418
	373	-1.06071	2.50576	0.0794491	-2.15974	1.35237	-0.28285	0.274526	-2.40188	2.41721	-0.482673	-0.468754	-0.434574	1.53885	-2.13068	-0.811137	1.40649	1.47111	-1.20854	-1.31287	1.41447	0.454707	0.44496	-0.380312	-0.460175	0.968142	-1.10537	0.702217
	374	0.56158	0.451058	0.500851	-0.608713	-0.875233	1.67383	-0.394604	-0.638393	-0.665842	0.366993	0.249606	-0.878223	0.133768	-0.413754	-0.304346	0.789262	-0.13984	0.926811	1.2816	-0.29616	-0.943888	-1.08095	-0.201966	-0.141676	-0.141346	0.790029	-0.267444
	375	0.01558	0.0619367	-0.094171	-0.078141	0.129079	0.0312155	-0.030999	-0.0195631	0.0241366	0.104234	-0.0421687	0.0522098	-0.100264	1.54104	1.60395	-0.674646	-2.62432	0.0552274	0.930197	0.811208	-1.12225	-1.10604	-0.0182002	0.105085	0.00332611	0.0063813	-0.0714912
	376	-0.94174	0.188968	0.200734	0.312752	0.238262	0.0312155	-0.030999	-0.0195631	0.0241366	0.109283	-0.149127	-0.00580683	0.0935492	0.174837	0.219617	0.188814	-0.646185	0.238657	-0.248721	-0.0544654	0.0855848	0.0985693	0.875309	-1.41646	-0.255916	0.70493	-0.373925
	377	0.0416334	-0.0380619	-0.0592347	0.051752	-0.0049022	0.0312155	-0.030999	-0.0195631	0.0241366	-0.827566	0.27076	0.346727	0.150736	0.182674	-0.91003	1.3012	-0.639039	-0.603046	0.285289	-0.00925364	0.0345092	0.121789	-0.737151	-0.636793	0.49505	0.37162	0.385516
	378	0.0416334	-0.0380619	-0.0592347	0.051752	-0.0049022	-0.131905	0.115106	0.00404331	-0.00255643	0.104234	-0.0421687	0.0522098	-0.100264	-0.0708762	-0.0522469	-0.0768964	0.220197	0.238657	-0.248721	-0.0544654	0.0855848	0.0985693	0.0394905	0.0817042	0.112799	-0.224731	-0.0312418
	379	-1.16553	-0.146058	-0.0334567	0.17245	1.24676	-0.458146	0.407317	0.0512562	-0.0559424	0.0991841	0.0647897	0.110226	-0.294076	0.70674	0.808128	-0.339907	-1.25159	0.581864	0.0875171	0.373301	-1.4581	0.494087	0.532114	0.6142	-0.617145	-0.766914	0.466846
	Outer Model Residual Correlation
		CI1	CI2	CI3	CI4	CI5	CSR1	CSR2	CSR3	CSR4	ECD1	ECD2	ECD3	ECD4	GC1	GC2	GC3	GC4	GPQ1	GPQ2	GPQ3	GPQ4	GPQ5	IGM1	IGM2	IGM3	IGM4	IGM5
	CI1	1	-0.00248745	-0.250062	-0.359653	-0.541465	0.011028	-0.0618347	0.0182342	0.0396245	0.0273523	0.0306882	-0.0211893	-0.024915	-0.00816057	0.0457146	-0.0871459	0.0491547	-0.0729937	0.0780001	-0.0641864	-0.0698844	0.0939744	-0.0414976	0.00835779	-0.0399394	0.106627	-0.0595547
	CI2	-0.00248745	1	-0.121422	-0.611663	-0.393482	-0.155893	0.029062	0.121661	0.0481028	0.0472502	-0.0882665	-0.128187	0.0904937	0.0138246	-0.148899	0.0277388	0.0978536	-0.0184907	-0.0425498	-0.0290456	0.00835218	0.110199	-0.00409782	0.00305677	0.0185549	-0.00763538	-0.00775485
	CI3	-0.250062	-0.121422	1	-0.224278	-0.290465	0.0238636	0.0788517	-0.119561	-0.0106652	0.0385509	0.00633649	-0.000120758	-0.0340086	-0.12499	0.0620513	0.0844936	-0.0217092	0.0295507	0.0639717	0.179605	-0.152242	-0.183994	0.201226	0.0402955	-0.0992147	0.0032901	-0.172318
	CI4	-0.359653	-0.611663	-0.224278	1	0.317311	0.0622101	-0.0443236	0.0045007	-0.0298433	-0.0611596	0.0364236	0.125788	-0.0500668	0.0431407	0.00781256	0.0245912	-0.0711245	0.0376862	0.00652417	-0.0707614	0.154791	-0.120994	-0.01577	0.00423847	0.0595788	-0.0830597	0.0634397
	CI5	-0.541465	-0.393482	-0.290465	0.317311	1	0.0767955	0.00756005	-0.0482483	-0.0586201	-0.0590475	0.021535	0.0433416	0.00814487	0.0674066	0.047513	-0.0341794	-0.0739632	0.0386039	-0.105854	0.00671963	0.0601245	0.0595725	-0.118915	-0.0538658	0.0582886	-0.0341465	0.172656
	CSR1	0.011028	-0.155893	0.0238636	0.0622101	0.0767955	1	-0.424498	-0.444649	-0.34129	-0.088673	-0.0314929	0.00301703	0.085588	0.0798575	0.103073	-0.0932464	-0.0801189	-0.0383647	0.17291	-0.0718475	-0.0673181	-0.0836551	0.0247493	-0.00753448	-0.131104	0.184317	-0.131307
	CSR2	-0.0618347	0.029062	0.0788517	-0.0443236	0.00756005	-0.424498	1	-0.20323	-0.423891	0.0165298	0.00554103	-0.0018134	-0.0149903	-0.0271878	0.0887958	-0.0598982	0.000989454	0.0950919	-0.222927	0.153054	-0.0322269	0.110503	-0.0672736	-0.0126352	0.192403	-0.164964	0.105857
	CSR3	0.0182342	0.121661	-0.119561	0.0045007	-0.0482483	-0.444649	-0.20323	1	-0.124579	0.0400128	0.110882	0.061706	-0.130244	0.0845727	-0.0580821	-0.0179712	-0.00811649	-0.0186624	0.134771	-0.134753	0.037634	-0.0760996	0.0721656	0.0905171	-0.0732763	-0.0345622	-0.0376033
	CSR4	0.0396245	0.0481028	-0.0106652	-0.0298433	-0.0586201	-0.34129	-0.423891	-0.124579	1	0.0533904	-0.066872	-0.0566537	0.0290889	-0.141851	-0.17273	0.196256	0.103337	-0.0433284	-0.080256	0.0358902	0.0842169	0.0455772	-0.0190228	-0.0574209	0.00888793	-0.00802683	0.0742691
	ECD1	0.0273523	0.0472502	0.0385509	-0.0611596	-0.0590475	-0.088673	0.0165298	0.0400128	0.0533904	1	-0.153977	-0.352922	-0.491004	-0.0618864	-0.0304131	0.0378815	0.0494703	0.051501	0.0152179	0.0175743	-0.0886954	-0.00837939	0.0514875	0.0805178	-0.00249185	-0.146893	0.0719714
	ECD2	0.0306882	-0.0882665	0.00633649	0.0364236	0.021535	-0.0314929	0.00554103	0.110882	-0.066872	-0.153977	1	0.247161	-0.570172	0.0462928	0.0141452	-0.044147	-0.013875	0.0988703	-0.0540387	0.0455512	-0.00554687	-0.0619779	0.292794	0.233188	-0.148515	-0.181443	-0.143172
	ECD3	-0.0211893	-0.128187	-0.000120758	0.125788	0.0433416	0.00301703	-0.0018134	0.061706	-0.0566537	-0.352922	0.247161	1	-0.481328	0.0399128	0.0410226	-0.0232071	-0.0528379	0.0238109	-0.00374512	0.0244154	0.0219508	-0.0677672	0.188805	0.102204	-0.114781	-0.0893716	-0.067145
	ECD4	-0.024915	0.0904937	-0.0340086	-0.0500668	0.00814487	0.085588	-0.0149903	-0.130244	0.0290889	-0.491004	-0.570172	-0.481328	1	-0.000735957	-0.00921488	0.00817253	0.00133996	-0.109082	0.0192725	-0.0538221	0.0597514	0.0826153	-0.317091	-0.253667	0.154005	0.270621	0.0618886
	GC1	-0.00816057	0.0138246	-0.12499	0.0431407	0.0674066	0.0798575	-0.0271878	0.0845727	-0.141851	-0.0618864	0.0462928	0.0399128	-0.000735957	1	-0.115748	-0.428289	-0.415631	0.0263724	-0.000748624	0.0197267	-0.0689	0.0201023	0.0288356	-0.0270253	-0.0389155	0.0442469	-0.0288166
	GC2	0.0457146	-0.148899	0.0620513	0.00781256	0.047513	0.103073	0.0887958	-0.0580821	-0.17273	-0.0304131	0.0141452	0.0410226	-0.00921488	-0.115748	1	-0.382793	-0.447012	-0.014935	0.0920107	0.135503	-0.0946654	-0.189547	0.0636043	0.0371666	-0.151635	0.109753	-0.0921495
	GC3	-0.0871459	0.0277388	0.0844936	0.0245912	-0.0341794	-0.0932464	-0.0598982	-0.0179712	0.196256	0.0378815	-0.044147	-0.0232071	0.00817253	-0.428289	-0.382793	1	-0.20746	-0.0547307	0.0481436	-0.161985	0.0547154	0.110285	-0.00610864	-0.0392951	0.0840981	-0.0803835	0.0591066
	GC4	0.0491547	0.0978536	-0.0217092	-0.0711245	-0.0739632	-0.0801189	0.000989454	-0.00811649	0.103337	0.0494703	-0.013875	-0.0528379	0.00133996	-0.415631	-0.447012	-0.20746	1	0.0417337	-0.130466	0.0121463	0.099144	0.0501999	-0.0797592	0.0286907	0.0954876	-0.065384	0.0551691
	GPQ1	-0.0729937	-0.0184907	0.0295507	0.0376862	0.0386039	-0.0383647	0.0950919	-0.0186624	-0.0433284	0.051501	0.0988703	0.0238109	-0.109082	0.0263724	-0.014935	-0.0547307	0.0417337	1	-0.241454	-0.26608	-0.190915	-0.144678	-0.0147783	0.0485903	0.0293473	-0.100618	0.0809645
	GPQ2	0.0780001	-0.0425498	0.0639717	0.00652417	-0.105854	0.17291	-0.222927	0.134771	-0.080256	0.0152179	-0.0540387	-0.00374512	0.0192725	-0.000748624	0.0920107	0.0481436	-0.130466	-0.241454	1	-0.266608	-0.483288	-0.540455	0.0664985	-0.0118725	-0.0674452	0.0924588	-0.122024
	GPQ3	-0.0641864	-0.0290456	0.179605	-0.0707614	0.00671963	-0.0718475	0.153054	-0.134753	0.0358902	0.0175743	0.0455512	0.0244154	-0.0538221	0.0197267	0.135503	-0.161985	0.0121463	-0.26608	-0.266608	1	-0.241377	-0.211443	0.12079	0.017423	-0.0252601	-0.0412887	-0.0760395
	GPQ4	-0.0698844	0.00835218	-0.152242	0.154791	0.0601245	-0.0673181	-0.0322269	0.037634	0.0842169	-0.0886954	-0.00554687	0.0219508	0.0597514	-0.0689	-0.0946654	0.0547154	0.099144	-0.190915	-0.483288	-0.241377	1	0.236624	-0.100118	-0.00556413	0.0582194	-0.0245771	0.0947726
	GPQ5	0.0939744	0.110199	-0.183994	-0.120994	0.0595725	-0.0836551	0.110503	-0.0760996	0.0455772	-0.00837939	-0.0619779	-0.0677672	0.0826153	0.0201023	-0.189547	0.110285	0.0501999	-0.144678	-0.540455	-0.211443	0.236624	1	-0.127609	-0.0450114	0.0470597	0.0284994	0.101828
	IGM1	-0.0414976	-0.00409782	0.201226	-0.01577	-0.118915	0.0247493	-0.0672736	0.0721656	-0.0190228	0.0514875	0.292794	0.188805	-0.317091	0.0288356	0.0636043	-0.00610864	-0.0797592	-0.0147783	0.0664985	0.12079	-0.100118	-0.127609	1	0.47566	-0.499164	-0.28858	-0.671888
	IGM2	0.00835779	0.00305677	0.0402955	0.00423847	-0.0538658	-0.00753448	-0.0126352	0.0905171	-0.0574209	0.0805178	0.233188	0.102204	-0.253667	-0.0270253	0.0371666	-0.0392951	0.0286907	0.0485903	-0.0118725	0.017423	-0.00556413	-0.0450114	0.47566	1	-0.495158	-0.32203	-0.457633
	IGM3	-0.0399394	0.0185549	-0.0992147	0.0595788	0.0582886	-0.131104	0.192403	-0.0732763	0.00888793	-0.00249185	-0.148515	-0.114781	0.154005	-0.0389155	-0.151635	0.0840981	0.0954876	0.0293473	-0.0674452	-0.0252601	0.0582194	0.0470597	-0.499164	-0.495158	1	-0.431198	0.520687
	IGM4	0.106627	-0.00763538	0.0032901	-0.0830597	-0.0341465	0.184317	-0.164964	-0.0345622	-0.00802683	-0.146893	-0.181443	-0.0893716	0.270621	0.0442469	0.109753	-0.0803835	-0.065384	-0.100618	0.0924588	-0.0412887	-0.0245771	0.0284994	-0.28858	-0.32203	-0.431198	1	-0.267152
	IGM5	-0.0595547	-0.00775485	-0.172318	0.0634397	0.172656	-0.131307	0.105857	-0.0376033	0.0742691	0.0719714	-0.143172	-0.067145	0.0618886	-0.0288166	-0.0921495	0.0591066	0.0551691	0.0809645	-0.122024	-0.0760395	0.0947726	0.101828	-0.671888	-0.457633	0.520687	-0.267152	1
	Outer Model Residual Descriptives
		Mean	Median	Min	Max	Standard Deviation	Excess Kurtosis	Skewness	Number of Observations Used
	CI1	2.28489e-16	0.0416334	-3.12618	2.19912	0.539859	6.21961	-1.1438	379
	CI2	-3.20837e-16	-0.0380619	-2.28169	3.26812	0.610715	6.44571	0.609445	379
	CI3	2.39255e-16	-0.0592347	-2.91854	1.84605	0.421694	8.77476	-0.865008	379
	CI4	-5.36803e-17	0.051752	-2.15974	1.59954	0.413875	4.09452	-0.868073	379
	CI5	-1.61114e-16	-0.0049022	-2.23875	2.09041	0.529794	2.70096	-0.14526	379
	CSR1	3.36729e-16	-0.131905	-2.24895	2.24533	0.606549	1.85376	0.143301	379
	CSR2	-2.99819e-16	0.115106	-2.33331	1.4231	0.494129	5.01264	-1.33658	379
	CSR3	-8.15091e-17	0.00404331	-2.40188	1.9318	0.469474	4.83547	-0.154808	379
	CSR4	1.45918e-16	-0.00255643	-3.43147	2.41721	0.536492	6.66319	-0.597175	379
	ECD1	2.95425e-16	0.104234	-2.04777	1.95773	0.490802	5.19726	-1.34468	379
	ECD2	2.41122e-16	-0.0421687	-1.09461	1.07492	0.252938	2.13334	0.543988	379
	ECD3	-3.3043e-16	0.0522098	-1.86667	0.898419	0.413379	8.83589	-2.38447	379
	ECD4	-3.49911e-16	-0.100264	-2.94655	1.73266	0.630715	2.4841	-0.352246	379
	GC1	-3.63239e-17	-0.0708762	-2.38423	2.21005	0.697492	1.94853	-0.378822	379
	GC2	-1.47346e-16	-0.0522469	-3.07976	2.53302	0.609408	2.83408	-0.263835	379
	GC3	3.63239e-17	-0.0768964	-2.15902	2.78459	0.632072	2.76967	0.338708	379
	GC4	4.80413e-17	0.190294	-2.62432	2.33034	0.756957	1.53854	-0.372267	379
	GPQ1	8.49511e-17	0.238657	-2.86206	2.44819	0.746358	1.44881	-0.781946	379
	GPQ2	1.55695e-16	-0.0806019	-3.53907	2.59719	0.758191	2.84673	-0.341108	379
	GPQ3	-1.09558e-16	-0.0544654	-2.25094	2.03919	0.55847	2.30628	0.21541	379
	GPQ4	-5.09707e-17	0.0855848	-2.17558	2.1386	0.576181	2.15646	-0.225263	379
	GPQ5	-1.61554e-16	0.0985693	-2.59007	2.68232	0.641661	1.48187	-0.196731	379
	IGM1	-3.88725e-16	-0.0182002	-2.17505	2.12796	0.548357	2.60522	-0.241682	379
	IGM2	-1.8367e-16	0.0817042	-2.12055	2.29836	0.633627	2.31332	-0.273168	379
	IGM3	4.07765e-16	0.00332611	-1.90586	1.73264	0.474626	1.85443	-0.51091	379
	IGM4	-2.90884e-16	0.0063813	-3.26901	2.35733	0.756686	1.8824	-0.446812	379
	IGM5	4.64009e-16	-0.0312418	-2.03037	3.08696	0.575155	4.37041	0.607796	379
	Inner Model Residual Scores
	Case ID	Consumer Intention	Eco-design	Green Perceived Quality	Internal Green Management
	1	0.0387288	0.913939	1.75514	0.824224
	2	0.0554293	1.32737	1.39534	1.30311
	3	-0.061496	0.116973	0.325924	0.050666
	4	-1.25664	1.34149	-0.602157	-1.36037
	5	0.244511	-0.390145	1.26555	0.863916
	6	-0.591597	-0.641354	1.42311	-0.387213
	7	-0.78246	0.837906	0.448999	0.603795
	8	-0.173034	-1.52669	0.665798	0.2683
	9	0.264675	-2.834	-0.363884	-0.742927
	10	0.0852212	-0.30178	-0.995368	-0.506
	11	-0.672047	-0.227928	0.805473	0.151562
	12	0.714863	0.673531	0.0656561	0.435423
	13	0.640214	0.673531	0.0656561	0.863916
	14	0.922168	-0.143963	-1.7232	-1.49485
	15	0.620249	-0.779283	-0.0626119	-0.394186
	16	0.364494	-2.66143	0.812249	-0.513522
	17	-1.26969	1.72658	0.10369	1.63385
	18	-2.23476	-2.18711	0.0532149	-0.824254
	19	0.157844	0.0244483	0.379949	-0.575317
	20	0.575451	1.239	-0.775044	-1.79595
	21	-0.510515	0.0980605	0.353861	0.162524
	22	0.207564	0.271258	-0.880785	0.375118
	23	2.06612	1.16551	-0.847831	1.31797
	24	-0.282221	0.996977	-0.180755	-0.334728
	25	1.07915	0.192619	-0.569746	-1.14538
	26	-0.240939	-0.0597571	0.471538	-0.398515
	27	-0.185667	-0.958047	-0.161816	-2.10184
	28	0.140276	1.49317	-0.405843	-0.521787
	29	-0.577098	1.239	0.297077	1.18565
	30	1.97633	-0.390145	-0.180755	-1.4777
	31	-0.847325	-0.0597571	0.471538	1.30311
	32	-0.384107	0.996977	-0.418678	0.863916
	33	0.61221	-1.52669	-0.00913933	-1.11893
	34	-0.270483	1.08193	-0.649327	1.40682
	35	1.13316	0.0980605	0.783121	0.0255247
	36	0.0607635	-0.312133	-0.702896	0.039624
	37	0.315392	0.0182547	-0.434992	0.478094
	38	1.45371	-0.232328	-0.545334	-0.124934
	39	-0.36454	-0.947454	-0.889173	-0.870297
	40	-0.424898	0.191452	0.626888	-0.290358
	41	-1.06814	1.32737	-0.633884	-0.742927
	42	-0.602843	-0.454462	0.502744	-0.943714
	43	1.04848	-0.312133	-0.702896	-0.231023
	44	0.372951	-0.0597571	0.471538	0.104471
	45	1.63076	0.587564	-1.963	-1.14872
	46	1.53716	1.24959	-1.963	-0.720227
	47	0.794717	1.40741	-0.397675	0.112188
	48	-0.28285	-0.148122	-1.10436	-0.0129964
	49	-0.948692	0.015889	0.38419	1.40367
	50	0.270384	-0.298998	-0.0934484	-0.926563
	51	-0.348795	-1.0275	-1.02485	-0.62546
	52	-0.656247	-1.53109	-0.436149	0.902437
	53	0.0940201	-0.0597571	-0.57881	-0.184269
	54	0.463919	0.996977	1.26555	-0.623468
	55	0.988328	0.665962	-0.180755	0.863916
	56	1.26741	-0.72116	-0.180755	-0.912207
	57	-0.297625	-0.383204	-0.517536	0.933777
	58	1.99653	-0.479137	-1.21451	0.338249
	59	0.836547	-0.223768	1.01645	-0.590887
	60	1.48275	1.16539	-1.22855	-0.110852
	61	0.401869	-0.0597571	-0.12841	-0.473009
	62	-0.434486	-3.06271	-1.0861	-3.40778
	63	-0.604272	0.665962	-0.180755	-0.704795
	64	-1.32163	0.186426	0.00581237	0.142992
	65	-0.267675	1.32737	0.471538	-0.473009
	66	-0.0590889	-0.0597571	0.471538	-0.612762
	67	-0.0503947	-1.20486	0.52011	0.137463
	68	-0.423872	-0.0597571	0.2137	-0.184269
	69	0.712229	0.996977	1.08393	-0.334728
	70	-0.278264	-0.0597571	0.471538	-0.184269
	71	1.94734	1.239	-1.21451	0.338249
	72	0.236407	0.0182547	-0.820749	0.190083
	73	-0.345051	0.590857	-0.632873	0.426674
	74	0.454594	-0.0597571	-0.880785	-0.184269
	75	1.13703	0.347663	1.06672	-1.32963
	76	-0.0612509	1.32737	-0.545509	1.30311
	77	0.272176	0.271258	0.108289	-1.03167
	78	0.608698	-1.11586	0.108289	-1.03167
	79	0.193686	-0.0597571	-0.858421	0.104471
	80	-0.021811	1.32737	0.471538	-0.184269
	81	0.53438	-2.50598	-0.441536	0.251785
	82	-0.0625862	1.32737	0.23484	-0.184269
	83	0.25326	-0.0521888	-1.56329	-2.29282
	84	0.848212	-0.312133	-1.80299	-0.871009
	85	-0.680857	-0.31034	0.031881	0.411347
	86	-1.11929	-1.03166	-0.532912	-0.360342
	87	0.192594	0.0980605	0.783121	0.0255247
	88	-0.0601547	0.271258	-0.908758	-1.09417
	89	0.24613	-0.0597571	-0.908758	-1.09417
	90	-0.34872	0.996351	0.23484	-0.0541034
	91	1.23512	0.028608	-0.194016	1.42058
	92	-0.169644	-0.555774	-0.0507969	-0.124934
	93	0.525944	-3.16439	-1.81889	-0.893386
	94	-0.875102	0.996351	-0.649696	0.37439
	95	0.592474	1.65775	-1.03755	0.25493
	96	0.301366	0.424916	-1.5721	0.308735
	97	1.31367	-1.12481	-0.202285	-0.233461
	98	0.0734347	-0.947694	0.621937	-0.519371
	99	-0.0013729	0.424289	-0.606892	1.01858
	100	0.0457773	0.424289	-0.606892	0.747934
	101	0.162529	-2.34996	-0.606892	0.533687
	102	-2.41973	1.91013	-0.422927	2.07781
	103	1.65074	-2.16994	1.16265	-3.50758
	104	1.33541	-1.52305	1.16265	-3.50758
	105	-0.208213	-0.0597571	0.471538	-0.184269
	106	-0.554739	0.259651	-0.280368	-0.599605
	107	-0.763824	1.56939	1.00444	1.62485
	108	0.764084	-1.11524	-1.81889	-0.893386
	109	-1.15339	0.349457	-0.649696	0.37439
	110	0.970444	1.32737	-2.5796	1.30311
	111	0.970444	1.32737	-2.5796	1.30311
	112	-0.788328	0.270631	0.106785	0.25493
	113	0.89544	-0.30594	0.106578	0.975854
	114	-0.0350915	0.996977	1.26555	0.863916
	115	-0.0165708	0.350084	1.26555	0.863916
	116	0.0876061	0.193246	-0.957368	0.271414
	117	0.05956	0.996977	-0.438594	0.863916
	118	-0.951725	0.270631	-0.883024	-0.0963157
	119	-0.158909	-0.0597571	-0.748273	0.744456
	120	-0.332813	-0.221974	-0.08543	-0.399911
	121	-0.537747	-0.0597571	0.471538	-0.398515
	122	-0.601138	-0.0597571	0.471538	-0.184269
	123	-0.23855	-1.44688	0.471538	-0.184269
	124	-0.888685	-0.383204	0.471538	-0.184269
	125	-0.571018	1.57974	0.969811	1.06113
	126	-0.948382	1.32737	0.471538	1.30311
	127	-0.803086	0.665962	-0.180755	0.863916
	128	-0.198736	-0.0603839	1.12383	0.25493
	129	-0.576518	1.65775	0.93127	1.74231
	130	0.176144	-1.03669	0.0717854	-0.837625
	131	-1.05737	-0.375635	0.416464	-2.51978
	132	-0.793866	1.32737	0.966075	1.30311
	133	0.259394	0.271258	-0.545509	0.104471
	134	0.673669	-2.90965	-0.0949109	-1.4278
	135	0.392935	-0.135403	-0.0410612	-0.843487
	136	-1.17924	0.601646	0.546248	0.54367
	137	-0.472325	-0.0701104	-0.351024	1.00061
	138	0.688726	-0.0597571	-0.661857	-1.05049
	139	1.15227	-0.873027	-0.792903	-0.756686
	140	-1.13354	-1.6047	-0.0876808	-1.32279
	141	0.182834	0.0244483	0.456162	0.487056
	142	-0.626499	0.996977	-1.95701	-1.6147
	143	0.21793	0.996977	1.26555	0.863916
	144	-0.588204	-0.0597571	0.471538	-0.184269
	145	-0.637025	0.82378	0.999551	-0.124934
	146	0.230125	0.996977	-0.748728	0.863916
	147	0.31942	-2.66559	-0.697345	0.887005
	148	-1.19771	-0.376646	0.773546	-2.22289
	149	0.268655	-0.0521888	-0.545509	0.104471
	150	1.60266	0.182893	-0.879231	0.256922
	151	-1.91075	-0.212439	-0.0691808	-0.540655
	152	-0.278264	-0.0597571	0.471538	-0.184269
	153	-0.265583	0.912145	-0.134174	-0.0255592
	154	0.399938	-0.0261636	-0.55966	0.110001
	155	-0.272521	0.197646	-0.27252	0.646601
	156	0.0914285	-0.0591304	0.539053	0.435423
	157	-0.0771879	-0.304565	-0.0267347	-0.871009
	158	-0.204907	0.271258	-2.18438	0.744456
	159	1.49059	-0.0591304	-1.4447	0.305258
	160	0.521312	0.190825	-0.375851	-0.139899
	161	0.54181	-1.44688	-3.37285	-1.03167
	162	-1.73393	-1.11586	0.471538	-0.184269
	163	-0.54801	-0.459248	0.491803	-0.158799
	164	-0.278264	-0.0597571	0.471538	-0.184269
	165	-0.839597	1.24935	-1.79279	1.19941
	166	1.14951	-0.148122	0.791614	-1.21237
	167	-1.44188	-1.1945	0.392227	0.865704
	168	0.818622	0.424289	0.729901	-1.37944
	169	-0.575669	0.518495	-1.65781	0.447806
	170	0.462486	0.58553	0.9127	-1.13776
	171	-0.931593	-0.0591304	1.08393	0.305258
	172	1.52932	-0.390145	-0.0528373	-0.623468
	173	1.09201	-1.77727	-0.0867713	0.863916
	174	0.38796	0.028608	0.28275	-0.355541
	175	-1.19479	1.32737	0.471538	1.30311
	176	-1.38458	-1.6889	-1.22806	-1.49723
	177	-0.790962	0.104254	-0.832583	0.322498
	178	-0.228945	-0.956253	-0.263685	-0.242009
	179	-1.03507	0.186426	-0.488725	0.41364
	180	-0.21192	0.429075	-1.68023	0.314265
	181	0.38796	0.028608	0.28275	-0.355541
	182	-0.52371	-0.631819	1.89938	1.65784
	183	-1.67223	-0.519156	0.50084	-0.179816
	184	-0.996555	1.24137	-0.275837	-0.717497
	185	-0.965425	0.996977	0.0118064	0.863916
	186	0.542848	-0.700644	-0.198859	-0.34225
	187	-0.433244	1.48102	-0.0605135	1.50738
	188	0.112748	-0.471569	-0.796184	0.257651
	189	0.0982455	-1.11649	-0.322476	-1.23245
	190	0.801495	-0.0597571	-1.23261	-0.742927
	191	0.049567	1.65359	0.75237	0.53814
	192	0.822319	0.646191	0.554216	1.19941
	193	0.0854623	-1.44688	-0.974769	-0.184269
	194	0.0447941	0.270631	1.36053	0.25493
	195	0.502166	1.65775	0.150921	0.25493
	196	-0.0350915	0.996977	1.26555	0.863916
	197	-0.570069	1.40538	-0.820749	1.40682
	198	0.367283	0.271258	1.66001	-0.184269
	199	1.03304	0.028608	1.75142	-0.0668014
	200	-0.202784	1.32737	-0.974769	1.01438
	201	-0.44073	-0.140554	0.609989	0.257651
	202	0.152847	0.996351	0.471538	1.30311
	203	0.169259	0.0206754	-0.0231929	-0.806118
	204	0.537481	1.24756	-0.104348	1.19703
	205	-0.12896	-0.277133	2.08409	-0.898154
	206	-0.497488	1.24756	0.132351	1.19703
	207	0.120205	1.24756	0.132351	1.19703
	208	-0.0226868	-0.0597571	-0.363884	0.023144
	209	0.263733	0.0200486	1.49782	-0.925578
	210	0.410041	-0.379044	-0.55966	0.110001
	211	1.07842	-1.53524	-1.48451	-0.301736
	212	-0.339765	-3.71817	0.588985	-3.68908
	213	0.991291	0.182266	0.712672	1.06619
	214	2.22181	-1.11586	-0.974769	-0.841618
	215	1.22724	0.393815	-0.867854	0.863916
	216	0.492728	-1.11649	-0.322476	-0.303728
	217	0.210729	1.65775	-0.322476	1.74231
	218	0.921933	1.65775	1.12383	1.74231
	219	0.62147	0.996351	0.471538	1.30311
	220	0.244767	0.270631	-0.322476	-0.459549
	221	-0.00458876	-0.210633	0.395149	0.0451364
	222	0.375933	-0.0597571	0.708237	0.37439
	223	-0.33148	0.724203	0.471538	1.30311
	224	-0.0108775	0.271258	0.471538	1.30311
	225	0.355689	-0.148122	-1.14923	-0.301736
	226	-0.537385	-0.221974	0.151269	1.08747
	227	-0.240959	-0.0597571	-0.974769	-0.184269
	228	-0.670271	1.65775	0.629295	1.74231
	229	0.899306	-0.713592	0.313782	0.863916
	230	0.921545	1.48518	1.45928	0.166007
	231	-1.19378	0.393815	1.26555	0.863916
	232	0.948514	-0.0597571	0.471538	1.30311
	233	-0.667123	0.996351	1.66001	0.663129
	234	1.71053	0.996351	-0.974769	1.30311
	235	-0.243215	1.65775	0.0958476	1.45357
	236	0.948514	-0.390145	-0.180755	0.863916
	237	0.0246514	0.680472	0.471538	-0.265596
	238	-0.0179037	0.996977	0.325943	-0.623468
	239	0.197389	-0.0597571	-0.974769	-0.184269
	240	1.16596	0.393815	-0.180755	0.863916
	241	-1.06711	-0.0597571	0.23484	0.0299777
	242	0.401208	0.838533	1.36956	1.09332
	243	0.820602	-0.390145	-0.180755	-0.623468
	244	-0.114734	-0.390772	0.23484	-0.473009
	245	0.424427	-0.625227	1.44001	0.403904
	246	-0.268787	-0.390772	0.471538	-0.184269
	247	0.892266	-1.77727	1.26555	-1.82211
	248	-0.417032	0.0182547	0.625559	1.11808
	249	0.786171	-0.390145	1.26555	-0.0640804
	250	0.736778	-0.390145	-0.180755	-0.623468
	251	0.306164	-1.77727	-0.180755	-1.9711
	252	0.99612	0.393815	-0.180755	0.863916
	253	-0.642548	-0.390145	-0.180755	0.223931
	254	0.885083	0.592107	-0.973705	0.545662
	255	0.866563	1.239	-0.973705	0.545662
	256	0.0684498	-0.0597571	-0.14955	-0.184269
	257	-0.317977	1.32737	0.471538	-0.184269
	258	-0.454335	0.0200486	-1.01997	-0.366919
	259	-0.354945	0.334947	-0.0644073	0.863916
	260	-0.366456	-0.471569	0.297077	0.257651
	261	-0.716852	-0.321739	-0.407121	-2.21111
	262	0.425491	-0.383204	-1.11289	-0.184269
	263	-1.00239	-0.0627496	-1.60203	-0.813939
	264	-0.197014	0.028608	0.28275	0.861924
	265	1.08217	-0.72116	1.26555	-2.11085
	266	0.721615	-0.268215	1.26555	0.286436
	267	0.00462207	-0.390145	1.26555	0.863916
	268	-1.15312	-0.714219	1.91785	-0.473009
	269	0.353759	-1.44688	1.91785	-0.473009
	270	-0.45228	0.015889	1.57266	-0.10253
	271	-1.08183	-0.390145	1.26555	-0.222655
	272	0.0686593	0.996977	1.02885	0.863916
	273	0.574537	-1.44688	0.708237	1.30311
	274	0.49511	1.32737	0.708237	1.30311
	275	-0.798467	0.680472	0.471538	1.30311
	276	0.364864	-0.390145	1.26555	0.575176
	277	-0.634875	-0.0591304	0.771015	-0.623468
	278	1.38918	-0.390145	-0.180755	-1.26345
	279	-0.560867	0.48218	1.44001	0.55289
	280	-0.507048	1.32737	0.471538	1.30311
	281	-0.754777	0.350084	1.26555	0.863916
	282	-0.197108	1.32737	0.471538	1.30311
	283	-0.0962864	1.32737	0.471538	-0.184269
	284	-0.668504	-1.44688	-0.545509	-0.742927
	285	1.29891	-0.154316	0.04815	-0.598709
	286	-1.79049	1.98814	1.26045	1.54153
	287	-0.867003	-1.679	0.039555	-1.45244
	288	-0.389757	-0.390145	-0.180755	0.0165178
	289	-0.324437	0.724203	0.471538	1.30311
	290	-0.208213	-0.390145	-0.180755	-0.623468
	291	-0.378052	-0.0597571	0.471538	-0.184269
	292	0.276875	-0.30178	1.44001	-0.506
	293	0.687949	0.985997	0.269473	1.28935
	294	-0.0565728	-0.0597571	0.471538	-0.184269
	295	-0.0412237	0.522655	-1.72122	-1.59271
	296	0.0131564	-0.148122	0.791614	0.338249
	297	-1.11911	1.65775	-0.322476	1.74231
	298	-0.57221	-1.1147	-0.386169	-0.260281
	299	-0.278264	-0.148122	0.297077	-0.301736
	300	0.0176937	-0.390145	-0.779479	-0.334728
	301	0.222776	-0.361338	0.108289	-0.824254
	302	0.292064	-2.50299	-0.727134	-2.23031
	303	-0.757209	1.08056	0.637787	1.12631
	304	-0.269003	-0.383204	0.471538	-0.184269
	305	0.437806	-1.6889	0.966616	0.341398
	306	-0.985926	-0.78485	-0.803347	-0.454187
	307	-0.885186	0.192619	-0.658121	0.151226
	308	1.025	0.996977	-0.675292	-0.204562
	309	1.19978	0.665962	-0.822983	0.863916
	310	-0.00819381	-0.277133	-0.197635	-0.072331
	311	-0.52051	-0.383204	-0.363884	-0.184269
	312	-0.335356	0.665962	1.26555	0.863916
	313	-1.1687	-0.0597571	-0.727134	-0.184269
	314	-0.784075	1.41573	-1.9106	1.42058
	315	-1.12771	-0.0603839	-0.322476	-0.132501
	316	-0.527867	1.32737	-1.56256	-0.184269
	317	-0.83076	0.511675	-0.225239	0.590032
	318	0.278018	-0.785477	-0.5041	-0.654974
	319	0.0876196	1.08534	-1.14502	0.55289
	320	-0.176926	-0.0597571	0.471538	0.104471
	321	-0.0710913	-1.11586	0.289913	-0.742927
	322	-0.278264	-0.0597571	0.471538	-0.184269
	323	0.981697	1.32737	-0.441322	0.933777
	324	0.752704	0.517868	-0.823896	0.887005
	325	-0.0710913	-1.11586	0.289913	-0.742927
	326	0.0221602	-0.226134	0.400894	-0.116701
	327	-0.35693	-0.0450762	0.420047	0.299106
	328	-0.409327	-1.03166	0.637787	-0.630989
	329	1.49456	0.996977	-2.46249	-0.911479
	330	0.677831	-0.0597571	-0.342744	-0.184269
	331	-0.713251	0.519474	0.126176	0.434436
	332	1.05938	-0.204688	0.738171	-0.704799
	333	-0.276306	-1.66722	1.38504	-1.84806
	334	-0.220753	-1.27368	0.159955	-0.952721
	335	-0.528847	-1.03166	0.115277	-0.34225
	336	-0.32585	1.15479	0.708412	0.433724
	337	0.420501	0.10246	0.0605723	-0.319872
	338	-0.71577	-0.810152	0.259773	-0.879216
	339	-1.38202	0.435214	-1.02479	0.687964
	340	-0.0682057	0.680472	0.289913	-0.184269
	341	-0.251594	-0.390772	0.471538	-0.28296
	342	0.0550155	-1.11586	0.471538	-1.09417
	343	-0.278264	-0.0597571	0.471538	-0.184269
	344	0.0340393	-0.383204	0.471538	-1.09417
	345	0.750315	-1.77727	-0.417454	0.305258
	346	0.171512	-0.306567	-0.80852	-0.072331
	347	0.467478	-0.277133	-0.80852	-0.072331
	348	0.162035	0.0244483	-0.80852	-0.072331
	349	0.993589	-0.148122	0.726337	1.18565
	350	-0.745507	-0.0597571	-1.05221	-1.32724
	351	1.04366	-1.19388	-1.86003	-0.846632
	352	-0.0168281	0.0244483	-0.197635	-0.072331
	353	-0.4691	0.0939008	0.956534	0.579382
	354	-0.0178229	0.393815	1.26555	0.863916
	355	-2.81962	0.763237	-0.444397	-1.15509
	356	-0.11954	-2.67798	-0.567416	-2.95163
	357	0.223402	-0.383204	0.108289	-0.824254
	358	0.262095	-1.12065	2.01705	0.456813
	359	0.222382	0.266471	2.01705	0.456813
	360	0.079271	-0.390145	1.26555	0.435423
	361	-0.199579	-0.361338	0.471538	-0.184269
	362	-1.13381	1.41573	-0.734297	1.42058
	363	-0.283883	-0.390145	-0.0644073	0.575176
	364	0.611993	0.996977	-0.180755	0.863916
	365	-0.389757	-0.0597571	0.471538	0.455717
	366	1.03832	0.996351	-0.441322	0.663129
	367	-0.689118	-0.78485	-0.803347	-0.454187
	368	1.13919	-0.390145	-0.675292	-0.204562
	369	-0.973257	0.18846	0.126176	0.705083
	370	-0.725247	-0.479137	0.259773	-0.879216
	371	-0.00729919	-1.44688	0.289913	-0.184269
	372	-0.987919	0.186426	-0.488725	0.142992
	373	-0.822327	-1.838	0.679291	-2.07508
	374	0.319477	-0.20768	-1.5721	0.308735
	375	0.96115	-0.390145	0.0948534	0.863916
	376	-0.607613	0.996977	-0.180755	-0.204562
	377	-0.912856	-0.713592	1.08393	0.305258
	378	-0.278264	-0.0597571	0.471538	-0.184269
	379	-1.4111	-0.786103	1.26045	1.52343
	Inner Model Residual Correlation
		Consumer Intention	Eco-design	Green Perceived Quality	Internal Green Management
	Consumer Intention	1	-0.0749252	-0.162205	-0.101897
	Eco-design	-0.0749252	1	-0.00633255	0.542961
	Green Perceived Quality	-0.162205	-0.00633255	1	0.106848
	Internal Green Management	-0.101897	0.542961	0.106848	1
	Inner Model Residual Descriptives
		Mean	Median	Min	Max	Standard Deviation	Excess Kurtosis	Skewness	Number of Observations Used
	Consumer Intention	-9.31533e-17	-0.0178229	-2.81962	2.22181	0.772402	0.395853	0.0239251	379
	Eco-design	-1.89529e-16	-0.0597571	-3.71817	1.98814	0.972168	0.833929	-0.619624	379
	Green Perceived Quality	-1.55841e-16	0.04815	-3.37285	2.08409	0.886591	0.313405	-0.31355	379
	Internal Green Management	-1.46467e-16	-0.072331	-3.68908	2.07781	0.950265	1.20795	-0.675959	379
	Quality Criteria
	R Square
		R Square	R Square Adjusted
	Consumer Intention	0.403396	0.397015
	Eco-design	0.0548891	0.0523822
	Green Perceived Quality	0.213956	0.211871
	Internal Green Management	0.0969973	0.0946021
	f Square
		Consumer Intention	Corporate Social Responsibility	Eco-design	Green Concern	Green Perceived Quality	Internal Green Management
	Consumer Intention
	Corporate Social Responsibility			0.0580769		0.272193	0.107416
	Eco-design	0.000917654
	Green Concern	0.0548943
	Green Perceived Quality	0.273385
	Internal Green Management	0.0307789
	Construct Reliability and Validity
		Cronbach's Alpha	rho_A	Composite Reliability	Average Variance Extracted (AVE)
	Consumer Intention	0.912029	0.919772	0.934549	0.741156
	Corporate Social Responsibility	0.869949	0.874708	0.911236	0.719926
	Eco-design	0.904431	0.929079	0.934327	0.781613
	Green Concern	0.716081	0.722456	0.825032	0.542407
	Green Perceived Quality	0.803803	0.811558	0.864222	0.562499
	Internal Green Management	0.852839	0.872197	0.895545	0.633835
	Discriminant Validity
	Fornell-Larcker Criterion
		Consumer Intention	Corporate Social Responsibility	Eco-design	Green Concern	Green Perceived Quality	Internal Green Management
	Consumer Intention	0.860904
	Corporate Social Responsibility	0.572262	0.848485
	Eco-design	0.219222	0.234284	0.884089
	Green Concern	0.435083	0.334842	0.222168	0.736483
	Green Perceived Quality	0.557689	0.462553	0.102911	0.370244	0.749999
	Internal Green Management	0.366136	0.311444	0.574563	0.356699	0.234078	0.796138
	Cross Loadings
		Consumer Intention	Corporate Social Responsibility	Eco-design	Green Concern	Green Perceived Quality	Internal Green Management
	CI1	0.841756	0.475795	0.23149	0.328589	0.466479	0.406483
	CI2	0.79185	0.459816	0.107672	0.306049	0.448606	0.228521
	CI3	0.906738	0.561551	0.205661	0.405981	0.493244	0.354632
	CI4	0.910334	0.516693	0.234671	0.442796	0.539238	0.331358
	CI5	0.848126	0.441452	0.145791	0.376153	0.445055	0.237117
	CSR1	0.539488	0.795046	0.217947	0.264284	0.357789	0.291236
	CSR2	0.456303	0.869388	0.233307	0.318094	0.42481	0.311634
	CSR3	0.48371	0.882946	0.191064	0.271846	0.383859	0.222962
	CSR4	0.464341	0.843906	0.143785	0.27608	0.398487	0.219325
	ECD1	0.196864	0.177917	0.871271	0.181737	0.103849	0.509164
	ECD2	0.239275	0.250355	0.967482	0.239046	0.126932	0.583393
	ECD3	0.167754	0.183076	0.910559	0.198636	0.0567694	0.500202
	ECD4	0.158316	0.205938	0.776014	0.155742	0.0641695	0.422321
	GC1	0.300615	0.196722	0.206897	0.716593	0.202616	0.308516
	GC2	0.339995	0.331057	0.227518	0.792856	0.280313	0.369447
	GC3	0.341247	0.248557	0.145737	0.77491	0.277407	0.196221
	GC4	0.296601	0.200003	0.0683563	0.653465	0.331589	0.172415
	GPQ1	0.299164	0.284297	0.0635747	0.307695	0.665545	0.123987
	GPQ2	0.473074	0.410143	0.0943565	0.247096	0.652032	0.230634
	GPQ3	0.46126	0.410603	0.0859458	0.29157	0.829525	0.208618
	GPQ4	0.416261	0.31248	0.0564995	0.304916	0.817322	0.100549
	GPQ5	0.390762	0.268448	0.0767323	0.240785	0.766988	0.184916
	IGM1	0.322543	0.288016	0.549395	0.312432	0.239442	0.836244
	IGM2	0.219883	0.160804	0.502363	0.225853	0.179837	0.773638
	IGM3	0.344445	0.302458	0.444732	0.366734	0.259567	0.880188
	IGM4	0.256154	0.250125	0.390595	0.169846	0.0362989	0.653779
	IGM5	0.281953	0.197128	0.403155	0.309138	0.187429	0.818045
	Heterotrait-Monotrait Ratio (HTMT)
		Consumer Intention	Corporate Social Responsibility	Eco-design	Green Concern	Green Perceived Quality	Internal Green Management
	Consumer Intention
	Corporate Social Responsibility	0.6418
	Eco-design	0.23356	0.25839
	Green Concern	0.535021	0.418739	0.271202
	Green Perceived Quality	0.63546	0.536938	0.116561	0.492228
	Internal Green Management	0.403007	0.346967	0.653685	0.44562	0.281504
	Collinearity Statistics (VIF)
	Outer VIF Values
		VIF
	CI1	2.55338
	CI2	2.215
	CI3	3.54265
	CI4	5.12741
	CI5	3.60399
	CSR1	1.68431
	CSR2	2.29548
	CSR3	2.81255
	CSR4	2.24653
	ECD1	3.15597
	ECD2	9.66267
	ECD3	5.71063
	ECD4	1.78106
	GC1	1.41155
	GC2	1.57709
	GC3	1.4437
	GC4	1.23095
	GPQ1	1.38811
	GPQ2	1.25917
	GPQ3	1.88218
	GPQ4	2.3979
	GPQ5	2.21542
	IGM1	3.64661
	IGM2	3.04109
	IGM3	4.89517
	IGM4	1.32259
	IGM5	4.16882
	Inner VIF Values
		Consumer Intention	Corporate Social Responsibility	Eco-design	Green Concern	Green Perceived Quality	Internal Green Management
	Consumer Intention
	Corporate Social Responsibility			1		1	1
	Eco-design	1.49721
	Green Concern	1.27437
	Green Perceived Quality	1.17796
	Internal Green Management	1.6528
	Model_Fit
	Fit Summary
		Saturated Model	Estimated Model
	SRMR	0.0694575	0.128332
	d_ULS	1.8236	6.22532
	d_G	0.78672	0.948151
	Chi-Square	1678.28	1877.45
	NFI	0.760618	0.732209
	rms Theta
	rms Theta	0.160819
	Model Selection Criteria
		AIC (Akaike's Information Criterion)	AICu (Unbiased Akaikes Information Criterion	AICc (Corrected Akaikes Information Criterion)	BIC (Bayesian Information Criteria)	HQ (Hannan Quinn Criterion)	HQc (Corrected Hannan-Quinn Criterion)
	Consumer Intention	-186.755	-181.722	194.471	-167.067	-178.942	-178.607
	Eco-design	-18.397	-16.3917	362.667	-10.522	-15.2718	-15.1958
	Green Perceived Quality	-88.2425	-86.2372	292.821	-80.3675	-85.1174	-85.0414
	Internal Green Management	-35.6706	-33.6653	345.393	-27.7955	-32.5454	-32.4694
	Interim Results
	Stop Criterion Changes
		CI1	CI2	CI3	CI4	CI5	CSR1	CSR2	CSR3	CSR4	ECD1	ECD2	ECD3	ECD4	GC1	GC2	GC3	GC4	GPQ1	GPQ2	GPQ3	GPQ4	GPQ5	IGM1	IGM2	IGM3	IGM4	IGM5
	Iteration 0	0.232541	0.232541	0.232541	0.232541	0.232541	0.294762	0.294762	0.294762	0.294762	0.283583	0.283583	0.283583	0.283583	0.340198	0.340198	0.340198	0.340198	0.267192	0.267192	0.267192	0.267192	0.267192	0.252083	0.252083	0.252083	0.252083	0.252083
	Iteration 1	0.233988	0.203125	0.244643	0.262672	0.213704	0.292499	0.335258	0.277756	0.273414	0.266704	0.349284	0.248686	0.261925	0.319497	0.358673	0.361445	0.316138	0.207001	0.316488	0.310765	0.262665	0.239118	0.29036	0.181719	0.30749	0.24129	0.230064
	Iteration 2	0.234134	0.202628	0.245986	0.262405	0.212873	0.29375	0.332755	0.278854	0.273666	0.266514	0.349028	0.250256	0.260617	0.318786	0.360411	0.36175	0.314451	0.207867	0.31579	0.311524	0.262428	0.238392	0.29029	0.18244	0.307957	0.239801	0.230143
	Iteration 3	0.234101	0.202589	0.246017	0.262425	0.212889	0.293668	0.332835	0.278855	0.273661	0.266515	0.349035	0.250265	0.260596	0.318705	0.360452	0.361781	0.314453	0.207834	0.315956	0.311509	0.26241	0.238316	0.290367	0.182481	0.307855	0.239916	0.230043
	Iteration 4	0.234102	0.202588	0.246021	0.262424	0.212886	0.293679	0.33282	0.278861	0.273658	0.266516	0.349036	0.250266	0.260593	0.318705	0.360454	0.361782	0.314449	0.207836	0.315951	0.311511	0.26241	0.238316	0.290367	0.18248	0.307858	0.239909	0.230046
	Iteration 5	0.234102	0.202588	0.246021	0.262424	0.212886	0.293679	0.332821	0.278861	0.273658	0.266516	0.349036	0.250266	0.260593	0.318705	0.360454	0.361782	0.31445	0.207836	0.315952	0.311511	0.26241	0.238315	0.290367	0.182481	0.307858	0.23991	0.230045
	Iteration 6	0.234102	0.202588	0.246021	0.262424	0.212886	0.293679	0.332821	0.278861	0.273658	0.266516	0.349036	0.250266	0.260593	0.318705	0.360454	0.361782	0.31445	0.207836	0.315952	0.311511	0.26241	0.238315	0.290367	0.182481	0.307858	0.23991	0.230045
	Base Data
	Setting
	Data file Settings
	Data file	SSCM [379 records]
	Missing value marker	none
	Data Setup Settings
	Algorithm to handle missing data	None
	Weighting Vector	-
	PLS Algorithm Settings
	Data metric	Mean 0, Var 1
	Initial Weights	1.0
	Max. number of iterations	300
	Stop criterion	7
	Use Lohmoeller settings?	No
	Weighting scheme	Path
	Construct Outer Weighting Mode Settings
	Consumer Intention	Automatic
	Corporate Social Responsibility	Automatic
	Eco-design	Automatic
	Green Concern	Automatic
	Green Perceived Quality	Automatic
	Internal Green Management	Automatic
	Inner Model
		Consumer Intention	Corporate Social Responsibility	Eco-design	Green Concern	Green Perceived Quality	Internal Green Management
	Consumer Intention
	Corporate Social Responsibility			1		1	1
	Eco-design	1
	Green Concern	1
	Green Perceived Quality	1
	Internal Green Management	1
	Outer Model
		Consumer Intention	Corporate Social Responsibility	Eco-design	Green Concern	Green Perceived Quality	Internal Green Management
	CI1	-1
	CI2	-1
	CI3	-1
	CI4	-1
	CI5	-1
	CSR1		-1
	CSR2		-1
	CSR3		-1
	CSR4		-1
	ECD1			-1
	ECD2			-1
	ECD3			-1
	ECD4			-1
	GC1				-1
	GC2				-1
	GC3				-1
	GC4				-1
	GPQ1					-1
	GPQ2					-1
	GPQ3					-1
	GPQ4					-1
	GPQ5					-1
	IGM1						-1
	IGM2						-1
	IGM3						-1
	IGM4						-1
	IGM5						-1
	Indicator Data (Original)
	Case ID	CI1	CI2	CI3	CI4	CI5	CSR1	CSR2	CSR3	CSR4	ECD1	ECD2	ECD3	ECD4	GC1	GC2	GC3	GC4	GPQ1	GPQ2	GPQ3	GPQ4	GPQ5	IGM1	IGM2	IGM3	IGM4	IGM5
	1	5	5	5	5	5	4	5	3	5	5	5	5	4	5	5	5	5	5	5	5	5	5	5	5	4	5	5
	2	5	5	5	5	4	4	4	4	4	5	5	5	5	4	4	5	5	4	5	4	5	5	5	5	5	5	5
	3	4	4	4	4	4	2	4	4	4	4	4	4	4	4	4	4	4	4	4	4	3	3	4	4	4	4	4
	4	3	2	2	3	3	2	2	4	4	5	5	5	4	2	5	4	4	2	4	2	4	1	1	3	3	3	5
	5	5	5	5	5	5	5	5	5	5	4	4	4	4	4	4	4	5	5	5	5	5	5	5	5	5	5	5
	6	4	4	5	5	4	5	5	4	5	4	4	4	3	5	5	5	5	5	5	5	5	5	5	3	4	4	4
	7	3	3	4	4	4	3	3	4	4	5	5	5	3	4	4	4	4	2	4	4	4	4	5	5	4	4	4
	8	4	4	4	4	4	4	4	5	4	3	3	3	3	4	3	2	3	3	5	5	4	3	5	5	4	4	4
	9	4	4	4	4	4	4	4	4	4	2	2	2	2	4	4	4	4	4	4	3	3	3	3	3	4	4	4
	10	4	4	4	4	4	4	5	5	5	4	4	4	4	4	4	4	5	4	4	4	2	2	4	4	4	4	4
	11	4	4	4	4	4	5	4	5	4	4	4	4	4	5	4	4	3	4	5	4	4	5	4	4	4	5	5
	12	5	5	5	5	5	5	5	5	5	4	5	5	5	5	5	5	3	1	5	5	5	3	5	3	5	5	5
	13	5	5	5	5	5	5	5	5	5	4	5	5	5	5	5	5	3	1	5	5	5	3	5	5	5	5	5
	14	4	4	4	4	4	4	5	4	4	4	4	4	4	5	3	2	5	1	4	4	1	1	3	3	3	4	3
	15	4	4	4	4	4	3	2	3	4	3	3	3	4	3	3	4	3	2	4	3	3	3	3	3	3	4	5
	16	4	4	4	4	4	3	3	4	4	2	2	2	2	2	3	2	3	4	4	4	4	4	3	3	4	4	4
	17	3	3	2	2	4	3	2	1	1	5	5	5	4	3	4	3	3	1	3	3	3	3	5	5	4	5	4
	18	3	2	2	2	2	4	4	4	4	4	2	2	2	1	5	2	3	3	4	4	4	3	4	4	3	4	3
	19	4	4	4	4	4	4	3	4	4	4	4	4	4	4	3	3	3	4	4	4	3	4	4	3	4	3	4
	20	4	4	4	4	4	5	4	4	4	5	5	5	5	4	4	2	4	4	4	3	3	2	4	3	2	4	2
	21	4	3	4	3	3	4	4	3	3	4	4	4	4	2	2	2	4	4	3	4	4	4	4	3	5	3	5
	22	4	4	4	4	4	4	4	4	4	4	4	4	5	4	4	4	4	2	4	4	2	2	4	4	4	5	5
	23	5	5	5	5	4	3	2	3	2	4	5	5	4	4	2	3	3	2	4	2	1	2	5	5	4	5	4
	24	4	4	4	4	4	5	5	5	5	5	5	5	5	4	2	5	4	4	4	4	4	4	4	4	4	5	4
	25	4	4	4	4	4	3	3	3	4	4	4	4	4	2	2	4	2	2	4	2	3	3	2	2	2	5	5
	26	4	4	4	4	4	4	4	4	4	4	4	4	4	4	4	4	4	4	4	4	4	4	4	3	4	4	4
	27	4	3	4	3	3	4	4	3	3	3	3	3	4	4	3	4	3	4	3	4	2	4	3	3	2	3	2
	28	4	4	4	3	4	4	3	2	5	5	5	5	5	4	3	4	3	4	1	5	3	4	2	2	4	5	5
	29	4	4	4	4	4	5	4	4	4	5	5	5	5	4	4	4	4	4	4	4	4	4	5	5	5	5	5
	30	5	5	5	5	5	5	5	5	5	4	4	4	4	2	2	2	2	4	4	4	4	4	4	3	3	4	3
	31	4	4	4	4	4	4	4	4	4	4	4	4	4	5	5	5	5	4	4	4	4	4	5	5	5	5	5
	32	4	4	4	4	4	5	5	5	5	5	5	5	5	5	4	2	4	2	4	5	5	2	5	5	5	5	5
	33	4	5	4	4	5	4	4	5	4	3	3	3	3	5	3	4	4	4	5	4	2	3	2	2	4	5	4
	34	3	3	3	4	5	4	4	4	3	4	5	5	5	3	3	3	3	3	4	3	2	3	5	5	5	5	5
	35	5	5	5	5	5	4	4	3	3	4	4	4	4	5	4	4	4	4	4	4	4	4	4	4	4	4	4
	36	4	4	4	4	4	5	5	5	4	4	4	4	4	4	4	4	2	3	4	4	3	3	4	4	4	5	5
	37	4	4	4	4	4	4	4	4	3	4	4	4	4	3	4	3	3	1	4	4	2	4	5	5	4	4	4
	38	5	5	5	5	5	5	5	4	4	4	4	4	4	4	4	4	4	3	4	4	3	3	4	4	4	5	4
	39	3	3	3	3	3	4	2	4	4	3	3	3	4	4	3	1	2	2	4	3	2	2	3	3	3	5	3
	40	4	4	4	4	4	4	4	5	4	4	4	4	5	4	4	4	4	3	4	4	5	5	4	4	4	4	4
	41	3	3	3	3	3	4	4	4	4	5	5	5	5	4	3	4	3	3	3	4	3	3	3	3	4	4	4
	42	3	4	3	3	3	3	3	3	3	3	3	3	5	4	2	2	3	2	4	4	3	4	3	3	3	4	3
	43	4	4	5	5	5	5	5	5	4	4	4	4	4	4	4	4	2	3	4	4	3	3	4	4	4	5	4
	44	4	4	4	5	5	4	4	4	4	4	4	4	4	4	3	4	4	4	4	4	4	4	4	4	4	5	4
	45	5	5	5	4	4	5	2	5	5	5	5	5	3	5	5	4	3	1	5	2	1	1	5	3	2	5	2
	46	5	5	5	4	4	5	2	5	5	5	5	5	5	5	5	4	3	1	5	2	1	1	5	5	2	5	2
	47	4	5	4	4	5	5	2	4	4	5	5	5	5	4	4	4	2	2	5	3	2	3	4	4	3	5	5
	48	4	3	4	3	3	5	4	4	4	4	4	4	4	4	2	4	2	1	4	3	2	4	4	4	4	5	4
	49	3	4	4	4	4	5	3	3	4	4	4	4	4	5	5	4	5	4	4	4	4	3	5	5	5	5	5
	50	4	4	4	4	4	4	3	4	4	3	4	4	4	4	4	4	3	4	4	4	3	2	4	3	3	4	3
	51	3	4	3	3	4	3	4	4	4	3	3	3	4	4	4	4	4	4	4	2	2	2	3	3	4	4	4
	52	4	4	4	3	3	4	5	4	4	3	3	3	3	4	3	4	4	3	5	4	2	2	5	5	5	4	5
	53	4	4	4	3	4	4	4	4	4	4	4	4	4	2	3	4	4	2	3	4	3	4	4	4	4	4	4
	54	5	5	5	5	5	5	5	5	5	5	5	5	5	4	4	4	5	5	5	5	5	5	4	4	4	4	4
	55	5	5	5	5	5	5	5	5	5	5	5	5	4	4	4	4	3	4	4	4	4	4	5	5	5	5	5
	56	5	5	5	5	5	5	5	5	5	4	4	4	3	4	4	4	4	4	4	4	4	4	4	4	4	3	4
	57	4	3	4	3	4	4	4	4	4	3	4	4	4	2	4	2	4	4	4	4	2	2	5	5	4	5	5
	58	5	5	5	5	5	5	4	4	4	4	4	4	3	3	3	4	3	3	4	3	2	2	4	4	5	4	5
	59	5	4	5	5	5	4	5	5	4	4	4	4	4	4	3	3	3	5	5	4	5	4	2	2	5	5	5
	60	5	5	5	5	5	5	3	5	5	5	5	5	5	5	5	5	4	1	4	3	3	3	4	4	4	5	4
	61	4	4	4	4	5	4	4	4	4	4	4	4	4	4	4	4	3	2	4	4	4	3	4	4	4	3	4
	62	2	5	2	1	2	1	2	4	3	3	1	1	1	3	1	5	1	2	3	1	2	3	2	2	1	1	1
	63	4	4	4	4	4	5	5	5	5	5	5	5	4	5	5	5	5	4	4	4	4	4	5	5	3	4	3
	64	3	4	3	2	2	3	4	3	3	4	4	4	4	2	3	3	3	3	3	3	4	4	4	4	4	4	4
	65	4	4	4	4	4	4	4	4	4	5	5	5	5	4	4	4	4	4	4	4	4	4	4	4	4	3	4
	66	4	4	4	4	4	4	4	4	4	4	4	4	4	3	4	4	3	4	4	4	4	4	4	2	4	4	4
	67	4	4	4	4	4	4	3	3	3	3	3	3	3	4	4	4	4	4	3	4	4	4	4	4	4	4	4
	68	4	3	4	4	4	4	4	4	4	4	4	4	4	4	4	4	4	4	4	4	3	4	4	4	4	4	4
	69	5	5	5	5	5	5	5	5	5	5	5	5	5	2	4	4	4	4	5	5	5	5	4	4	4	5	4
	70	4	4	4	4	4	4	4	4	4	4	4	4	4	4	4	4	4	4	4	4	4	4	4	4	4	4	4
	71	5	5	5	5	5	5	4	4	4	5	5	5	5	3	3	4	3	3	4	3	2	2	4	4	5	4	5
	72	3	4	4	4	4	4	4	4	3	4	4	4	4	3	4	4	2	3	3	3	3	3	4	4	4	4	5
	73	3	3	4	3	4	2	4	3	4	5	5	5	2	4	4	3	3	4	2	4	2	3	5	5	4	3	4
	74	4	4	4	4	4	4	4	4	4	4	4	4	4	4	4	4	2	2	4	4	2	2	4	4	4	4	4
	75	5	5	5	5	5	4	4	5	3	3	5	5	4	3	4	4	5	4	4	5	5	4	4	3	3	3	3
	76	4	4	4	4	4	4	4	4	4	5	5	5	5	4	4	4	3	3	4	3	3	3	5	5	5	5	5
	77	4	4	4	5	4	4	4	4	4	4	4	4	5	4	3	5	5	2	4	4	4	4	3	3	4	3	4
	78	4	4	4	5	5	4	4	4	4	3	3	3	4	4	3	5	5	2	4	4	4	4	3	3	4	3	4
	79	4	4	4	4	4	4	4	4	4	4	4	4	4	5	3	4	5	4	4	3	2	2	4	4	4	5	4
	80	4	4	4	4	4	4	4	4	4	5	5	5	5	3	4	3	2	4	4	4	4	4	4	4	4	4	4
	81	4	3	4	4	4	4	2	2	4	2	2	2	2	4	2	4	2	2	4	2	2	4	4	4	4	4	4
	82	4	4	4	4	4	4	4	4	4	5	5	5	5	4	4	3	3	4	4	4	4	3	4	4	4	4	4
	83	3	3	3	3	4	4	4	4	4	3	4	4	5	3	3	2	2	4	2	2	3	3	2	2	2	5	2
	84	5	4	4	4	4	5	5	5	4	4	4	4	4	4	4	4	4	2	4	2	3	2	4	4	3	5	3
	85	3	4	4	4	4	5	5	4	5	4	4	4	4	4	4	4	3	3	4	4	4	5	4	4	5	5	5
	86	3	2	3	3	3	4	3	4	4	3	3	3	4	3	3	3	3	3	4	4	2	2	3	3	4	4	5
	87	5	5	4	4	4	4	4	3	3	4	4	4	4	5	4	4	4	4	4	4	4	4	4	4	4	4	4
	88	3	4	4	3	3	4	4	4	4	4	4	4	5	3	3	4	1	1	4	3	3	3	3	3	3	5	3
	89	3	4	4	3	4	4	4	4	4	4	4	4	4	3	3	4	1	1	4	3	3	3	3	3	3	5	3
	90	3	4	4	4	4	4	4	4	4	5	5	5	4	4	3	3	4	4	4	4	4	3	5	3	4	4	4
	91	5	5	5	5	5	3	4	4	4	4	4	4	4	4	4	5	4	2	5	5	1	2	5	5	5	5	5
	92	4	4	4	4	4	5	5	4	4	3	4	4	4	4	4	4	3	3	4	4	4	4	4	4	4	5	4
	93	4	5	4	3	3	5	5	5	5	2	2	2	2	1	3	3	5	1	4	3	2	3	3	3	4	5	4
	94	3	3	3	3	4	4	4	4	4	5	5	5	4	3	3	4	3	3	4	2	3	4	5	5	4	4	4
	95	4	3	4	4	4	3	3	3	3	5	5	5	5	4	4	3	2	2	2	2	3	4	4	4	4	4	4
	96	4	4	4	3	3	5	3	3	3	4	4	4	5	3	3	4	3	3	4	2	1	1	4	4	4	5	4
	97	5	4	2	5	5	5	1	3	3	3	3	3	3	4	1	1	2	1	4	1	5	4	2	2	5	4	5
	98	4	4	4	4	4	3	4	3	4	3	3	3	4	3	4	4	3	3	4	4	4	4	3	3	4	4	4
	99	4	2	4	4	4	4	2	2	2	4	4	4	4	4	4	4	4	2	4	2	2	2	4	4	4	5	5
	100	4	2	4	4	4	4	2	2	2	4	4	4	4	4	4	4	4	2	4	2	2	2	4	4	4	5	4
	101	4	2	4	4	4	4	2	2	2	2	2	2	2	4	4	4	4	2	4	2	2	2	4	3	4	5	4
	102	2	2	2	2	2	2	2	2	3	5	5	5	5	2	3	4	4	3	3	2	2	3	5	5	5	5	5
	103	4	5	5	5	5	5	2	4	5	2	2	2	4	1	2	4	4	4	5	4	5	4	2	2	1	3	1
	104	4	5	5	5	4	5	2	4	5	4	2	2	4	1	2	4	4	4	5	4	5	4	2	2	1	3	1
	105	4	4	4	4	4	4	4	4	4	4	4	4	4	4	4	4	3	4	4	4	4	4	4	4	4	4	4
	106	1	2	3	4	4	3	2	2	1	4	4	4	3	5	4	2	1	2	2	3	4	2	4	4	2	4	2
	107	4	4	4	3	4	4	3	3	3	5	5	5	5	3	3	4	4	3	4	4	4	5	5	5	5	5	5
	108	4	5	4	3	4	5	5	5	5	3	3	3	5	1	3	3	5	1	4	3	2	3	3	3	4	5	4
	109	3	3	3	3	3	4	4	4	4	3	5	5	4	3	3	4	3	3	4	2	3	4	5	5	4	4	4
	110	4	4	4	4	4	4	4	4	4	5	5	5	5	4	4	4	1	1	4	1	1	1	5	5	5	5	5
	111	4	4	4	4	4	4	4	4	4	5	5	5	5	4	4	4	1	1	4	1	1	1	5	5	5	5	5
	112	3	3	3	3	4	3	3	3	3	4	4	4	4	4	4	2	3	3	4	3	3	3	4	4	4	4	4
	113	5	5	5	5	5	5	4	5	5	4	4	4	4	4	4	4	4	1	5	4	4	5	5	5	5	5	5
	114	5	5	5	5	5	5	5	5	5	5	5	5	5	5	5	5	5	5	5	5	5	5	5	5	5	5	5
	115	5	5	5	5	5	5	5	5	5	3	5	5	5	5	5	5	5	5	5	5	5	5	5	5	5	5	5
	116	4	4	4	4	4	4	4	4	5	4	4	4	5	5	4	5	3	3	4	3	2	3	4	4	4	5	5
	117	4	3	5	5	5	5	5	5	5	5	5	5	5	5	5	4	4	4	4	4	3	4	5	5	5	5	5
	118	2	3	3	3	3	3	3	3	3	4	4	4	4	3	3	4	4	5	2	3	2	2	4	4	3	5	3
	119	4	4	4	3	4	4	4	4	4	4	4	4	4	2	4	5	4	2	4	3	2	4	4	4	5	5	5
	120	4	4	4	4	4	4	5	4	5	4	4	4	4	5	5	4	4	4	4	4	4	3	4	4	4	4	4
	121	4	4	4	4	3	4	4	4	4	4	4	4	4	4	4	4	4	4	4	4	4	4	4	3	4	4	4
	122	4	4	3	4	4	4	4	4	4	4	4	4	4	4	4	4	4	4	4	4	4	4	4	4	4	4	4
	123	4	4	4	4	4	4	4	4	4	3	3	3	3	4	4	4	4	4	4	4	4	4	4	4	4	4	4
	124	4	4	3	4	3	4	4	4	4	3	4	4	4	4	4	4	4	4	4	4	4	4	4	4	4	4	4
	125	4	4	3	4	4	3	3	3	4	5	5	5	5	3	3	4	3	4	4	4	4	4	5	5	5	3	5
	126	4	4	4	4	3	4	4	4	4	5	5	5	5	5	4	4	4	4	4	4	4	4	5	5	5	5	5
	127	4	4	4	4	4	5	5	5	5	5	5	5	4	4	5	5	5	4	4	4	4	4	5	5	5	5	5
	128	4	4	4	4	4	3	3	3	3	4	4	4	3	4	4	4	3	4	4	4	4	4	4	4	4	4	4
	129	4	4	4	4	4	3	3	3	3	5	5	5	5	4	5	4	4	4	3	4	4	5	5	5	5	5	5
	130	5	4	4	3	3	3	3	2	3	3	3	3	3	3	3	5	5	3	3	3	3	4	3	3	3	4	3
	131	2	4	2	4	4	4	4	4	4	2	4	4	5	4	4	4	4	5	4	4	4	3	3	3	3	1	2
	132	4	4	4	4	4	4	4	4	4	5	5	5	5	4	4	4	4	4	4	4	5	5	5	5	5	5	5
	133	4	4	4	4	4	4	4	4	4	4	4	4	5	4	4	3	3	3	4	3	3	3	4	4	4	5	4
	134	4	5	5	4	4	3	5	5	4	2	2	2	2	3	5	5	4	5	4	3	3	4	4	3	3	3	3
	135	4	4	4	4	4	3	5	5	4	4	4	4	4	4	1	2	4	2	4	4	4	4	3	3	4	4	4
	136	3	3	3	3	3	3	3	3	3	4	4	4	5	3	3	2	3	4	4	3	4	3	4	4	4	5	4
	137	4	5	5	2	2	5	4	4	3	4	4	4	4	4	3	2	3	5	5	2	3	2	5	5	5	4	5
	138	4	4	4	4	4	4	4	4	4	4	4	4	4	4	2	3	3	2	3	3	4	4	4	4	4	1	4
	139	4	4	5	5	5	5	4	4	5	2	4	4	4	4	4	4	4	3	2	5	4	3	4	4	3	5	3
	140	4	4	4	2	2	4	4	5	5	3	3	3	3	4	4	4	3	5	3	4	4	4	4	4	3	3	3
	141	4	4	5	4	4	4	3	4	4	4	4	4	4	3	4	3	4	3	4	4	4	4	4	4	4	5	5
	142	3	3	3	3	3	5	5	5	5	5	5	5	5	3	4	3	3	2	4	2	3	2	4	4	2	5	2
	143	5	5	5	5	4	5	5	5	5	5	5	5	5	3	3	3	4	5	5	5	5	5	5	5	5	5	5
	144	4	4	4	4	4	4	4	4	4	4	4	4	4	5	5	5	5	4	4	4	4	4	4	4	4	4	4
	145	4	5	4	4	4	5	5	4	4	5	5	5	4	5	4	5	4	5	5	4	5	4	4	4	4	5	4
	146	5	5	5	4	4	5	5	5	5	5	5	5	5	5	5	5	5	1	2	5	5	5	5	5	5	5	5
	147	4	5	4	3	4	4	2	4	4	2	2	2	2	4	4	4	3	4	3	3	3	2	5	5	4	5	4
	148	3	1	3	3	3	2	2	4	4	4	4	4	2	1	1	5	3	3	5	5	3	1	4	4	1	2	1
	149	4	4	4	4	4	4	4	4	4	3	4	4	5	4	4	3	3	3	4	3	3	3	4	4	4	5	4
	150	5	5	5	5	5	5	4	4	4	4	4	4	5	4	5	4	3	4	4	2	3	3	5	5	4	4	4
	151	2	2	2	2	2	3	2	2	2	3	3	3	5	3	3	2	3	4	4	2	2	2	2	2	4	4	4
	152	4	4	4	4	4	4	4	4	4	4	4	4	4	4	4	4	4	4	4	4	4	4	4	4	4	4	4
	153	4	3	4	4	4	4	5	4	4	5	5	5	4	3	4	3	4	3	4	4	3	4	4	4	4	4	5
	154	4	5	5	3	3	3	5	4	4	4	4	3	5	3	3	3	3	1	4	4	3	3	4	4	4	5	4
	155	4	4	4	3	4	4	3	5	5	4	4	4	5	4	3	3	3	4	4	3	3	4	4	4	5	5	5
	156	5	5	5	5	4	5	5	5	5	4	4	4	5	5	5	5	5	1	5	5	5	5	5	3	5	5	5
	157	4	4	4	4	4	5	5	5	4	3	4	4	5	4	4	4	2	4	4	4	4	4	4	4	3	5	3
	158	3	4	3	3	3	4	4	4	4	4	4	4	5	4	2	4	2	2	2	2	2	3	4	4	5	5	5
	159	5	5	5	5	5	5	5	5	5	4	4	4	5	5	5	5	2	2	5	3	2	2	4	4	5	5	5
	160	4	4	4	4	4	3	3	4	3	4	4	4	4	5	3	3	3	3	3	4	3	2	4	4	4	3	4
	161	3	2	3	4	4	4	4	4	4	3	3	3	3	3	4	4	4	1	1	1	2	2	3	3	4	3	4
	162	3	3	3	3	3	4	4	4	4	3	3	3	4	4	4	4	4	4	4	4	4	4	4	4	4	4	4
	163	3	3	4	3	3	3	1	2	2	3	3	3	4	3	4	3	4	1	4	4	3	2	3	3	4	3	4
	164	4	4	4	4	4	4	4	4	4	4	4	4	4	4	4	4	4	4	4	4	4	4	4	4	4	4	4
	165	3	3	3	3	3	4	4	4	5	5	5	5	5	3	3	4	2	3	4	2	1	2	5	5	5	5	5
	166	5	5	5	5	5	5	4	4	4	4	4	4	4	4	4	4	4	4	4	4	5	5	4	4	3	4	2
	167	3	3	3	3	3	3	3	3	4	3	3	3	3	4	3	4	3	4	4	3	4	3	4	3	5	5	5
	168	4	4	4	4	4	4	2	2	2	4	4	4	4	4	2	2	2	3	4	4	2	4	3	3	2	4	2
	169	3	4	3	3	3	5	3	5	5	3	5	5	5	4	3	3	2	1	3	3	3	3	5	5	4	5	4
	170	4	5	4	5	5	4	4	5	4	5	5	5	3	4	4	4	4	4	4	5	5	4	3	3	4	3	4
	171	4	4	4	4	4	5	5	5	5	4	4	4	5	4	3	5	3	4	5	5	5	5	4	4	5	5	5
	172	5	5	5	5	5	5	5	5	5	4	4	4	4	3	4	2	2	2	5	5	2	5	4	4	4	4	4
	173	5	5	5	5	5	5	5	5	5	3	3	3	3	5	5	2	2	3	5	5	3	3	5	5	5	5	5
	174	4	4	4	4	4	3	4	4	4	4	4	4	4	2	2	4	2	2	4	4	4	4	4	4	4	3	4
	175	4	4	4	3	3	4	4	4	4	5	5	5	5	4	4	4	4	4	4	4	4	4	5	5	5	5	5
	176	2	3	3	2	2	4	5	5	5	3	3	3	3	2	3	2	2	2	2	4	4	4	4	4	2	5	2
	177	3	3	3	3	3	4	3	3	4	4	4	4	4	3	3	3	3	2	3	3	3	3	4	4	4	5	4
	178	4	4	3	3	3	4	4	2	4	3	3	3	4	2	4	2	2	2	3	4	3	4	3	3	4	5	4
	179	3	3	3	3	3	3	4	3	3	4	4	4	4	3	5	3	3	3	3	3	3	3	4	4	4	4	5
	180	3	3	3	3	4	4	4	3	3	4	4	4	5	4	3	3	3	2	3	2	2	2	4	4	4	5	4
	181	4	4	4	4	4	3	4	4	4	4	4	4	4	2	2	4	2	2	4	4	4	4	4	4	4	3	4
	182	4	4	4	4	4	4	2	2	2	3	3	3	4	4	4	4	2	2	4	5	5	5	5	5	5	4	5
	183	2	3	4	3	4	4	4	5	5	4	4	3	4	5	4	3	5	4	4	5	4	4	4	5	4	4	4
	184	3	3	4	3	3	4	5	5	3	5	5	5	5	3	3	4	4	4	4	3	4	3	3	5	4	3	4
	185	4	4	4	4	3	5	5	5	5	5	5	5	5	3	4	5	4	4	5	4	4	3	5	5	5	5	5
	186	4	4	4	4	4	4	3	4	4	3	3	3	5	1	4	2	4	2	4	4	4	2	3	3	4	5	4
	187	4	4	4	4	3	5	3	3	3	5	5	5	5	3	4	4	4	4	4	3	3	3	5	5	5	5	5
	188	4	4	4	4	4	5	4	4	4	3	4	4	4	4	4	4	4	4	4	3	2	3	4	4	4	5	5
	189	3	3	4	3	4	3	3	3	3	3	3	3	3	3	3	3	3	3	3	3	3	3	3	3	3	3	3
	190	4	4	4	4	4	4	4	4	4	4	4	4	4	4	3	3	3	3	3	3	2	3	3	3	4	4	4
	191	4	5	4	4	4	4	2	3	3	5	5	5	5	4	4	4	4	2	4	4	4	4	4	4	4	5	4
	192	5	5	5	5	5	4	4	4	5	5	5	3	5	4	4	4	4	4	4	4	4	5	5	5	5	5	5
	193	4	4	4	4	4	4	4	4	4	3	3	3	3	5	5	5	5	3	3	3	3	3	4	4	4	4	4
	194	5	4	4	4	4	3	3	3	3	4	4	4	4	4	4	4	2	4	4	4	4	5	4	4	4	4	4
	195	5	5	4	4	4	3	3	3	3	5	5	5	5	4	4	5	5	3	3	3	3	5	4	4	4	4	4
	196	5	5	5	5	5	5	5	5	5	5	5	5	5	5	5	5	5	5	5	5	5	5	5	5	5	5	5
	197	3	3	4	4	4	4	4	4	3	5	5	5	5	4	4	5	4	3	3	3	3	3	5	5	5	5	5
	198	5	5	5	5	5	4	4	4	4	4	4	4	5	5	5	5	5	5	5	5	4	5	4	4	4	4	4
	199	5	5	5	5	5	3	4	4	4	4	4	4	4	3	3	3	3	5	5	4	5	5	4	4	4	4	4
	200	4	4	4	4	4	4	4	4	4	5	5	5	5	5	5	5	5	3	3	3	3	3	5	5	5	4	5
	201	3	3	4	5	5	5	4	4	4	3	4	4	5	4	4	4	4	3	4	4	5	5	4	4	4	5	5
	202	4	4	5	5	4	4	4	4	4	5	5	5	4	3	3	5	4	4	4	4	4	4	5	5	5	5	5
	203	4	4	5	4	4	5	5	4	5	4	4	4	5	4	3	4	4	4	4	4	4	4	4	4	4	3	4
	204	4	4	5	5	5	4	4	5	4	5	5	5	5	3	5	4	4	3	4	4	4	3	5	5	5	5	5
	205	5	5	4	5	4	4	3	4	4	4	4	3	4	4	5	5	5	5	5	5	5	5	2	5	3	5	3
	206	4	4	4	4	4	4	4	5	4	5	5	5	5	4	4	4	4	3	4	4	4	4	5	5	5	5	5
	207	4	4	4	5	5	4	4	5	4	5	5	5	5	4	4	4	4	3	4	4	4	4	5	5	5	5	5
	208	4	4	4	4	4	4	4	4	4	4	4	4	4	5	4	4	4	4	4	3	3	3	5	5	3	5	3
	209	4	4	5	5	5	4	4	3	4	4	4	4	4	4	5	5	4	5	5	4	5	4	3	3	4	3	4
	210	4	5	5	3	3	3	5	4	4	3	4	4	4	3	3	3	3	1	4	4	3	3	4	4	4	5	4
	211	4	4	4	4	4	5	4	4	4	3	3	3	3	2	3	2	2	2	3	4	2	2	4	4	4	4	4
	212	4	3	2	3	3	2	2	3	3	1	1	1	1	3	2	5	3	2	3	3	5	4	1	1	1	2	1
	213	5	5	5	5	5	4	3	3	3	4	4	4	4	5	5	4	4	4	4	4	4	3	4	4	5	5	5
	214	5	5	5	5	5	4	4	4	4	3	3	3	4	4	3	3	3	3	3	3	3	3	3	3	3	4	5
	215	5	5	5	5	5	5	5	5	5	5	5	3	5	4	4	4	4	4	3	4	3	4	5	5	5	5	5
	216	4	4	4	4	4	3	3	3	3	3	3	3	3	4	4	4	4	3	3	3	3	3	3	3	4	4	4
	217	4	4	4	4	4	3	3	3	3	5	5	5	5	4	3	4	3	3	3	3	3	3	5	5	5	5	5
	218	5	5	5	5	4	3	3	3	3	5	5	5	5	3	3	3	3	4	4	4	4	4	5	5	5	5	5
	219	5	5	5	5	4	4	4	4	4	5	5	5	4	4	4	4	4	4	4	4	4	4	5	5	5	5	5
	220	3	3	4	4	4	3	3	3	3	4	4	4	4	3	3	3	3	3	3	3	3	3	4	5	3	3	3
	221	4	4	4	4	4	3	3	4	4	3	4	4	4	4	4	3	4	5	4	3	3	4	4	4	4	4	4
	222	5	5	4	4	4	4	4	4	4	4	4	4	4	3	3	3	3	4	4	4	4	5	5	5	4	4	4
	223	4	4	4	4	4	4	4	4	4	5	5	3	5	3	3	4	3	4	4	4	4	4	5	5	5	5	5
	224	5	5	4	4	4	4	4	4	4	4	4	4	5	3	5	4	4	4	4	4	4	4	5	5	5	5	5
	225	4	4	4	4	4	5	4	4	4	4	4	4	4	4	4	4	4	3	3	3	3	3	4	4	4	4	4
	226	4	4	4	4	4	4	5	4	5	4	4	4	4	4	4	4	4	4	4	4	4	4	5	5	5	5	5
	227	3	4	4	4	4	4	4	4	4	4	4	4	4	5	5	5	5	3	3	3	3	3	4	4	4	4	4
	228	4	4	4	4	4	3	3	3	3	5	5	5	5	5	5	5	5	4	4	4	3	3	5	5	5	5	5
	229	5	5	5	5	5	5	5	5	5	3	4	4	4	3	3	4	4	4	4	4	5	5	5	5	5	5	5
	230	5	5	5	5	5	4	4	3	3	5	5	5	5	3	4	4	4	5	4	4	5	5	3	5	4	4	5
	231	4	4	4	4	4	5	5	5	5	5	5	3	5	4	4	4	4	5	5	5	5	5	5	5	5	5	5
	232	5	5	5	5	5	4	4	4	4	4	4	4	4	4	4	4	4	4	4	4	4	4	5	5	5	5	5
	233	4	4	4	4	4	4	4	4	4	5	5	5	4	3	3	3	3	5	5	5	4	5	5	5	4	5	4
	234	5	5	5	5	5	4	4	4	4	5	5	5	4	3	3	4	4	3	3	3	3	3	5	5	5	5	5
	235	4	4	4	3	4	3	3	3	3	5	5	5	5	4	3	4	3	4	3	3	3	4	5	5	5	4	5
	236	5	5	5	5	5	5	5	5	5	4	4	4	4	4	4	4	4	4	4	4	4	4	5	5	5	5	5
	237	4	4	4	4	4	4	4	4	4	3	5	5	5	3	3	3	3	4	4	4	4	4	5	5	3	4	3
	238	5	4	4	4	4	5	5	5	5	5	5	5	5	4	3	3	3	5	5	3	4	5	4	4	4	4	4
	239	4	4	4	4	4	4	4	4	4	4	4	4	4	5	5	4	4	3	3	3	3	3	4	4	4	4	4
	240	5	5	5	5	5	5	5	5	5	5	5	3	5	3	3	3	4	4	4	4	4	4	5	5	5	5	5
	241	3	3	4	4	4	4	4	4	4	4	4	4	4	5	5	5	5	4	4	4	4	3	4	5	4	4	4
	242	5	5	5	5	4	4	4	5	5	5	5	5	4	3	3	3	3	5	5	5	5	4	5	5	5	5	5
	243	4	4	5	5	5	5	5	5	5	4	4	4	4	3	3	4	4	4	4	4	4	4	4	4	4	4	4
	244	4	4	4	4	4	4	4	4	4	4	4	4	3	4	4	4	4	4	4	4	4	3	4	4	4	3	4
	245	5	5	5	5	5	4	5	5	5	3	4	4	4	4	4	4	4	5	5	5	5	5	5	5	5	3	5
	246	4	4	4	4	4	4	4	4	4	4	4	4	3	4	4	4	4	4	4	4	4	4	4	4	4	4	4
	247	5	5	5	5	5	5	5	5	5	3	3	3	3	4	4	4	3	5	5	5	5	5	3	3	3	4	3
	248	4	4	4	4	4	4	4	4	3	4	4	4	4	4	4	4	3	4	4	4	4	4	5	5	5	4	5
	249	5	5	5	5	5	5	5	5	5	4	4	4	4	3	3	3	3	5	5	5	5	5	4	4	4	5	5
	250	4	4	5	5	5	5	5	5	5	4	4	4	4	3	4	4	4	4	4	4	4	4	4	4	4	4	4
	251	4	4	4	4	4	5	5	5	5	3	3	3	3	3	3	3	3	4	4	4	4	4	3	5	3	2	3
	252	5	5	5	5	5	5	5	5	5	5	5	3	5	4	4	4	3	4	4	4	4	4	5	5	5	5	5
	253	3	4	4	4	4	5	5	5	5	4	4	4	4	4	4	4	3	4	4	4	4	4	5	5	4	5	4
	254	4	4	5	5	5	5	4	4	4	3	5	5	5	4	5	5	4	1	5	2	4	2	5	5	4	5	4
	255	4	4	5	5	5	5	4	4	4	5	5	5	5	4	5	5	4	1	5	2	4	2	5	5	4	5	4
	256	4	4	4	4	4	4	4	4	4	4	4	4	4	3	4	4	4	2	4	4	3	4	4	4	4	4	4
	257	4	4	4	4	4	4	4	4	4	5	5	5	5	4	4	4	4	4	4	4	4	4	4	4	4	4	4
	258	3	3	3	3	4	4	4	3	4	4	4	4	4	3	3	3	4	2	3	3	2	4	4	4	4	3	4
	259	5	3	4	4	4	5	5	5	5	5	5	5	3	3	4	3	3	5	5	4	3	3	5	5	5	5	5
	260	4	4	4	4	4	5	4	4	4	3	4	4	4	4	4	4	4	4	4	4	4	4	4	4	4	5	5
	261	2	3	3	2	4	5	5	4	1	3	4	4	4	3	3	1	2	5	3	4	2	3	2	2	2	5	2
	262	4	4	4	4	4	4	4	4	4	3	4	4	4	4	4	4	4	4	3	2	4	2	4	4	4	4	4
	263	2	2	2	2	2	4	2	2	4	4	4	4	3	1	1	1	2	2	3	2	1	2	4	5	2	4	2
	264	4	4	4	4	4	3	4	4	4	4	4	4	4	4	3	4	4	2	4	4	4	4	4	4	5	5	5
	265	5	5	5	5	5	5	5	5	5	4	4	4	3	3	3	3	4	5	5	5	5	5	3	3	3	3	3
	266	5	5	5	5	5	5	5	5	5	5	5	3	3	3	3	3	3	5	5	5	5	5	5	5	5	3	5
	267	5	5	5	5	5	5	5	5	5	4	4	4	4	5	5	5	5	5	5	5	5	5	5	5	5	5	5
	268	4	4	4	4	4	4	4	4	4	3	4	4	3	5	5	5	5	5	5	5	5	5	4	4	4	3	4
	269	5	5	5	5	5	4	4	4	4	3	3	3	3	5	5	5	5	5	5	5	5	5	4	4	4	3	4
	270	4	4	4	4	4	5	3	3	4	4	4	4	4	3	3	3	4	5	5	5	4	4	5	5	4	2	4
	271	4	4	4	4	4	5	5	5	5	4	4	4	4	5	5	5	2	5	5	5	5	5	5	3	4	4	5
	272	5	5	5	5	5	5	5	5	5	5	5	5	5	5	5	5	5	5	5	5	5	4	5	5	5	5	5
	273	5	5	5	5	5	4	4	4	4	3	3	3	3	5	5	5	5	4	4	4	4	5	5	5	5	5	5
	274	5	5	5	5	5	4	4	4	4	5	5	5	5	5	5	5	5	4	4	4	4	5	5	5	5	5	5
	275	4	4	4	4	4	4	4	4	4	3	5	5	5	5	5	5	4	4	4	4	4	4	5	5	5	5	5
	276	5	5	5	5	5	5	5	5	5	4	4	4	4	4	4	4	4	5	5	5	5	5	5	5	5	4	5
	277	4	4	4	4	4	5	5	5	5	4	4	4	5	4	4	4	3	5	5	5	4	4	4	4	4	4	4
	278	5	5	5	5	5	5	5	5	5	4	4	4	4	4	4	4	3	4	4	4	4	4	4	4	3	4	3
	279	5	5	5	4	4	4	5	5	5	5	5	3	5	5	5	5	5	5	5	5	5	5	5	3	5	5	5
	280	4	4	4	4	4	4	4	4	4	5	5	5	5	4	4	4	3	4	4	4	4	4	5	5	5	5	5
	281	5	4	4	5	4	5	5	5	5	3	5	5	5	5	5	5	3	5	5	5	5	5	5	5	5	5	5
	282	4	4	4	4	4	4	4	4	4	5	5	5	5	3	3	3	2	4	4	4	4	4	5	5	5	5	5
	283	4	4	4	4	4	4	4	4	4	5	5	5	5	4	4	3	2	4	4	4	4	4	4	4	4	4	4
	284	4	3	3	3	3	4	4	4	4	3	3	3	3	3	4	3	3	3	4	3	3	3	3	3	4	4	4
	285	4	5	5	5	5	5	5	4	3	4	4	4	4	4	3	4	2	4	4	4	4	3	4	4	4	3	4
	286	2	3	3	3	3	2	2	2	2	5	5	5	5	4	4	3	2	4	4	4	2	4	5	5	4	5	4
	287	1	4	1	2	4	1	1	3	1	3	2	2	2	3	1	2	4	4	1	1	4	5	1	3	1	3	5
	288	4	4	4	4	4	5	5	5	5	4	4	4	4	4	4	4	4	4	4	4	4	4	4	4	5	4	5
	289	5	5	4	4	4	4	4	4	4	5	5	3	5	5	5	5	5	4	4	4	4	4	5	5	5	5	5
	290	4	4	4	4	4	5	5	5	5	4	4	4	4	4	4	4	3	4	4	4	4	4	4	4	4	4	4
	291	4	4	4	4	4	4	4	4	4	4	4	4	4	5	5	5	2	4	4	4	4	4	4	4	4	4	4
	292	5	5	5	5	4	4	5	5	5	4	4	4	4	4	4	4	4	5	5	5	5	5	4	4	4	4	4
	293	5	5	5	5	5	5	4	4	3	5	5	5	4	5	5	5	5	3	4	4	4	4	5	5	5	5	5
	294	4	4	4	4	4	4	4	4	4	4	4	4	4	4	4	3	2	4	4	4	4	4	4	4	4	4	4
	295	4	4	3	3	3	4	4	5	5	3	5	5	5	4	3	3	4	4	2	1	4	4	3	3	3	4	3
	296	4	4	5	4	5	5	4	4	4	4	4	4	4	4	4	4	4	4	4	4	5	5	4	4	5	4	5
	297	3	3	3	3	3	3	3	3	3	5	5	5	5	3	3	3	3	3	3	3	3	3	5	5	5	5	5
	298	3	3	3	3	3	3	3	2	4	3	3	3	3	4	3	1	3	3	2	4	4	2	3	5	3	3	5
	299	4	4	4	4	4	5	4	4	4	4	4	4	4	4	4	4	4	4	4	4	4	4	4	4	4	4	4
	300	4	4	4	4	4	5	5	5	5	4	4	4	4	4	3	4	4	4	4	3	3	4	4	4	4	5	4
	301	4	4	4	4	4	4	4	4	4	4	4	3	4	4	4	3	2	2	4	4	4	4	4	4	3	4	3
	302	3	4	4	3	4	4	4	4	4	2	2	2	3	3	4	3	3	2	4	3	3	3	2	2	3	3	3
	303	4	4	4	4	4	4	3	4	4	5	5	5	4	5	5	5	4	4	4	4	4	4	5	5	5	4	5
	304	4	4	4	4	4	4	4	4	4	3	4	4	4	4	4	4	4	4	4	4	4	4	4	4	4	4	4
	305	5	5	5	5	5	4	5	5	5	3	3	3	3	4	5	5	5	5	5	5	5	3	5	5	4	5	4
	306	3	3	3	3	3	4	4	4	4	3	3	3	5	4	4	3	3	3	4	3	2	3	3	3	4	5	4
	307	3	3	3	3	3	3	3	3	4	4	4	4	4	4	3	3	4	2	3	3	3	3	4	4	4	4	4
	308	4	5	5	5	5	5	5	5	5	5	5	5	5	4	4	4	4	4	4	4	3	3	5	3	4	5	4
	309	5	5	5	5	5	5	5	5	5	5	5	5	4	4	4	4	4	2	4	4	2	5	5	5	5	5	5
	310	4	3	4	4	4	4	3	4	4	4	4	3	4	4	3	4	3	4	4	3	3	3	4	4	4	4	4
	311	4	4	4	3	3	4	4	4	4	3	4	4	4	4	4	4	4	4	4	3	3	3	4	4	4	4	4
	312	5	5	4	5	4	5	5	5	5	5	5	5	4	4	4	4	4	5	5	5	5	5	5	5	5	5	5
	313	3	3	3	3	3	4	4	4	4	4	4	4	4	4	4	4	3	2	4	3	3	3	4	4	4	4	4
	314	3	3	3	3	3	3	4	4	4	5	5	5	5	3	3	4	4	1	4	1	2	2	5	5	5	5	5
	315	3	3	3	3	3	3	3	3	3	4	4	4	3	5	4	4	4	3	3	3	3	3	4	4	3	3	5
	316	3	3	3	3	3	4	4	4	4	5	5	5	5	2	3	3	3	2	4	2	2	2	4	4	4	4	4
	317	4	3	3	3	3	4	3	4	3	3	5	5	4	3	3	3	3	3	4	3	3	3	5	5	4	4	4
	318	4	3	3	4	4	3	3	3	3	3	3	3	4	4	3	3	3	2	3	3	3	3	3	3	3	5	3
	319	4	4	4	4	4	4	5	5	5	5	5	5	5	5	3	3	4	2	2	5	3	4	5	3	5	5	5
	320	4	4	4	4	4	4	4	4	4	4	4	4	4	4	4	3	3	4	4	4	4	4	4	4	4	5	4
	321	4	4	4	4	4	4	4	4	4	3	3	3	4	4	4	4	4	3	4	4	4	4	3	3	4	4	4
	322	4	4	4	4	4	4	4	4	4	4	4	4	4	4	4	4	4	4	4	4	4	4	4	4	4	4	4
	323	5	5	5	4	4	4	4	4	4	5	5	5	5	3	4	3	3	3	4	4	3	2	5	5	4	5	5
	324	4	4	5	4	4	4	2	4	4	3	5	5	4	4	3	4	3	2	3	3	3	3	5	5	4	5	4
	325	4	4	4	4	4	4	4	4	4	3	3	3	4	4	4	4	4	3	4	4	4	4	3	3	4	4	4
	326	5	5	4	4	4	5	4	4	5	4	4	4	4	4	4	5	4	4	4	4	5	4	4	4	4	5	4
	327	4	4	4	4	4	5	5	3	3	4	4	3	5	4	4	4	4	2	4	5	4	4	4	5	4	5	4
	328	4	3	4	4	4	4	3	4	4	3	3	3	4	4	4	4	4	4	4	4	4	4	3	3	4	4	4
	329	4	4	4	5	5	5	5	5	5	5	5	5	5	3	4	4	3	3	3	2	2	2	3	3	4	4	5
	330	3	4	5	5	4	4	4	4	4	4	4	4	4	3	2	4	4	4	4	3	4	2	4	4	4	4	4
	331	4	3	3	3	4	4	2	3	4	4	4	4	5	5	3	3	3	4	4	3	3	3	4	4	4	5	4
	332	5	5	5	5	5	5	5	5	3	4	4	3	5	4	4	4	3	5	5	4	4	4	4	4	4	3	4
	333	1	5	4	4	4	2	2	2	4	2	2	2	4	4	1	5	5	4	4	3	5	4	2	2	3	2	3
	334	4	4	4	4	4	4	4	5	5	3	3	3	4	4	4	4	5	4	4	4	4	4	3	3	4	4	4
	335	3	3	4	4	4	4	3	4	4	3	3	3	4	4	4	5	3	3	4	3	4	4	3	3	4	5	4
	336	4	4	5	4	4	5	5	4	4	5	5	5	5	4	4	4	3	4	4	5	4	5	5	5	4	5	4
	337	4	4	4	4	4	4	3	4	3	4	4	4	4	4	3	2	3	4	4	4	3	2	4	4	3	5	3
	338	2	4	4	4	4	5	4	4	4	4	4	4	2	4	4	4	4	5	5	5	2	2	4	4	4	2	4
	339	4	5	1	1	1	2	3	4	1	4	4	4	4	4	2	1	4	1	4	2	1	2	4	5	4	4	4
	340	4	4	4	4	4	4	4	4	4	3	5	5	5	4	4	3	3	3	4	4	4	4	4	4	4	4	4
	341	4	4	4	4	4	4	4	4	4	4	4	4	3	4	4	4	4	4	4	4	4	4	4	4	3	4	5
	342	4	4	4	4	4	4	4	4	4	3	3	3	4	3	4	4	3	4	4	4	4	4	3	3	3	5	3
	343	4	4	4	4	4	4	4	4	4	4	4	4	4	4	4	4	4	4	4	4	4	4	4	4	4	4	4
	344	4	4	4	4	4	4	4	4	4	3	4	4	4	3	4	4	3	4	4	4	4	4	3	3	3	5	3
	345	4	5	5	5	4	5	5	5	5	3	3	3	3	3	4	4	3	4	4	4	4	3	4	4	5	5	5
	346	4	5	4	3	3	4	3	4	4	4	4	4	3	4	3	3	4	3	3	3	3	3	4	4	4	4	4
	347	4	5	4	3	4	4	3	4	4	4	4	3	4	4	3	3	4	3	3	3	3	3	4	4	4	4	4
	348	4	5	4	3	3	4	3	4	4	4	4	4	4	4	3	3	4	3	3	3	3	3	4	4	4	4	4
	349	5	5	5	5	5	5	4	4	4	4	4	4	4	4	4	2	3	4	5	4	4	4	5	5	5	5	5
	350	3	3	3	3	3	4	4	4	4	4	4	4	4	4	4	3	3	2	3	4	3	2	4	3	3	3	3
	351	4	4	4	4	4	4	4	4	5	3	3	3	4	3	3	3	4	3	3	3	2	1	3	3	4	4	4
	352	4	3	4	4	4	4	3	4	4	4	4	4	4	4	3	4	3	4	4	3	3	3	4	4	4	4	4
	353	4	4	4	4	4	5	3	3	3	4	4	4	4	4	5	4	3	5	4	4	4	4	4	4	4	5	5
	354	5	5	5	5	5	5	5	5	5	5	5	3	5	5	5	5	5	5	5	5	5	5	5	5	5	5	5
	355	1	1	1	1	1	2	1	2	1	4	4	4	4	2	3	4	1	1	3	3	2	1	3	3	3	1	3
	356	1	4	4	3	4	4	4	4	2	2	2	2	2	4	4	3	3	2	5	2	3	2	2	2	2	2	2
	357	4	4	4	4	4	4	4	4	4	3	4	4	4	4	4	3	2	2	4	4	4	4	4	4	3	4	3
	358	5	4	4	4	4	4	2	3	3	3	3	3	3	2	1	1	4	2	5	5	5	5	5	5	3	5	3
	359	5	4	4	4	4	4	2	3	3	4	4	4	4	2	1	1	4	2	5	5	5	5	5	5	3	5	3
	360	5	5	5	5	5	5	5	5	5	4	4	4	4	5	5	5	5	5	5	5	5	5	5	3	5	5	5
	361	4	4	4	4	4	4	4	4	4	4	4	3	4	4	4	4	3	4	4	4	4	4	4	4	4	4	4
	362	3	3	3	3	3	3	4	4	4	5	5	5	5	5	3	1	3	1	4	3	3	3	5	5	5	5	5
	363	5	3	4	4	4	5	5	5	5	4	4	4	4	3	4	3	3	5	5	4	3	3	5	5	5	4	5
	364	5	5	5	5	4	5	5	5	5	5	5	5	5	4	4	4	4	4	4	4	4	4	5	5	5	5	5
	365	4	4	4	4	4	4	4	4	4	4	4	4	4	4	4	4	4	4	4	4	4	4	4	4	5	4	5
	366	5	5	5	4	4	4	4	4	4	5	5	5	4	3	4	3	3	3	4	4	3	2	5	5	4	5	4
	367	3	3	3	3	4	4	4	4	4	3	3	3	5	4	4	3	3	3	4	3	2	3	3	3	4	5	4
	368	4	5	5	5	5	5	5	5	5	4	4	4	4	3	4	4	4	4	4	4	3	3	5	3	4	5	4
	369	4	3	3	3	3	4	2	3	4	4	4	4	4	4	3	3	3	4	4	3	3	3	4	4	4	5	5
	370	2	4	4	4	4	5	4	4	4	4	4	4	3	4	4	4	4	5	5	5	2	2	4	4	4	2	4
	371	4	4	4	4	4	4	4	4	4	3	3	3	3	4	4	3	3	3	4	4	4	4	4	4	4	4	4
	372	3	3	3	3	3	3	4	3	3	4	4	4	4	3	5	3	3	3	3	3	3	3	4	4	4	4	4
	373	2	5	3	1	4	3	3	1	5	2	2	2	4	1	2	4	4	2	3	5	4	4	2	2	3	2	3
	374	4	4	4	3	3	5	3	3	3	4	4	3	4	3	3	4	3	3	4	2	1	1	4	4	4	5	4
	375	5	5	5	5	5	5	5	5	5	4	4	4	4	5	5	3	1	4	5	5	3	3	5	5	5	5	5
	376	3	4	4	4	4	5	5	5	5	5	5	5	5	4	4	4	3	4	4	4	4	4	5	3	4	5	4
	377	4	4	4	4	4	5	5	5	5	3	4	4	4	4	3	5	3	4	5	5	5	5	4	4	5	5	5
	378	4	4	4	4	4	4	4	4	4	4	4	4	4	4	4	4	4	4	4	4	4	4	4	4	4	4	4
	379	2	3	3	3	4	2	2	2	2	3	3	3	3	4	4	3	2	4	4	4	2	4	5	5	4	4	5
	MV Descriptives
		Mean	Median	Min	Max	Standard Deviation	Excess Kurtosis	Skewness	Number of Observations Used
	CI1	3.97098	4	1	5	0.816519	1.53137	-0.939116	379
	CI2	4.0343	4	1	5	0.783326	0.700676	-0.688619	379
	CI3	4.05013	4	1	5	0.761971	1.59996	-0.875073	379
	CI4	3.96306	4	1	5	0.817814	0.861568	-0.716244	379
	CI5	4.00792	4	1	5	0.717251	1.5242	-0.743974	379
	CSR1	4.10554	4	1	5	0.778637	1.0257	-0.826007	379
	CSR2	3.8971	4	1	5	0.926005	0.236703	-0.774858	379
	CSR3	4	4	1	5	0.818648	0.702467	-0.782183	379
	CSR4	4.00528	4	1	5	0.821848	1.80771	-1.01194	379
	ECD1	3.95778	4	1	5	0.823988	-0.241057	-0.432694	379
	ECD2	4.08179	4	1	5	0.809678	0.833238	-0.83929	379
	ECD3	4.00264	4	1	5	0.829848	0.282396	-0.64463	379
	ECD4	4.11609	4	1	5	0.787253	1.1335	-0.892586	379
	GC1	3.75726	4	1	5	0.874239	1.05319	-0.839033	379
	GC2	3.70712	4	1	5	0.878489	0.76156	-0.681776	379
	GC3	3.72823	4	1	5	0.90587	0.677094	-0.783371	379
	GC4	3.5066	4	1	5	0.917053	-0.0811747	-0.369868	379
	GPQ1	3.36939	4	1	5	1.14432	-0.595255	-0.525188	379
	GPQ2	3.95778	4	1	5	0.736039	1.90603	-0.889982	379
	GPQ3	3.69393	4	1	5	0.913828	0.39743	-0.709966	379
	GPQ4	3.52243	4	1	5	1.01773	-0.352504	-0.460605	379
	GPQ5	3.53826	4	1	5	1.00683	-0.328006	-0.455485	379
	IGM1	4.09763	4	1	5	0.843081	0.932766	-0.929421	379
	IGM2	4.05277	4	1	5	0.851732	-0.149939	-0.61557	379
	IGM3	4.04222	4	1	5	0.833539	1.90324	-1.09494	379
	IGM4	4.2876	4	1	5	0.830887	1.87777	-1.27351	379
	IGM5	4.15567	4	1	5	0.849981	1.80014	-1.1833	379
	Indicator Data (Standardized)
	Case ID	CI1	CI2	CI3	CI4	CI5	CSR1	CSR2	CSR3	CSR4	ECD1	ECD2	ECD3	ECD4	GC1	GC2	GC3	GC4	GPQ1	GPQ2	GPQ3	GPQ4	GPQ5	IGM1	IGM2	IGM3	IGM4	IGM5
	1	1.26026	1.23282	1.24659	1.26794	1.38318	-0.135546	1.19103	-1.22153	1.21035	1.26484	1.13404	1.20186	-0.147468	1.42151	1.4717	1.40392	1.62848	1.42496	1.41598	1.42923	1.45183	1.45182	1.07033	1.11212	-0.0506471	0.857398	0.993348
	2	1.26026	1.23282	1.24659	1.26794	-0.011036	-0.135546	0.111125		-0.00642095	1.26484	1.13404	1.20186	1.12277	0.277663	0.333386	1.40392	1.62848	0.551078	1.41598	0.33493	1.45183	1.45182	1.07033	1.11212	1.14906	0.857398	0.993348
	3	0.0355457	-0.0437887	-0.0657924	0.0451683	-0.011036	-2.70414	0.111125		-0.00642095	0.0512342	-0.101021	-0.00317953	-0.147468	0.277663	0.333386	0.300007	0.538032	0.551078	0.0573561	0.33493	-0.513326	-0.534607	-0.115796	-0.0619566	-0.0506471	-0.346135	-0.183149
	4	-1.18917	-2.597	-2.69056	-1.1776	-1.40525	-2.70414	-2.04869		-0.00642095	1.26484	1.13404	1.20186	-0.147468	-2.01004	1.4717	0.300007	0.538032	-1.19669	0.0573561	-1.85367	0.469252	-2.52104	-3.67417	-1.23603	-1.25035	-1.54967	0.993348
	5	1.26026	1.23282	1.24659	1.26794	1.38318	1.14875	1.19103	1.22153	1.21035	0.0512342	-0.101021	-0.00317953	-0.147468	0.277663	0.333386	0.300007	1.62848	1.42496	1.41598	1.42923	1.45183	1.45182	1.07033	1.11212	1.14906	0.857398	0.993348
	6	0.0355457	-0.0437887	1.24659	1.26794	-0.011036	1.14875	1.19103		1.21035	0.0512342	-0.101021	-0.00317953	-1.41771	1.42151	1.4717	1.40392	1.62848	1.42496	1.41598	1.42923	1.45183	1.45182	1.07033	-1.23603	-0.0506471	-0.346135	-0.183149
	7	-1.18917	-1.3204	-0.0657924	0.0451683	-0.011036	-1.41984	-0.968783		-0.00642095	1.26484	1.13404	1.20186	-1.41771	0.277663	0.333386	0.300007	0.538032	-1.19669	0.0573561	0.33493	0.469252	0.458609	1.07033	1.11212	-0.0506471	-0.346135	-0.183149
	8	0.0355457	-0.0437887	-0.0657924	0.0451683	-0.011036	-0.135546	0.111125	1.22153	-0.00642095	-1.16238	-1.33608	-1.20822	-1.41771	0.277663	-0.804932	-1.90781	-0.552418	-0.322807	1.41598	1.42923	0.469252	-0.534607	1.07033	1.11212	-0.0506471	-0.346135	-0.183149
	9	0.0355457	-0.0437887	-0.0657924	0.0451683	-0.011036	-0.135546	0.111125		-0.00642095	-2.37599	-2.57114	-2.41326	-2.68795	0.277663	0.333386	0.300007	0.538032	0.551078	0.0573561	-0.759367	-0.513326	-0.534607	-1.30192	-1.23603	-0.0506471	-0.346135	-0.183149
	10	0.0355457	-0.0437887	-0.0657924	0.0451683	-0.011036	-0.135546	1.19103	1.22153	1.21035	0.0512342	-0.101021	-0.00317953	-0.147468	0.277663	0.333386	0.300007	1.62848	0.551078	0.0573561	0.33493	-1.4959	-1.52782	-0.115796	-0.0619566	-0.0506471	-0.346135	-0.183149
	11	0.0355457	-0.0437887	-0.0657924	0.0451683	-0.011036	1.14875	0.111125	1.22153	-0.00642095	0.0512342	-0.101021	-0.00317953	-0.147468	1.42151	0.333386	0.300007	-0.552418	0.551078	1.41598	0.33493	0.469252	1.45182	-0.115796	-0.0619566	-0.0506471	0.857398	0.993348
	12	1.26026	1.23282	1.24659	1.26794	1.38318	1.14875	1.19103	1.22153	1.21035	0.0512342	1.13404	1.20186	1.12277	1.42151	1.4717	1.40392	-0.552418	-2.07058	1.41598	1.42923	1.45183	-0.534607	1.07033	-1.23603	1.14906	0.857398	0.993348
	13	1.26026	1.23282	1.24659	1.26794	1.38318	1.14875	1.19103	1.22153	1.21035	0.0512342	1.13404	1.20186	1.12277	1.42151	1.4717	1.40392	-0.552418	-2.07058	1.41598	1.42923	1.45183	-0.534607	1.07033	1.11212	1.14906	0.857398	0.993348
	14	0.0355457	-0.0437887	-0.0657924	0.0451683	-0.011036	-0.135546	1.19103		-0.00642095	0.0512342	-0.101021	-0.00317953	-0.147468	1.42151	-0.804932	-1.90781	1.62848	-2.07058	0.0573561	0.33493	-2.47848	-2.52104	-1.30192	-1.23603	-1.25035	-0.346135	-1.35965
	15	0.0355457	-0.0437887	-0.0657924	0.0451683	-0.011036	-1.41984	-2.04869	-1.22153	-0.00642095	-1.16238	-1.33608	-1.20822	-0.147468	-0.866188	-0.804932	0.300007	-0.552418	-1.19669	0.0573561	-0.759367	-0.513326	-0.534607	-1.30192	-1.23603	-1.25035	-0.346135	0.993348
	16	0.0355457	-0.0437887	-0.0657924	0.0451683	-0.011036	-1.41984	-0.968783		-0.00642095	-2.37599	-2.57114	-2.41326	-2.68795	-2.01004	-0.804932	-1.90781	-0.552418	0.551078	0.0573561	0.33493	0.469252	0.458609	-1.30192	-1.23603	-0.0506471	-0.346135	-0.183149
	17	-1.18917	-1.3204	-2.69056	-2.40037	-0.011036	-1.41984	-2.04869	-3.66458	-3.65673	1.26484	1.13404	1.20186	-0.147468	-0.866188	0.333386	-0.803903	-0.552418	-2.07058	-1.30127	-0.759367	-0.513326	-0.534607	1.07033	1.11212	-0.0506471	0.857398	-0.183149
	18	-1.18917	-2.597	-2.69056	-2.40037	-2.79946	-0.135546	0.111125		-0.00642095	0.0512342	-2.57114	-2.41326	-2.68795	-3.15389	1.4717	-1.90781	-0.552418	-0.322807	0.0573561	0.33493	0.469252	-0.534607	-0.115796	-0.0619566	-1.25035	-0.346135	-1.35965
	19	0.0355457	-0.0437887	-0.0657924	0.0451683	-0.011036	-0.135546	-0.968783		-0.00642095	0.0512342	-0.101021	-0.00317953	-0.147468	0.277663	-0.804932	-0.803903	-0.552418	0.551078	0.0573561	0.33493	-0.513326	0.458609	-0.115796	-1.23603	-0.0506471	-1.54967	-0.183149
	20	0.0355457	-0.0437887	-0.0657924	0.0451683	-0.011036	1.14875	0.111125		-0.00642095	1.26484	1.13404	1.20186	1.12277	0.277663	0.333386	-1.90781	0.538032	0.551078	0.0573561	-0.759367	-0.513326	-1.52782	-0.115796	-1.23603	-2.45005	-0.346135	-2.53614
	21	0.0355457	-1.3204	-0.0657924	-1.1776	-1.40525	-0.135546	0.111125	-1.22153	-1.22319	0.0512342	-0.101021	-0.00317953	-0.147468	-2.01004	-1.94325	-1.90781	0.538032	0.551078	-1.30127	0.33493	0.469252	0.458609	-0.115796	-1.23603	1.14906	-1.54967	0.993348
	22	0.0355457	-0.0437887	-0.0657924	0.0451683	-0.011036	-0.135546	0.111125		-0.00642095	0.0512342	-0.101021	-0.00317953	1.12277	0.277663	0.333386	0.300007	0.538032	-1.19669	0.0573561	0.33493	-1.4959	-1.52782	-0.115796	-0.0619566	-0.0506471	0.857398	0.993348
	23	1.26026	1.23282	1.24659	1.26794	-0.011036	-1.41984	-2.04869	-1.22153	-2.43996	0.0512342	1.13404	1.20186	-0.147468	0.277663	-1.94325	-0.803903	-0.552418	-1.19669	0.0573561	-1.85367	-2.47848	-1.52782	1.07033	1.11212	-0.0506471	0.857398	-0.183149
	24	0.0355457	-0.0437887	-0.0657924	0.0451683	-0.011036	1.14875	1.19103	1.22153	1.21035	1.26484	1.13404	1.20186	1.12277	0.277663	-1.94325	1.40392	0.538032	0.551078	0.0573561	0.33493	0.469252	0.458609	-0.115796	-0.0619566	-0.0506471	0.857398	-0.183149
	25	0.0355457	-0.0437887	-0.0657924	0.0451683	-0.011036	-1.41984	-0.968783	-1.22153	-0.00642095	0.0512342	-0.101021	-0.00317953	-0.147468	-2.01004	-1.94325	0.300007	-1.64287	-1.19669	0.0573561	-1.85367	-0.513326	-0.534607	-2.48805	-2.41011	-2.45005	0.857398	0.993348
	26	0.0355457	-0.0437887	-0.0657924	0.0451683	-0.011036	-0.135546	0.111125		-0.00642095	0.0512342	-0.101021	-0.00317953	-0.147468	0.277663	0.333386	0.300007	0.538032	0.551078	0.0573561	0.33493	0.469252	0.458609	-0.115796	-1.23603	-0.0506471	-0.346135	-0.183149
	27	0.0355457	-1.3204	-0.0657924	-1.1776	-1.40525	-0.135546	0.111125	-1.22153	-1.22319	-1.16238	-1.33608	-1.20822	-0.147468	0.277663	-0.804932	0.300007	-0.552418	0.551078	-1.30127	0.33493	-1.4959	0.458609	-1.30192	-1.23603	-2.45005	-1.54967	-2.53614
	28	0.0355457	-0.0437887	-0.0657924	-1.1776	-0.011036	-0.135546	-0.968783	-2.44305	1.21035	1.26484	1.13404	1.20186	1.12277	0.277663	-0.804932	0.300007	-0.552418	0.551078	-4.01851	1.42923	-0.513326	0.458609	-2.48805	-2.41011	-0.0506471	0.857398	0.993348
	29	0.0355457	-0.0437887	-0.0657924	0.0451683	-0.011036	1.14875	0.111125		-0.00642095	1.26484	1.13404	1.20186	1.12277	0.277663	0.333386	0.300007	0.538032	0.551078	0.0573561	0.33493	0.469252	0.458609	1.07033	1.11212	1.14906	0.857398	0.993348
	30	1.26026	1.23282	1.24659	1.26794	1.38318	1.14875	1.19103	1.22153	1.21035	0.0512342	-0.101021	-0.00317953	-0.147468	-2.01004	-1.94325	-1.90781	-1.64287	0.551078	0.0573561	0.33493	0.469252	0.458609	-0.115796	-1.23603	-1.25035	-0.346135	-1.35965
	31	0.0355457	-0.0437887	-0.0657924	0.0451683	-0.011036	-0.135546	0.111125		-0.00642095	0.0512342	-0.101021	-0.00317953	-0.147468	1.42151	1.4717	1.40392	1.62848	0.551078	0.0573561	0.33493	0.469252	0.458609	1.07033	1.11212	1.14906	0.857398	0.993348
	32	0.0355457	-0.0437887	-0.0657924	0.0451683	-0.011036	1.14875	1.19103	1.22153	1.21035	1.26484	1.13404	1.20186	1.12277	1.42151	0.333386	-1.90781	0.538032	-1.19669	0.0573561	1.42923	1.45183	-1.52782	1.07033	1.11212	1.14906	0.857398	0.993348
	33	0.0355457	1.23282	-0.0657924	0.0451683	1.38318	-0.135546	0.111125	1.22153	-0.00642095	-1.16238	-1.33608	-1.20822	-1.41771	1.42151	-0.804932	0.300007	0.538032	0.551078	1.41598	0.33493	-1.4959	-0.534607	-2.48805	-2.41011	-0.0506471	0.857398	-0.183149
	34	-1.18917	-1.3204	-1.37818	0.0451683	1.38318	-0.135546	0.111125		-1.22319	0.0512342	1.13404	1.20186	1.12277	-0.866188	-0.804932	-0.803903	-0.552418	-0.322807	0.0573561	-0.759367	-1.4959	-0.534607	1.07033	1.11212	1.14906	0.857398	0.993348
	35	1.26026	1.23282	1.24659	1.26794	1.38318	-0.135546	0.111125	-1.22153	-1.22319	0.0512342	-0.101021	-0.00317953	-0.147468	1.42151	0.333386	0.300007	0.538032	0.551078	0.0573561	0.33493	0.469252	0.458609	-0.115796	-0.0619566	-0.0506471	-0.346135	-0.183149
	36	0.0355457	-0.0437887	-0.0657924	0.0451683	-0.011036	1.14875	1.19103	1.22153	-0.00642095	0.0512342	-0.101021	-0.00317953	-0.147468	0.277663	0.333386	0.300007	-1.64287	-0.322807	0.0573561	0.33493	-0.513326	-0.534607	-0.115796	-0.0619566	-0.0506471	0.857398	0.993348
	37	0.0355457	-0.0437887	-0.0657924	0.0451683	-0.011036	-0.135546	0.111125		-1.22319	0.0512342	-0.101021	-0.00317953	-0.147468	-0.866188	0.333386	-0.803903	-0.552418	-2.07058	0.0573561	0.33493	-1.4959	0.458609	1.07033	1.11212	-0.0506471	-0.346135	-0.183149
	38	1.26026	1.23282	1.24659	1.26794	1.38318	1.14875	1.19103		-0.00642095	0.0512342	-0.101021	-0.00317953	-0.147468	0.277663	0.333386	0.300007	0.538032	-0.322807	0.0573561	0.33493	-0.513326	-0.534607	-0.115796	-0.0619566	-0.0506471	0.857398	-0.183149
	39	-1.18917	-1.3204	-1.37818	-1.1776	-1.40525	-0.135546	-2.04869		-0.00642095	-1.16238	-1.33608	-1.20822	-0.147468	0.277663	-0.804932	-3.01172	-1.64287	-1.19669	0.0573561	-0.759367	-1.4959	-1.52782	-1.30192	-1.23603	-1.25035	0.857398	-1.35965
	40	0.0355457	-0.0437887	-0.0657924	0.0451683	-0.011036	-0.135546	0.111125	1.22153	-0.00642095	0.0512342	-0.101021	-0.00317953	1.12277	0.277663	0.333386	0.300007	0.538032	-0.322807	0.0573561	0.33493	1.45183	1.45182	-0.115796	-0.0619566	-0.0506471	-0.346135	-0.183149
	41	-1.18917	-1.3204	-1.37818	-1.1776	-1.40525	-0.135546	0.111125		-0.00642095	1.26484	1.13404	1.20186	1.12277	0.277663	-0.804932	0.300007	-0.552418	-0.322807	-1.30127	0.33493	-0.513326	-0.534607	-1.30192	-1.23603	-0.0506471	-0.346135	-0.183149
	42	-1.18917	-0.0437887	-1.37818	-1.1776	-1.40525	-1.41984	-0.968783	-1.22153	-1.22319	-1.16238	-1.33608	-1.20822	1.12277	0.277663	-1.94325	-1.90781	-0.552418	-1.19669	0.0573561	0.33493	-0.513326	0.458609	-1.30192	-1.23603	-1.25035	-0.346135	-1.35965
	43	0.0355457	-0.0437887	1.24659	1.26794	1.38318	1.14875	1.19103	1.22153	-0.00642095	0.0512342	-0.101021	-0.00317953	-0.147468	0.277663	0.333386	0.300007	-1.64287	-0.322807	0.0573561	0.33493	-0.513326	-0.534607	-0.115796	-0.0619566	-0.0506471	0.857398	-0.183149
	44	0.0355457	-0.0437887	-0.0657924	1.26794	1.38318	-0.135546	0.111125		-0.00642095	0.0512342	-0.101021	-0.00317953	-0.147468	0.277663	-0.804932	0.300007	0.538032	0.551078	0.0573561	0.33493	0.469252	0.458609	-0.115796	-0.0619566	-0.0506471	0.857398	-0.183149
	45	1.26026	1.23282	1.24659	0.0451683	-0.011036	1.14875	-2.04869	1.22153	1.21035	1.26484	1.13404	1.20186	-1.41771	1.42151	1.4717	0.300007	-0.552418	-2.07058	1.41598	-1.85367	-2.47848	-2.52104	1.07033	-1.23603	-2.45005	0.857398	-2.53614
	46	1.26026	1.23282	1.24659	0.0451683	-0.011036	1.14875	-2.04869	1.22153	1.21035	1.26484	1.13404	1.20186	1.12277	1.42151	1.4717	0.300007	-0.552418	-2.07058	1.41598	-1.85367	-2.47848	-2.52104	1.07033	1.11212	-2.45005	0.857398	-2.53614
	47	0.0355457	1.23282	-0.0657924	0.0451683	1.38318	1.14875	-2.04869		-0.00642095	1.26484	1.13404	1.20186	1.12277	0.277663	0.333386	0.300007	-1.64287	-1.19669	1.41598	-0.759367	-1.4959	-0.534607	-0.115796	-0.0619566	-1.25035	0.857398	0.993348
	48	0.0355457	-1.3204	-0.0657924	-1.1776	-1.40525	1.14875	0.111125		-0.00642095	0.0512342	-0.101021	-0.00317953	-0.147468	0.277663	-1.94325	0.300007	-1.64287	-2.07058	0.0573561	-0.759367	-1.4959	0.458609	-0.115796	-0.0619566	-0.0506471	0.857398	-0.183149
	49	-1.18917	-0.0437887	-0.0657924	0.0451683	-0.011036	1.14875	-0.968783	-1.22153	-0.00642095	0.0512342	-0.101021	-0.00317953	-0.147468	1.42151	1.4717	0.300007	1.62848	0.551078	0.0573561	0.33493	0.469252	-0.534607	1.07033	1.11212	1.14906	0.857398	0.993348
	50	0.0355457	-0.0437887	-0.0657924	0.0451683	-0.011036	-0.135546	-0.968783		-0.00642095	-1.16238	-0.101021	-0.00317953	-0.147468	0.277663	0.333386	0.300007	-0.552418	0.551078	0.0573561	0.33493	-0.513326	-1.52782	-0.115796	-1.23603	-1.25035	-0.346135	-1.35965
	51	-1.18917	-0.0437887	-1.37818	-1.1776	-0.011036	-1.41984	0.111125		-0.00642095	-1.16238	-1.33608	-1.20822	-0.147468	0.277663	0.333386	0.300007	0.538032	0.551078	0.0573561	-1.85367	-1.4959	-1.52782	-1.30192	-1.23603	-0.0506471	-0.346135	-0.183149
	52	0.0355457	-0.0437887	-0.0657924	-1.1776	-1.40525	-0.135546	1.19103		-0.00642095	-1.16238	-1.33608	-1.20822	-1.41771	0.277663	-0.804932	0.300007	0.538032	-0.322807	1.41598	0.33493	-1.4959	-1.52782	1.07033	1.11212	1.14906	-0.346135	0.993348
	53	0.0355457	-0.0437887	-0.0657924	-1.1776	-0.011036	-0.135546	0.111125		-0.00642095	0.0512342	-0.101021	-0.00317953	-0.147468	-2.01004	-0.804932	0.300007	0.538032	-1.19669	-1.30127	0.33493	-0.513326	0.458609	-0.115796	-0.0619566	-0.0506471	-0.346135	-0.183149
	54	1.26026	1.23282	1.24659	1.26794	1.38318	1.14875	1.19103	1.22153	1.21035	1.26484	1.13404	1.20186	1.12277	0.277663	0.333386	0.300007	1.62848	1.42496	1.41598	1.42923	1.45183	1.45182	-0.115796	-0.0619566	-0.0506471	-0.346135	-0.183149
	55	1.26026	1.23282	1.24659	1.26794	1.38318	1.14875	1.19103	1.22153	1.21035	1.26484	1.13404	1.20186	-0.147468	0.277663	0.333386	0.300007	-0.552418	0.551078	0.0573561	0.33493	0.469252	0.458609	1.07033	1.11212	1.14906	0.857398	0.993348
	56	1.26026	1.23282	1.24659	1.26794	1.38318	1.14875	1.19103	1.22153	1.21035	0.0512342	-0.101021	-0.00317953	-1.41771	0.277663	0.333386	0.300007	0.538032	0.551078	0.0573561	0.33493	0.469252	0.458609	-0.115796	-0.0619566	-0.0506471	-1.54967	-0.183149
	57	0.0355457	-1.3204	-0.0657924	-1.1776	-0.011036	-0.135546	0.111125		-0.00642095	-1.16238	-0.101021	-0.00317953	-0.147468	-2.01004	0.333386	-1.90781	0.538032	0.551078	0.0573561	0.33493	-1.4959	-1.52782	1.07033	1.11212	-0.0506471	0.857398	0.993348
	58	1.26026	1.23282	1.24659	1.26794	1.38318	1.14875	0.111125		-0.00642095	0.0512342	-0.101021	-0.00317953	-1.41771	-0.866188	-0.804932	0.300007	-0.552418	-0.322807	0.0573561	-0.759367	-1.4959	-1.52782	-0.115796	-0.0619566	1.14906	-0.346135	0.993348
	59	1.26026	-0.0437887	1.24659	1.26794	1.38318	-0.135546	1.19103	1.22153	-0.00642095	0.0512342	-0.101021	-0.00317953	-0.147468	0.277663	-0.804932	-0.803903	-0.552418	1.42496	1.41598	0.33493	1.45183	0.458609	-2.48805	-2.41011	1.14906	0.857398	0.993348
	60	1.26026	1.23282	1.24659	1.26794	1.38318	1.14875	-0.968783	1.22153	1.21035	1.26484	1.13404	1.20186	1.12277	1.42151	1.4717	1.40392	0.538032	-2.07058	0.0573561	-0.759367	-0.513326	-0.534607	-0.115796	-0.0619566	-0.0506471	0.857398	-0.183149
	61	0.0355457	-0.0437887	-0.0657924	0.0451683	1.38318	-0.135546	0.111125		-0.00642095	0.0512342	-0.101021	-0.00317953	-0.147468	0.277663	0.333386	0.300007	-0.552418	-1.19669	0.0573561	0.33493	0.469252	-0.534607	-0.115796	-0.0619566	-0.0506471	-1.54967	-0.183149
	62	-2.41388	1.23282	-2.69056	-3.62315	-2.79946	-3.98843	-2.04869		-1.22319	-1.16238	-3.8062	-3.6183	-3.95819	-0.866188	-3.08157	1.40392	-2.73332	-1.19669	-1.30127	-2.94796	-1.4959	-0.534607	-2.48805	-2.41011	-3.64976	-3.95673	-3.71264
	63	0.0355457	-0.0437887	-0.0657924	0.0451683	-0.011036	1.14875	1.19103	1.22153	1.21035	1.26484	1.13404	1.20186	-0.147468	1.42151	1.4717	1.40392	1.62848	0.551078	0.0573561	0.33493	0.469252	0.458609	1.07033	1.11212	-1.25035	-0.346135	-1.35965
	64	-1.18917	-0.0437887	-1.37818	-2.40037	-2.79946	-1.41984	0.111125	-1.22153	-1.22319	0.0512342	-0.101021	-0.00317953	-0.147468	-2.01004	-0.804932	-0.803903	-0.552418	-0.322807	-1.30127	-0.759367	0.469252	0.458609	-0.115796	-0.0619566	-0.0506471	-0.346135	-0.183149
	65	0.0355457	-0.0437887	-0.0657924	0.0451683	-0.011036	-0.135546	0.111125		-0.00642095	1.26484	1.13404	1.20186	1.12277	0.277663	0.333386	0.300007	0.538032	0.551078	0.0573561	0.33493	0.469252	0.458609	-0.115796	-0.0619566	-0.0506471	-1.54967	-0.183149
[truncated: 431 more rows]

## Sheet: Complete Charts
	SmartPLS Report
	Please cite the use of SmartPLS: Ringle, C. M., Wende, S., and Becker, J.-M. 2015. "SmartPLS 3." Boenningstedt: SmartPLS GmbH, http://www.smartpls.com.
	back to navigation
