# Supplementary material for: Understanding the role of corporate social responsibility and sustainable supply chain management in shaping the consumers’ intention to use sharing platforms
Source: Front Psychol. 2022 Aug 22;13:970444. doi: 10.3389/fpsyg.2022.970444 (PMC9443847; doi:10.3389/fpsyg.2022.970444)
Supplement: Supplementary file 2 [file Data_Sheet_2.xlsx]

## Sheet: Navigation
	SmartPLS Report
	Please cite the use of SmartPLS: Ringle, C. M., Wende, S., and Becker, J.-M. 2015. "SmartPLS 3." Boenningstedt: SmartPLS GmbH, http://www.smartpls.com.
		Complete
	Final Results
	Construct Crossvalidated Redundancy	show
	Construct Crossvalidated Communality	show
	Indicator Crossvalidated Redundancy	show
	Indicator Crossvalidated Communality	show
	Base Data
	Setting	show
	Inner Model	show
	Outer Model	show
	Indicator Data (Original)	show
	Indicator Data (Standardized)	show

## Sheet: Complete
	SmartPLS Report
	Please cite the use of SmartPLS: Ringle, C. M., Wende, S., and Becker, J.-M. 2015. "SmartPLS 3." Boenningstedt: SmartPLS GmbH, http://www.smartpls.com.
	back to navigation
	Final Results
	Construct Crossvalidated Redundancy
	Total
		SSO	SSE	Q² (=1-SSE/SSO)
	Consumer Intention	1895	1344.19	0.290663
	Corporate Social Responsibility	1516	1516
	Eco-design	1516	1454.37	0.0406514
	Green Concern	1516	1516
	Green Perceived Quality	1895	1686.28	0.110143
	Internal Green Management	1895	1788.83	0.0560289
	Case1
		SSO	SSE	Q² (=1-SSE/SSO)
	Consumer Intention	290.337	190.339	0.344422
	Corporate Social Responsibility	192.969	192.969
	Eco-design	203.373	190.718	0.0622222
	Green Concern	218.596	218.596
	Green Perceived Quality	301.651	257.292	0.147055
	Internal Green Management	297.176	282.803	0.048365
	Case2
		SSO	SSE	Q² (=1-SSE/SSO)
	Consumer Intention	277.378	194.756	0.297869
	Corporate Social Responsibility	191.313	191.313
	Eco-design	237.648	224.769	0.0541924
	Green Concern	224.905	224.905
	Green Perceived Quality	276.93	249.027	0.100758
	Internal Green Management	309.56	291.333	0.0588803
	Case3
		SSO	SSE	Q² (=1-SSE/SSO)
	Consumer Intention	229.91	173.862	0.243782
	Corporate Social Responsibility	235.729	235.729
	Eco-design	227.215	220.848	0.028022
	Green Concern	213.283	213.283
	Green Perceived Quality	217.294	205.828	0.0527629
	Internal Green Management	297.611	286.575	0.037081
	Case4
		SSO	SSE	Q² (=1-SSE/SSO)
	Consumer Intention	247.248	195.536	0.209152
	Corporate Social Responsibility	214.059	214.059
	Eco-design	217.393	210.183	0.0331637
	Green Concern	243.13	243.13
	Green Perceived Quality	245.848	237.163	0.0353281
	Internal Green Management	249.525	238.445	0.044402
	Case5
		SSO	SSE	Q² (=1-SSE/SSO)
	Consumer Intention	286.725	198.337	0.308266
	Corporate Social Responsibility	226.848	226.848
	Eco-design	220.823	216.886	0.0178285
	Green Concern	206.29	206.29
	Green Perceived Quality	293.674	255.65	0.129478
	Internal Green Management	246.142	230.619	0.0630646
	Case6
		SSO	SSE	Q² (=1-SSE/SSO)
	Consumer Intention	288.168	201.282	0.30151
	Corporate Social Responsibility	264.458	264.458
	Eco-design	199.941	192.947	0.0349773
	Green Concern	208.234	208.234
	Green Perceived Quality	278.749	238.033	0.146066
	Internal Green Management	250.096	237.689	0.0496073
	Case7
		SSO	SSE	Q² (=1-SSE/SSO)
	Consumer Intention	275.234	190.081	0.309383
	Corporate Social Responsibility	190.624	190.624
	Eco-design	209.608	198.02	0.0552821
	Green Concern	201.562	201.562
	Green Perceived Quality	280.855	243.286	0.133767
	Internal Green Management	244.892	221.361	0.0960852
	Construct Crossvalidated Communality
	Total
		SSO	SSE	Q² (=1-SSE/SSO)
	Consumer Intention	1895	745.877	0.606397
	Corporate Social Responsibility	1516	723.976	0.522443
	Eco-design	1516	563.374	0.628382
	Green Concern	1516	1140.58	0.247635
	Green Perceived Quality	1895	1238.3	0.346546
	Internal Green Management	1895	1037.16	0.452684
	Case1
		SSO	SSE	Q² (=1-SSE/SSO)
	Consumer Intention	290.337	111.479	0.616037
	Corporate Social Responsibility	192.969	83.5995	0.566773
	Eco-design	203.373	79.7918	0.607657
	Green Concern	218.596	193.395	0.115284
	Green Perceived Quality	301.651	213.124	0.293477
	Internal Green Management	297.176	169.804	0.428606
	Case2
		SSO	SSE	Q² (=1-SSE/SSO)
	Consumer Intention	277.378	110.943	0.600032
	Corporate Social Responsibility	191.313	93.6681	0.510394
	Eco-design	237.648	83.4626	0.648797
	Green Concern	224.905	143.998	0.35974
	Green Perceived Quality	276.93	182.917	0.339483
	Internal Green Management	309.56	146.608	0.5264
	Case3
		SSO	SSE	Q² (=1-SSE/SSO)
	Consumer Intention	229.91	97.7311	0.574915
	Corporate Social Responsibility	235.729	107.527	0.543852
	Eco-design	227.215	75.656	0.667029
	Green Concern	213.283	139.082	0.3479
	Green Perceived Quality	217.294	142.529	0.344071
	Internal Green Management	297.611	151.886	0.489647
	Case4
		SSO	SSE	Q² (=1-SSE/SSO)
	Consumer Intention	247.248	119.871	0.515179
	Corporate Social Responsibility	214.059	96.3662	0.549814
	Eco-design	217.393	74.6317	0.656696
	Green Concern	243.13	172.256	0.291506
	Green Perceived Quality	245.848	161.173	0.344422
	Internal Green Management	249.525	149.312	0.401614
	Case5
		SSO	SSE	Q² (=1-SSE/SSO)
	Consumer Intention	286.725	94.5359	0.67029
	Corporate Social Responsibility	226.848	127.099	0.439719
	Eco-design	220.823	87.2243	0.605004
	Green Concern	206.29	167.449	0.188283
	Green Perceived Quality	293.674	193.869	0.339848
	Internal Green Management	246.142	146.543	0.404641
	Case6
		SSO	SSE	Q² (=1-SSE/SSO)
	Consumer Intention	288.168	108.321	0.624104
	Corporate Social Responsibility	264.458	123.05	0.534706
	Eco-design	199.941	94.5166	0.527277
	Green Concern	208.234	158.539	0.238649
	Green Perceived Quality	278.749	169.375	0.392375
	Internal Green Management	250.096	139.842	0.440846
	Case7
		SSO	SSE	Q² (=1-SSE/SSO)
	Consumer Intention	275.234	102.997	0.625784
	Corporate Social Responsibility	190.624	92.6659	0.513882
	Eco-design	209.608	68.0904	0.675153
	Green Concern	201.562	165.865	0.177099
	Green Perceived Quality	280.855	175.31	0.375799
	Internal Green Management	244.892	133.168	0.456215
	Indicator Crossvalidated Redundancy
	Total
		SSO	SSE	Q² (=1-SSE/SSO)
	CI1	379	266.282	0.29741
	CI2	379	295.502	0.220312
	CI3	379	255.61	0.325566
	CI4	379	239.779	0.367339
	CI5	379	287.02	0.24269
	CSR1	379	379
	CSR2	379	379
	CSR3	379	379
	CSR4	379	379
	ECD1	379	367.655	0.0299345
	ECD2	379	356.612	0.0590705
	ECD3	379	366.798	0.0321965
	ECD4	379	363.308	0.0414039
	GC1	379	379
	GC2	379	379
	GC3	379	379
	GC4	379	379
	GPQ1	379	348.474	0.0805436
	GPQ2	379	321.757	0.151038
	GPQ3	379	319.012	0.158278
	GPQ4	379	343.518	0.0936194
	GPQ5	379	353.517	0.0672377
	IGM1	379	349.935	0.0766886
	IGM2	379	371.198	0.0205851
	IGM3	379	345.085	0.0894853
	IGM4	379	357.488	0.0567593
	IGM5	379	365.119	0.0366264
	Case1
		SSO	SSE	Q² (=1-SSE/SSO)
	CI1	63.7823	48.7303	0.23599
	CI2	40.2877	31.322	0.222542
	CI3	56.8988	29.6968	0.478077
	CI4	53.2144	30.1808	0.432844
	CI5	76.1543	50.4089	0.338069
	CSR1	49.7052	49.7052
	CSR2	55.7183	55.7183
	CSR3	38.7953	38.7953
	CSR4	48.7503	48.7503
	ECD1	51.9233	52.728	-0.0154977
	ECD2	49.6406	39.5778	0.202714
	ECD3	71.1315	67.6498	0.0489476
	ECD4	30.6773	30.7629	-0.00278969
	GC1	61.5163	61.5163
	GC2	42.0235	42.0235
	GC3	53.7368	53.7368
	GC4	61.3189	61.3189
	GPQ1	40.5983	40.3785	0.00541428
	GPQ2	76.1452	62.5755	0.178209
	GPQ3	72.3618	56.3999	0.220585
	GPQ4	59.0122	49.2779	0.164955
	GPQ5	53.5339	48.6602	0.0910385
	IGM1	38.5157	39.3675	-0.022116
	IGM2	48.9589	44.6415	0.0881844
	IGM3	85.1781	81.0886	0.0480108
	IGM4	79.8688	74.0464	0.0728992
	IGM5	44.6541	43.6586	0.0222928
	Case2
		SSO	SSE	Q² (=1-SSE/SSO)
	CI1	49.6525	37.4135	0.246493
	CI2	57.705	45.3978	0.213277
	CI3	47.4236	30.5169	0.356503
	CI4	50.946	28.7874	0.434943
	CI5	71.6512	52.6401	0.265328
	CSR1	39.1854	39.1854
	CSR2	51.032	51.032
	CSR3	53.7165	53.7165
	CSR4	47.3792	47.3792
	ECD1	75.735	72.2368	0.0461903
	ECD2	47.5982	45.819	0.0373794
	ECD3	50.8478	45.1549	0.11196
	ECD4	63.4668	61.5585	0.0300687
	GC1	64.7292	64.7292
	GC2	57.1471	57.1471
	GC3	44.1197	44.1197
	GC4	58.9094	58.9094
	GPQ1	60.0192	54.3333	0.0947343
	GPQ2	50.6182	51.4341	-0.0161186
	GPQ3	49.0218	46.2628	0.0562823
	GPQ4	63.0473	52.7875	0.162731
	GPQ5	54.2236	44.2093	0.184685
	IGM1	71.0687	68.1097	0.0416361
	IGM2	42.867	42.7916	0.00175911
	IGM3	58.7848	50.3581	0.143348
	IGM4	83.2015	78.9594	0.050985
	IGM5	53.6382	51.1144	0.0470531
	Case3
		SSO	SSE	Q² (=1-SSE/SSO)
	CI1	36.5886	28.2609	0.227604
	CI2	58.3266	45.5109	0.219723
	CI3	40.8838	30.953	0.242905
	CI4	47.5138	34.8642	0.26623
	CI5	46.5969	34.2729	0.26448
	CSR1	58.9784	58.9784
	CSR2	66.7987	66.7987
	CSR3	52.2244	52.2244
	CSR4	57.7273	57.7273
	ECD1	45.9244	47.9603	-0.0443312
	ECD2	75.8214	73.7919	0.0267667
	ECD3	46.4685	44.9456	0.0327712
	ECD4	59.001	54.1504	0.0822123
	GC1	43.567	43.567
	GC2	67.5867	67.5867
	GC3	59.9456	59.9456
	GC4	42.1838	42.1838
	GPQ1	52.8499	45.0863	0.1469
	GPQ2	32.3365	30.0535	0.0705998
	GPQ3	41.8764	42.1125	-0.00563818
	GPQ4	41.8505	43.1524	-0.0311088
	GPQ5	48.3802	45.4238	0.0611091
	IGM1	36.8207	40.0259	-0.0870494
	IGM2	67.6063	67.2927	0.0046385
	IGM3	59.0304	50.3713	0.146688
	IGM4	47.3867	45.9881	0.0295147
	IGM5	86.7664	82.8968	0.0445986
	Case4
		SSO	SSE	Q² (=1-SSE/SSO)
	CI1	62.5423	42.0511	0.327638
	CI2	48.3246	41.0846	0.149821
	CI3	45.8739	35.4624	0.226958
	CI4	47.7367	34.8431	0.270098
	CI5	42.7708	42.0946	0.0158082
	CSR1	59.0698	59.0698
	CSR2	43.5763	43.5763
	CSR3	53.7165	53.7165
	CSR4	57.6961	57.6961
	ECD1	54.2641	50.1034	0.0766749
	ECD2	39.9893	40.2137	-0.00561045
	ECD3	75.5262	74.8727	0.00865321
	ECD4	47.6132	44.9935	0.0550199
	GC1	83.644	83.644
	GC2	45.504	45.504
	GC3	61.9488	61.9488
	GC4	52.033	52.033
	GPQ1	56.6965	54.9816	0.0302469
	GPQ2	50.1717	37.314	0.256274
	GPQ3	50.4152	50.3595	0.00110459
	GPQ4	40.4862	40.3728	0.00279987
	GPQ5	48.0783	54.1346	-0.125968
	IGM1	64.8918	53.5973	0.174051
	IGM2	48.668	53.6075	-0.101494
	IGM3	51.7099	48.6182	0.0597879
	IGM4	38.7391	35.7433	0.0773321
	IGM5	45.516	46.8789	-0.0299445
	Case5
		SSO	SSE	Q² (=1-SSE/SSO)
	CI1	51.2395	33.9147	0.338115
	CI2	70.5173	48.28	0.315345
	CI3	59.9981	41.9632	0.300591
	CI4	58.3113	39.9734	0.314484
	CI5	46.6585	34.2061	0.266884
	CSR1	45.5089	45.5089
	CSR2	59.3215	59.3215
	CSR3	62.6693	62.6693
	CSR4	59.3484	59.3484
	ECD1	39.7843	41.0338	-0.0314074
	ECD2	61.5659	56.9555	0.0748854
	ECD3	42.0891	42.6589	-0.0135384
	ECD4	77.3839	76.238	0.0148079
	GC1	40.8743	40.8743
	GC2	71.604	71.604
	GC3	46.9814	46.9814
	GC4	46.8303	46.8303
	GPQ1	54.5082	47.9157	0.120945
	GPQ2	71.0752	57.7452	0.187547
	GPQ3	49.3409	39.5894	0.197637
	GPQ4	55.3669	53.7953	0.0283844
	GPQ5	63.3825	56.6039	0.106947
	IGM1	37.3367	33.045	0.114946
	IGM2	53.5308	49.4005	0.0771565
	IGM3	31.9054	31.2614	0.0201853
	IGM4	57.4879	55.1152	0.0412723
	IGM5	65.8808	61.7966	0.0619935
	Case6
		SSO	SSE	Q² (=1-SSE/SSO)
	CI1	69.9548	47.2586	0.324442
	CI2	57.8793	44.6911	0.227858
	CI3	66.7194	44.7397	0.329435
	CI4	56.7057	33.5923	0.407603
	CI5	36.9085	31.0006	0.160069
	CSR1	70.1762	70.1762
	CSR2	52.9397	52.9397
	CSR3	74.6063	74.6063
	CSR4	66.7354	66.7354
	ECD1	62.2501	61.6858	0.00906454
	ECD2	30.8371	31.6119	-0.0251239
	ECD3	61.0203	58.1924	0.0463432
	ECD4	45.8332	41.4572	0.0954765
	GC1	50.2989	50.2989
	GC2	31.1206	31.1206
	GC3	82.347	82.347
	GC4	44.4678	44.4678
	GPQ1	60.4181	58.0316	0.0394996
	GPQ2	30.6465	23.8004	0.223389
	GPQ3	73.6825	51.5458	0.300434
	GPQ4	57.4277	48.9	0.148495
	GPQ5	56.574	55.7552	0.0144729
	IGM1	72.7503	67.5065	0.0720798
	IGM2	43.376	43.2036	0.0039736
	IGM3	49.0743	43.8347	0.10677
	IGM4	32.21	33.5835	-0.0426402
	IGM5	52.6851	49.5609	0.0592993
	Case7
		SSO	SSE	Q² (=1-SSE/SSO)
	CI1	45.2399	28.6525	0.366654
	CI2	45.9595	39.2155	0.146739
	CI3	61.2024	42.2784	0.309203
	CI4	64.5721	37.5375	0.418673
	CI5	58.2598	42.3971	0.272276
	CSR1	56.3759	56.3759
	CSR2	49.6134	49.6134
	CSR3	43.2717	43.2717
	CSR4	41.3633	41.3633
	ECD1	49.1188	41.9067	0.14683
	ECD2	73.5475	68.6425	0.0666906
	ECD3	31.9166	33.3232	-0.0440709
	ECD4	55.0247	54.1475	0.0159406
	GC1	34.3703	34.3703
	GC2	64.014	64.014
	GC3	29.9207	29.9207
	GC4	73.2568	73.2568
	GPQ1	53.9098	47.747	0.114317
	GPQ2	68.0068	58.834	0.134881
	GPQ3	42.3014	32.7427	0.225967
	GPQ4	61.8092	55.2323	0.106408
	GPQ5	54.8275	48.7298	0.111215
	IGM1	57.616	48.283	0.161986
	IGM2	73.9931	70.2608	0.0504406
	IGM3	43.3172	39.5528	0.0869034
	IGM4	40.106	34.0522	0.150944
	IGM5	29.8594	29.2124	0.0216696
	Indicator Crossvalidated Communality
	Total
		SSO	SSE	Q² (=1-SSE/SSO)
	CI1	379	166.213	0.561443
	CI2	379	198.508	0.476231
	CI3	379	112.228	0.703885
	CI4	379	112.369	0.703511
	CI5	379	156.559	0.586915
	CSR1	379	226.348	0.402776
	CSR2	379	174.743	0.538937
	CSR3	379	144.838	0.61784
	CSR4	379	178.047	0.530219
	ECD1	379	150.618	0.602592
	ECD2	379	72.9407	0.807544
	ECD3	379	110.904	0.707377
	ECD4	379	228.911	0.396013
	GC1	379	291.523	0.23081
	GC2	379	252.488	0.333804
	GC3	379	269.047	0.290113
	GC4	379	327.527	0.135814
	GPQ1	379	280.986	0.258611
	GPQ2	379	330.629	0.127629
	GPQ3	379	202.91	0.464616
	GPQ4	379	197.075	0.480014
	GPQ5	379	226.696	0.401858
	IGM1	379	191.259	0.49536
	IGM2	379	203.019	0.464329
	IGM3	379	155.37	0.590054
	IGM4	379	299.547	0.209638
	IGM5	379	187.969	0.50404
	Case1
		SSO	SSE	Q² (=1-SSE/SSO)
	CI1	63.7823	29.4968	0.53754
	CI2	40.2877	25.7756	0.360212
	CI3	56.8988	25.186	0.557355
	CI4	53.2144	11.5147	0.783618
	CI5	76.1543	19.506	0.743863
	CSR1	49.7052	29.2907	0.410712
	CSR2	55.7183	19.2017	0.655379
	CSR3	38.7953	15.3599	0.604078
	CSR4	48.7503	19.7472	0.594932
	ECD1	51.9233	24.6627	0.525018
	ECD2	49.6406	9.86246	0.801323
	ECD3	71.1315	19.8041	0.721585
	ECD4	30.6773	25.4626	0.169984
	GC1	61.5163	43.3112	0.29594
	GC2	42.0235	26.8045	0.362154
	GC3	53.7368	53.5628	0.00323757
	GC4	61.3189	69.7165	-0.136949
	GPQ1	40.5983	37.6605	0.0723619
	GPQ2	76.1452	62.7386	0.176066
	GPQ3	72.3618	43.529	0.398452
	GPQ4	59.0122	25.1329	0.574106
	GPQ5	53.5339	44.0625	0.176923
	IGM1	38.5157	25.492	0.338141
	IGM2	48.9589	21.0185	0.570692
	IGM3	85.1781	24.8725	0.707994
	IGM4	79.8688	58.1821	0.271529
	IGM5	44.6541	40.2391	0.09887
	Case2
		SSO	SSE	Q² (=1-SSE/SSO)
	CI1	49.6525	23.9994	0.516653
	CI2	57.705	29.2156	0.493708
	CI3	47.4236	20.5515	0.566639
	CI4	50.946	13.6794	0.731492
	CI5	71.6512	23.4966	0.672069
	CSR1	39.1854	26.9796	0.31149
	CSR2	51.032	25.1603	0.50697
	CSR3	53.7165	20.4044	0.620147
	CSR4	47.3792	21.1239	0.554153
	ECD1	75.735	27.6616	0.634758
	ECD2	47.5982	7.91838	0.833641
	ECD3	50.8478	20.1083	0.60454
	ECD4	63.4668	27.7743	0.56238
	GC1	64.7292	38.2175	0.409579
	GC2	57.1471	37.5989	0.342069
	GC3	44.1197	26.5684	0.397811
	GC4	58.9094	41.6131	0.293608
	GPQ1	60.0192	53.546	0.107852
	GPQ2	50.6182	36.582	0.277296
	GPQ3	49.0218	33.1013	0.324765
	GPQ4	63.0473	36.2605	0.424868
	GPQ5	54.2236	23.4274	0.567948
	IGM1	71.0687	27.4466	0.613802
	IGM2	42.867	20.0141	0.533112
	IGM3	58.7848	21.8946	0.627546
	IGM4	83.2015	56.4344	0.321714
	IGM5	53.6382	20.8181	0.61188
	Case3
		SSO	SSE	Q² (=1-SSE/SSO)
	CI1	36.5886	15.2485	0.583245
	CI2	58.3266	33.3318	0.428531
	CI3	40.8838	10.2992	0.748087
	CI4	47.5138	20.0448	0.578126
	CI5	46.5969	18.8068	0.596393
	CSR1	58.9784	40.9022	0.30649
	CSR2	66.7987	28.3441	0.57568
	CSR3	52.2244	21.8911	0.580827
	CSR4	57.7273	16.39	0.716078
	ECD1	45.9244	17.1935	0.625613
	ECD2	75.8214	14.6892	0.806266
	ECD3	46.4685	7.03286	0.848653
	ECD4	59.001	36.7405	0.37729
	GC1	43.567	26.4161	0.393668
	GC2	67.5867	36.1149	0.465651
	GC3	59.9456	40.8953	0.317794
	GC4	42.1838	35.6557	0.154754
	GPQ1	52.8499	26.7668	0.493532
	GPQ2	32.3365	28.6427	0.114231
	GPQ3	41.8764	26.3081	0.371767
	GPQ4	41.8505	25.7929	0.38369
	GPQ5	48.3802	35.0187	0.276177
	IGM1	36.8207	28.224	0.233474
	IGM2	67.6063	29.5808	0.562456
	IGM3	59.0304	29.7949	0.495261
	IGM4	47.3867	37.8661	0.200912
	IGM5	86.7664	26.4205	0.695499
	Case4
		SSO	SSE	Q² (=1-SSE/SSO)
	CI1	62.5423	26.1046	0.582609
	CI2	48.3246	35.9026	0.257053
	CI3	45.8739	15.3533	0.665316
	CI4	47.7367	15.2672	0.680179
	CI5	42.7708	27.2434	0.363036
	CSR1	59.0698	28.114	0.524054
	CSR2	43.5763	21.2935	0.511351
	CSR3	53.7165	22.5612	0.579996
	CSR4	57.6961	24.3974	0.577138
	ECD1	54.2641	19.5224	0.640233
	ECD2	39.9893	8.82825	0.779235
	ECD3	75.5262	22.3216	0.704453
	ECD4	47.6132	23.9595	0.496788
	GC1	83.644	68.5658	0.180266
	GC2	45.504	31.599	0.305578
	GC3	61.9488	27.4185	0.557401
	GC4	52.033	44.6727	0.141454
	GPQ1	56.6965	34.6218	0.389349
	GPQ2	50.1717	47.7945	0.0473801
	GPQ3	50.4152	23.7142	0.529622
	GPQ4	40.4862	25.5326	0.36935
	GPQ5	48.0783	29.5094	0.386222
	IGM1	64.8918	33.8572	0.478252
	IGM2	48.668	36.859	0.242644
	IGM3	51.7099	21.0333	0.593243
	IGM4	38.7391	23.5612	0.391799
	IGM5	45.516	34.0014	0.252978
	Case5
		SSO	SSE	Q² (=1-SSE/SSO)
	CI1	51.2395	17.9523	0.64964
	CI2	70.5173	22.3682	0.682798
	CI3	59.9981	16.6635	0.722266
	CI4	58.3113	20.0533	0.6561
	CI5	46.6585	17.4987	0.624963
	CSR1	45.5089	29.9471	0.341951
	CSR2	59.3215	30.0438	0.493544
	CSR3	62.6693	24.7679	0.604783
	CSR4	59.3484	42.34	0.286586
	ECD1	39.7843	19.8002	0.502311
	ECD2	61.5659	11.2458	0.817337
	ECD3	42.0891	15.2463	0.637762
	ECD4	77.3839	40.9321	0.471052
	GC1	40.8743	41.2776	-0.00986683
	GC2	71.604	62.4013	0.128522
	GC3	46.9814	25.9643	0.447349
	GC4	46.8303	37.806	0.192703
	GPQ1	54.5082	36.6898	0.326894
	GPQ2	71.0752	60.5389	0.148241
	GPQ3	49.3409	21.4538	0.565194
	GPQ4	55.3669	28.7674	0.480422
	GPQ5	63.3825	46.4193	0.267632
	IGM1	37.3367	19.7894	0.469974
	IGM2	53.5308	33.8065	0.368466
	IGM3	31.9054	16.9118	0.469938
	IGM4	57.4879	45.5559	0.207557
	IGM5	65.8808	30.4789	0.537363
	Case6
		SSO	SSE	Q² (=1-SSE/SSO)
	CI1	69.9548	34.4043	0.508193
	CI2	57.8793	22.0751	0.618602
	CI3	66.7194	12.47	0.813098
	CI4	56.7057	15.4839	0.726943
	CI5	36.9085	23.8878	0.352783
	CSR1	70.1762	41.5767	0.407538
	CSR2	52.9397	26.5432	0.498616
	CSR3	74.6063	25.7792	0.654464
	CSR4	66.7354	29.1514	0.56318
	ECD1	62.2501	28.0851	0.548835
	ECD2	30.8371	7.0771	0.770501
	ECD3	61.0203	14.579	0.761079
	ECD4	45.8332	44.7754	0.0230787
	GC1	50.2989	40.6863	0.191109
	GC2	31.1206	23.2079	0.254259
	GC3	82.347	59.2918	0.279977
	GC4	44.4678	35.3535	0.204966
	GPQ1	60.4181	49.8544	0.174844
	GPQ2	30.6465	34.0919	-0.112425
	GPQ3	73.6825	40.4554	0.45095
	GPQ4	57.4277	20.4388	0.644096
	GPQ5	56.574	24.5342	0.566334
	IGM1	72.7503	29.7588	0.590947
	IGM2	43.376	25.4687	0.412839
	IGM3	49.0743	23.5332	0.520458
	IGM4	32.21	38.4571	-0.193948
	IGM5	52.6851	22.6242	0.570576
	Case7
		SSO	SSE	Q² (=1-SSE/SSO)
	CI1	45.2399	19.0073	0.579856
	CI2	45.9595	29.8395	0.350744
	CI3	61.2024	11.7042	0.808762
	CI4	64.5721	16.3261	0.747164
	CI5	58.2598	26.1197	0.551669
	CSR1	56.3759	29.5377	0.476059
	CSR2	49.6134	24.1565	0.513106
	CSR3	43.2717	14.0749	0.674732
	CSR4	41.3633	24.8969	0.398092
	ECD1	49.1188	13.6922	0.721244
	ECD2	73.5475	13.3195	0.818899
	ECD3	31.9166	11.8122	0.629905
	ECD4	55.0247	29.2665	0.46812
	GC1	34.3703	33.0485	0.0384561
	GC2	64.014	34.7617	0.456968
	GC3	29.9207	35.3461	-0.181326
	GC4	73.2568	62.7092	0.143981
	GPQ1	53.9098	41.8471	0.223756
	GPQ2	68.0068	60.2401	0.114205
	GPQ3	42.3014	14.3487	0.660797
	GPQ4	61.8092	35.1496	0.431321
	GPQ5	54.8275	23.7241	0.567295
	IGM1	57.616	26.6905	0.536751
	IGM2	73.9931	36.2717	0.509796
	IGM3	43.3172	17.3292	0.599945
	IGM4	40.106	39.4903	0.0153528
	IGM5	29.8594	13.3866	0.551679
	Base Data
	Setting
	Data file Settings
	Data file	SSCM [379 records]
	Missing value marker	none
	Data Setup Settings
	Algorithm to handle missing data	None
	Weighting Vector	-
	PLS Algorithm Settings
	Data metric	Mean 0, Var 1
	Initial Weights	1.0
	Max. number of iterations	300
	Stop criterion	7
	Use Lohmoeller settings?	No
	Weighting scheme	Path
	Blindfolding settings Settings
	Omission distance	7
	Construct Outer Weighting Mode Settings
	Consumer Intention	Automatic
	Corporate Social Responsibility	Automatic
	Eco-design	Automatic
	Green Concern	Automatic
	Green Perceived Quality	Automatic
	Internal Green Management	Automatic
	Inner Model
		Consumer Intention	Corporate Social Responsibility	Eco-design	Green Concern	Green Perceived Quality	Internal Green Management
	Consumer Intention
	Corporate Social Responsibility			1		1	1
	Eco-design	1
	Green Concern	1
	Green Perceived Quality	1
	Internal Green Management	1
	Outer Model
		Consumer Intention	Corporate Social Responsibility	Eco-design	Green Concern	Green Perceived Quality	Internal Green Management
	CI1	-1
	CI2	-1
	CI3	-1
	CI4	-1
	CI5	-1
	CSR1		-1
	CSR2		-1
	CSR3		-1
	CSR4		-1
	ECD1			-1
	ECD2			-1
	ECD3			-1
	ECD4			-1
	GC1				-1
	GC2				-1
	GC3				-1
	GC4				-1
	GPQ1					-1
	GPQ2					-1
	GPQ3					-1
	GPQ4					-1
	GPQ5					-1
	IGM1						-1
	IGM2						-1
	IGM3						-1
	IGM4						-1
	IGM5						-1
	Indicator Data (Original)
	Case ID	CI1	CI2	CI3	CI4	CI5	CSR1	CSR2	CSR3	CSR4	ECD1	ECD2	ECD3	ECD4	GC1	GC2	GC3	GC4	GPQ1	GPQ2	GPQ3	GPQ4	GPQ5	IGM1	IGM2	IGM3	IGM4	IGM5
	1	5	5	5	5	5	4	5	3	5	5	5	5	4	5	5	5	5	5	5	5	5	5	5	5	4	5	5
	2	5	5	5	5	4	4	4	4	4	5	5	5	5	4	4	5	5	4	5	4	5	5	5	5	5	5	5
	3	4	4	4	4	4	2	4	4	4	4	4	4	4	4	4	4	4	4	4	4	3	3	4	4	4	4	4
	4	3	2	2	3	3	2	2	4	4	5	5	5	4	2	5	4	4	2	4	2	4	1	1	3	3	3	5
	5	5	5	5	5	5	5	5	5	5	4	4	4	4	4	4	4	5	5	5	5	5	5	5	5	5	5	5
	6	4	4	5	5	4	5	5	4	5	4	4	4	3	5	5	5	5	5	5	5	5	5	5	3	4	4	4
	7	3	3	4	4	4	3	3	4	4	5	5	5	3	4	4	4	4	2	4	4	4	4	5	5	4	4	4
	8	4	4	4	4	4	4	4	5	4	3	3	3	3	4	3	2	3	3	5	5	4	3	5	5	4	4	4
	9	4	4	4	4	4	4	4	4	4	2	2	2	2	4	4	4	4	4	4	3	3	3	3	3	4	4	4
	10	4	4	4	4	4	4	5	5	5	4	4	4	4	4	4	4	5	4	4	4	2	2	4	4	4	4	4
	11	4	4	4	4	4	5	4	5	4	4	4	4	4	5	4	4	3	4	5	4	4	5	4	4	4	5	5
	12	5	5	5	5	5	5	5	5	5	4	5	5	5	5	5	5	3	1	5	5	5	3	5	3	5	5	5
	13	5	5	5	5	5	5	5	5	5	4	5	5	5	5	5	5	3	1	5	5	5	3	5	5	5	5	5
	14	4	4	4	4	4	4	5	4	4	4	4	4	4	5	3	2	5	1	4	4	1	1	3	3	3	4	3
	15	4	4	4	4	4	3	2	3	4	3	3	3	4	3	3	4	3	2	4	3	3	3	3	3	3	4	5
	16	4	4	4	4	4	3	3	4	4	2	2	2	2	2	3	2	3	4	4	4	4	4	3	3	4	4	4
	17	3	3	2	2	4	3	2	1	1	5	5	5	4	3	4	3	3	1	3	3	3	3	5	5	4	5	4
	18	3	2	2	2	2	4	4	4	4	4	2	2	2	1	5	2	3	3	4	4	4	3	4	4	3	4	3
	19	4	4	4	4	4	4	3	4	4	4	4	4	4	4	3	3	3	4	4	4	3	4	4	3	4	3	4
	20	4	4	4	4	4	5	4	4	4	5	5	5	5	4	4	2	4	4	4	3	3	2	4	3	2	4	2
	21	4	3	4	3	3	4	4	3	3	4	4	4	4	2	2	2	4	4	3	4	4	4	4	3	5	3	5
	22	4	4	4	4	4	4	4	4	4	4	4	4	5	4	4	4	4	2	4	4	2	2	4	4	4	5	5
	23	5	5	5	5	4	3	2	3	2	4	5	5	4	4	2	3	3	2	4	2	1	2	5	5	4	5	4
	24	4	4	4	4	4	5	5	5	5	5	5	5	5	4	2	5	4	4	4	4	4	4	4	4	4	5	4
	25	4	4	4	4	4	3	3	3	4	4	4	4	4	2	2	4	2	2	4	2	3	3	2	2	2	5	5
	26	4	4	4	4	4	4	4	4	4	4	4	4	4	4	4	4	4	4	4	4	4	4	4	3	4	4	4
	27	4	3	4	3	3	4	4	3	3	3	3	3	4	4	3	4	3	4	3	4	2	4	3	3	2	3	2
	28	4	4	4	3	4	4	3	2	5	5	5	5	5	4	3	4	3	4	1	5	3	4	2	2	4	5	5
	29	4	4	4	4	4	5	4	4	4	5	5	5	5	4	4	4	4	4	4	4	4	4	5	5	5	5	5
	30	5	5	5	5	5	5	5	5	5	4	4	4	4	2	2	2	2	4	4	4	4	4	4	3	3	4	3
	31	4	4	4	4	4	4	4	4	4	4	4	4	4	5	5	5	5	4	4	4	4	4	5	5	5	5	5
	32	4	4	4	4	4	5	5	5	5	5	5	5	5	5	4	2	4	2	4	5	5	2	5	5	5	5	5
	33	4	5	4	4	5	4	4	5	4	3	3	3	3	5	3	4	4	4	5	4	2	3	2	2	4	5	4
	34	3	3	3	4	5	4	4	4	3	4	5	5	5	3	3	3	3	3	4	3	2	3	5	5	5	5	5
	35	5	5	5	5	5	4	4	3	3	4	4	4	4	5	4	4	4	4	4	4	4	4	4	4	4	4	4
	36	4	4	4	4	4	5	5	5	4	4	4	4	4	4	4	4	2	3	4	4	3	3	4	4	4	5	5
	37	4	4	4	4	4	4	4	4	3	4	4	4	4	3	4	3	3	1	4	4	2	4	5	5	4	4	4
	38	5	5	5	5	5	5	5	4	4	4	4	4	4	4	4	4	4	3	4	4	3	3	4	4	4	5	4
	39	3	3	3	3	3	4	2	4	4	3	3	3	4	4	3	1	2	2	4	3	2	2	3	3	3	5	3
	40	4	4	4	4	4	4	4	5	4	4	4	4	5	4	4	4	4	3	4	4	5	5	4	4	4	4	4
	41	3	3	3	3	3	4	4	4	4	5	5	5	5	4	3	4	3	3	3	4	3	3	3	3	4	4	4
	42	3	4	3	3	3	3	3	3	3	3	3	3	5	4	2	2	3	2	4	4	3	4	3	3	3	4	3
	43	4	4	5	5	5	5	5	5	4	4	4	4	4	4	4	4	2	3	4	4	3	3	4	4	4	5	4
	44	4	4	4	5	5	4	4	4	4	4	4	4	4	4	3	4	4	4	4	4	4	4	4	4	4	5	4
	45	5	5	5	4	4	5	2	5	5	5	5	5	3	5	5	4	3	1	5	2	1	1	5	3	2	5	2
	46	5	5	5	4	4	5	2	5	5	5	5	5	5	5	5	4	3	1	5	2	1	1	5	5	2	5	2
	47	4	5	4	4	5	5	2	4	4	5	5	5	5	4	4	4	2	2	5	3	2	3	4	4	3	5	5
	48	4	3	4	3	3	5	4	4	4	4	4	4	4	4	2	4	2	1	4	3	2	4	4	4	4	5	4
	49	3	4	4	4	4	5	3	3	4	4	4	4	4	5	5	4	5	4	4	4	4	3	5	5	5	5	5
	50	4	4	4	4	4	4	3	4	4	3	4	4	4	4	4	4	3	4	4	4	3	2	4	3	3	4	3
	51	3	4	3	3	4	3	4	4	4	3	3	3	4	4	4	4	4	4	4	2	2	2	3	3	4	4	4
	52	4	4	4	3	3	4	5	4	4	3	3	3	3	4	3	4	4	3	5	4	2	2	5	5	5	4	5
	53	4	4	4	3	4	4	4	4	4	4	4	4	4	2	3	4	4	2	3	4	3	4	4	4	4	4	4
	54	5	5	5	5	5	5	5	5	5	5	5	5	5	4	4	4	5	5	5	5	5	5	4	4	4	4	4
	55	5	5	5	5	5	5	5	5	5	5	5	5	4	4	4	4	3	4	4	4	4	4	5	5	5	5	5
	56	5	5	5	5	5	5	5	5	5	4	4	4	3	4	4	4	4	4	4	4	4	4	4	4	4	3	4
	57	4	3	4	3	4	4	4	4	4	3	4	4	4	2	4	2	4	4	4	4	2	2	5	5	4	5	5
	58	5	5	5	5	5	5	4	4	4	4	4	4	3	3	3	4	3	3	4	3	2	2	4	4	5	4	5
	59	5	4	5	5	5	4	5	5	4	4	4	4	4	4	3	3	3	5	5	4	5	4	2	2	5	5	5
	60	5	5	5	5	5	5	3	5	5	5	5	5	5	5	5	5	4	1	4	3	3	3	4	4	4	5	4
	61	4	4	4	4	5	4	4	4	4	4	4	4	4	4	4	4	3	2	4	4	4	3	4	4	4	3	4
	62	2	5	2	1	2	1	2	4	3	3	1	1	1	3	1	5	1	2	3	1	2	3	2	2	1	1	1
	63	4	4	4	4	4	5	5	5	5	5	5	5	4	5	5	5	5	4	4	4	4	4	5	5	3	4	3
	64	3	4	3	2	2	3	4	3	3	4	4	4	4	2	3	3	3	3	3	3	4	4	4	4	4	4	4
	65	4	4	4	4	4	4	4	4	4	5	5	5	5	4	4	4	4	4	4	4	4	4	4	4	4	3	4
	66	4	4	4	4	4	4	4	4	4	4	4	4	4	3	4	4	3	4	4	4	4	4	4	2	4	4	4
	67	4	4	4	4	4	4	3	3	3	3	3	3	3	4	4	4	4	4	3	4	4	4	4	4	4	4	4
	68	4	3	4	4	4	4	4	4	4	4	4	4	4	4	4	4	4	4	4	4	3	4	4	4	4	4	4
	69	5	5	5	5	5	5	5	5	5	5	5	5	5	2	4	4	4	4	5	5	5	5	4	4	4	5	4
	70	4	4	4	4	4	4	4	4	4	4	4	4	4	4	4	4	4	4	4	4	4	4	4	4	4	4	4
	71	5	5	5	5	5	5	4	4	4	5	5	5	5	3	3	4	3	3	4	3	2	2	4	4	5	4	5
	72	3	4	4	4	4	4	4	4	3	4	4	4	4	3	4	4	2	3	3	3	3	3	4	4	4	4	5
	73	3	3	4	3	4	2	4	3	4	5	5	5	2	4	4	3	3	4	2	4	2	3	5	5	4	3	4
	74	4	4	4	4	4	4	4	4	4	4	4	4	4	4	4	4	2	2	4	4	2	2	4	4	4	4	4
	75	5	5	5	5	5	4	4	5	3	3	5	5	4	3	4	4	5	4	4	5	5	4	4	3	3	3	3
	76	4	4	4	4	4	4	4	4	4	5	5	5	5	4	4	4	3	3	4	3	3	3	5	5	5	5	5
	77	4	4	4	5	4	4	4	4	4	4	4	4	5	4	3	5	5	2	4	4	4	4	3	3	4	3	4
	78	4	4	4	5	5	4	4	4	4	3	3	3	4	4	3	5	5	2	4	4	4	4	3	3	4	3	4
	79	4	4	4	4	4	4	4	4	4	4	4	4	4	5	3	4	5	4	4	3	2	2	4	4	4	5	4
	80	4	4	4	4	4	4	4	4	4	5	5	5	5	3	4	3	2	4	4	4	4	4	4	4	4	4	4
	81	4	3	4	4	4	4	2	2	4	2	2	2	2	4	2	4	2	2	4	2	2	4	4	4	4	4	4
	82	4	4	4	4	4	4	4	4	4	5	5	5	5	4	4	3	3	4	4	4	4	3	4	4	4	4	4
	83	3	3	3	3	4	4	4	4	4	3	4	4	5	3	3	2	2	4	2	2	3	3	2	2	2	5	2
	84	5	4	4	4	4	5	5	5	4	4	4	4	4	4	4	4	4	2	4	2	3	2	4	4	3	5	3
	85	3	4	4	4	4	5	5	4	5	4	4	4	4	4	4	4	3	3	4	4	4	5	4	4	5	5	5
	86	3	2	3	3	3	4	3	4	4	3	3	3	4	3	3	3	3	3	4	4	2	2	3	3	4	4	5
	87	5	5	4	4	4	4	4	3	3	4	4	4	4	5	4	4	4	4	4	4	4	4	4	4	4	4	4
	88	3	4	4	3	3	4	4	4	4	4	4	4	5	3	3	4	1	1	4	3	3	3	3	3	3	5	3
	89	3	4	4	3	4	4	4	4	4	4	4	4	4	3	3	4	1	1	4	3	3	3	3	3	3	5	3
	90	3	4	4	4	4	4	4	4	4	5	5	5	4	4	3	3	4	4	4	4	4	3	5	3	4	4	4
	91	5	5	5	5	5	3	4	4	4	4	4	4	4	4	4	5	4	2	5	5	1	2	5	5	5	5	5
	92	4	4	4	4	4	5	5	4	4	3	4	4	4	4	4	4	3	3	4	4	4	4	4	4	4	5	4
	93	4	5	4	3	3	5	5	5	5	2	2	2	2	1	3	3	5	1	4	3	2	3	3	3	4	5	4
	94	3	3	3	3	4	4	4	4	4	5	5	5	4	3	3	4	3	3	4	2	3	4	5	5	4	4	4
	95	4	3	4	4	4	3	3	3	3	5	5	5	5	4	4	3	2	2	2	2	3	4	4	4	4	4	4
	96	4	4	4	3	3	5	3	3	3	4	4	4	5	3	3	4	3	3	4	2	1	1	4	4	4	5	4
	97	5	4	2	5	5	5	1	3	3	3	3	3	3	4	1	1	2	1	4	1	5	4	2	2	5	4	5
	98	4	4	4	4	4	3	4	3	4	3	3	3	4	3	4	4	3	3	4	4	4	4	3	3	4	4	4
	99	4	2	4	4	4	4	2	2	2	4	4	4	4	4	4	4	4	2	4	2	2	2	4	4	4	5	5
	100	4	2	4	4	4	4	2	2	2	4	4	4	4	4	4	4	4	2	4	2	2	2	4	4	4	5	4
	101	4	2	4	4	4	4	2	2	2	2	2	2	2	4	4	4	4	2	4	2	2	2	4	3	4	5	4
	102	2	2	2	2	2	2	2	2	3	5	5	5	5	2	3	4	4	3	3	2	2	3	5	5	5	5	5
	103	4	5	5	5	5	5	2	4	5	2	2	2	4	1	2	4	4	4	5	4	5	4	2	2	1	3	1
	104	4	5	5	5	4	5	2	4	5	4	2	2	4	1	2	4	4	4	5	4	5	4	2	2	1	3	1
	105	4	4	4	4	4	4	4	4	4	4	4	4	4	4	4	4	3	4	4	4	4	4	4	4	4	4	4
	106	1	2	3	4	4	3	2	2	1	4	4	4	3	5	4	2	1	2	2	3	4	2	4	4	2	4	2
	107	4	4	4	3	4	4	3	3	3	5	5	5	5	3	3	4	4	3	4	4	4	5	5	5	5	5	5
	108	4	5	4	3	4	5	5	5	5	3	3	3	5	1	3	3	5	1	4	3	2	3	3	3	4	5	4
	109	3	3	3	3	3	4	4	4	4	3	5	5	4	3	3	4	3	3	4	2	3	4	5	5	4	4	4
	110	4	4	4	4	4	4	4	4	4	5	5	5	5	4	4	4	1	1	4	1	1	1	5	5	5	5	5
	111	4	4	4	4	4	4	4	4	4	5	5	5	5	4	4	4	1	1	4	1	1	1	5	5	5	5	5
	112	3	3	3	3	4	3	3	3	3	4	4	4	4	4	4	2	3	3	4	3	3	3	4	4	4	4	4
	113	5	5	5	5	5	5	4	5	5	4	4	4	4	4	4	4	4	1	5	4	4	5	5	5	5	5	5
	114	5	5	5	5	5	5	5	5	5	5	5	5	5	5	5	5	5	5	5	5	5	5	5	5	5	5	5
	115	5	5	5	5	5	5	5	5	5	3	5	5	5	5	5	5	5	5	5	5	5	5	5	5	5	5	5
	116	4	4	4	4	4	4	4	4	5	4	4	4	5	5	4	5	3	3	4	3	2	3	4	4	4	5	5
	117	4	3	5	5	5	5	5	5	5	5	5	5	5	5	5	4	4	4	4	4	3	4	5	5	5	5	5
	118	2	3	3	3	3	3	3	3	3	4	4	4	4	3	3	4	4	5	2	3	2	2	4	4	3	5	3
	119	4	4	4	3	4	4	4	4	4	4	4	4	4	2	4	5	4	2	4	3	2	4	4	4	5	5	5
	120	4	4	4	4	4	4	5	4	5	4	4	4	4	5	5	4	4	4	4	4	4	3	4	4	4	4	4
	121	4	4	4	4	3	4	4	4	4	4	4	4	4	4	4	4	4	4	4	4	4	4	4	3	4	4	4
	122	4	4	3	4	4	4	4	4	4	4	4	4	4	4	4	4	4	4	4	4	4	4	4	4	4	4	4
	123	4	4	4	4	4	4	4	4	4	3	3	3	3	4	4	4	4	4	4	4	4	4	4	4	4	4	4
	124	4	4	3	4	3	4	4	4	4	3	4	4	4	4	4	4	4	4	4	4	4	4	4	4	4	4	4
	125	4	4	3	4	4	3	3	3	4	5	5	5	5	3	3	4	3	4	4	4	4	4	5	5	5	3	5
	126	4	4	4	4	3	4	4	4	4	5	5	5	5	5	4	4	4	4	4	4	4	4	5	5	5	5	5
	127	4	4	4	4	4	5	5	5	5	5	5	5	4	4	5	5	5	4	4	4	4	4	5	5	5	5	5
	128	4	4	4	4	4	3	3	3	3	4	4	4	3	4	4	4	3	4	4	4	4	4	4	4	4	4	4
	129	4	4	4	4	4	3	3	3	3	5	5	5	5	4	5	4	4	4	3	4	4	5	5	5	5	5	5
	130	5	4	4	3	3	3	3	2	3	3	3	3	3	3	3	5	5	3	3	3	3	4	3	3	3	4	3
	131	2	4	2	4	4	4	4	4	4	2	4	4	5	4	4	4	4	5	4	4	4	3	3	3	3	1	2
	132	4	4	4	4	4	4	4	4	4	5	5	5	5	4	4	4	4	4	4	4	5	5	5	5	5	5	5
	133	4	4	4	4	4	4	4	4	4	4	4	4	5	4	4	3	3	3	4	3	3	3	4	4	4	5	4
	134	4	5	5	4	4	3	5	5	4	2	2	2	2	3	5	5	4	5	4	3	3	4	4	3	3	3	3
	135	4	4	4	4	4	3	5	5	4	4	4	4	4	4	1	2	4	2	4	4	4	4	3	3	4	4	4
	136	3	3	3	3	3	3	3	3	3	4	4	4	5	3	3	2	3	4	4	3	4	3	4	4	4	5	4
	137	4	5	5	2	2	5	4	4	3	4	4	4	4	4	3	2	3	5	5	2	3	2	5	5	5	4	5
	138	4	4	4	4	4	4	4	4	4	4	4	4	4	4	2	3	3	2	3	3	4	4	4	4	4	1	4
	139	4	4	5	5	5	5	4	4	5	2	4	4	4	4	4	4	4	3	2	5	4	3	4	4	3	5	3
	140	4	4	4	2	2	4	4	5	5	3	3	3	3	4	4	4	3	5	3	4	4	4	4	4	3	3	3
	141	4	4	5	4	4	4	3	4	4	4	4	4	4	3	4	3	4	3	4	4	4	4	4	4	4	5	5
	142	3	3	3	3	3	5	5	5	5	5	5	5	5	3	4	3	3	2	4	2	3	2	4	4	2	5	2
	143	5	5	5	5	4	5	5	5	5	5	5	5	5	3	3	3	4	5	5	5	5	5	5	5	5	5	5
	144	4	4	4	4	4	4	4	4	4	4	4	4	4	5	5	5	5	4	4	4	4	4	4	4	4	4	4
	145	4	5	4	4	4	5	5	4	4	5	5	5	4	5	4	5	4	5	5	4	5	4	4	4	4	5	4
	146	5	5	5	4	4	5	5	5	5	5	5	5	5	5	5	5	5	1	2	5	5	5	5	5	5	5	5
	147	4	5	4	3	4	4	2	4	4	2	2	2	2	4	4	4	3	4	3	3	3	2	5	5	4	5	4
	148	3	1	3	3	3	2	2	4	4	4	4	4	2	1	1	5	3	3	5	5	3	1	4	4	1	2	1
	149	4	4	4	4	4	4	4	4	4	3	4	4	5	4	4	3	3	3	4	3	3	3	4	4	4	5	4
	150	5	5	5	5	5	5	4	4	4	4	4	4	5	4	5	4	3	4	4	2	3	3	5	5	4	4	4
	151	2	2	2	2	2	3	2	2	2	3	3	3	5	3	3	2	3	4	4	2	2	2	2	2	4	4	4
	152	4	4	4	4	4	4	4	4	4	4	4	4	4	4	4	4	4	4	4	4	4	4	4	4	4	4	4
	153	4	3	4	4	4	4	5	4	4	5	5	5	4	3	4	3	4	3	4	4	3	4	4	4	4	4	5
	154	4	5	5	3	3	3	5	4	4	4	4	3	5	3	3	3	3	1	4	4	3	3	4	4	4	5	4
	155	4	4	4	3	4	4	3	5	5	4	4	4	5	4	3	3	3	4	4	3	3	4	4	4	5	5	5
	156	5	5	5	5	4	5	5	5	5	4	4	4	5	5	5	5	5	1	5	5	5	5	5	3	5	5	5
	157	4	4	4	4	4	5	5	5	4	3	4	4	5	4	4	4	2	4	4	4	4	4	4	4	3	5	3
	158	3	4	3	3	3	4	4	4	4	4	4	4	5	4	2	4	2	2	2	2	2	3	4	4	5	5	5
	159	5	5	5	5	5	5	5	5	5	4	4	4	5	5	5	5	2	2	5	3	2	2	4	4	5	5	5
	160	4	4	4	4	4	3	3	4	3	4	4	4	4	5	3	3	3	3	3	4	3	2	4	4	4	3	4
	161	3	2	3	4	4	4	4	4	4	3	3	3	3	3	4	4	4	1	1	1	2	2	3	3	4	3	4
	162	3	3	3	3	3	4	4	4	4	3	3	3	4	4	4	4	4	4	4	4	4	4	4	4	4	4	4
	163	3	3	4	3	3	3	1	2	2	3	3	3	4	3	4	3	4	1	4	4	3	2	3	3	4	3	4
	164	4	4	4	4	4	4	4	4	4	4	4	4	4	4	4	4	4	4	4	4	4	4	4	4	4	4	4
	165	3	3	3	3	3	4	4	4	5	5	5	5	5	3	3	4	2	3	4	2	1	2	5	5	5	5	5
	166	5	5	5	5	5	5	4	4	4	4	4	4	4	4	4	4	4	4	4	4	5	5	4	4	3	4	2
	167	3	3	3	3	3	3	3	3	4	3	3	3	3	4	3	4	3	4	4	3	4	3	4	3	5	5	5
	168	4	4	4	4	4	4	2	2	2	4	4	4	4	4	2	2	2	3	4	4	2	4	3	3	2	4	2
	169	3	4	3	3	3	5	3	5	5	3	5	5	5	4	3	3	2	1	3	3	3	3	5	5	4	5	4
	170	4	5	4	5	5	4	4	5	4	5	5	5	3	4	4	4	4	4	4	5	5	4	3	3	4	3	4
	171	4	4	4	4	4	5	5	5	5	4	4	4	5	4	3	5	3	4	5	5	5	5	4	4	5	5	5
	172	5	5	5	5	5	5	5	5	5	4	4	4	4	3	4	2	2	2	5	5	2	5	4	4	4	4	4
	173	5	5	5	5	5	5	5	5	5	3	3	3	3	5	5	2	2	3	5	5	3	3	5	5	5	5	5
	174	4	4	4	4	4	3	4	4	4	4	4	4	4	2	2	4	2	2	4	4	4	4	4	4	4	3	4
	175	4	4	4	3	3	4	4	4	4	5	5	5	5	4	4	4	4	4	4	4	4	4	5	5	5	5	5
	176	2	3	3	2	2	4	5	5	5	3	3	3	3	2	3	2	2	2	2	4	4	4	4	4	2	5	2
	177	3	3	3	3	3	4	3	3	4	4	4	4	4	3	3	3	3	2	3	3	3	3	4	4	4	5	4
	178	4	4	3	3	3	4	4	2	4	3	3	3	4	2	4	2	2	2	3	4	3	4	3	3	4	5	4
	179	3	3	3	3	3	3	4	3	3	4	4	4	4	3	5	3	3	3	3	3	3	3	4	4	4	4	5
	180	3	3	3	3	4	4	4	3	3	4	4	4	5	4	3	3	3	2	3	2	2	2	4	4	4	5	4
	181	4	4	4	4	4	3	4	4	4	4	4	4	4	2	2	4	2	2	4	4	4	4	4	4	4	3	4
	182	4	4	4	4	4	4	2	2	2	3	3	3	4	4	4	4	2	2	4	5	5	5	5	5	5	4	5
	183	2	3	4	3	4	4	4	5	5	4	4	3	4	5	4	3	5	4	4	5	4	4	4	5	4	4	4
	184	3	3	4	3	3	4	5	5	3	5	5	5	5	3	3	4	4	4	4	3	4	3	3	5	4	3	4
	185	4	4	4	4	3	5	5	5	5	5	5	5	5	3	4	5	4	4	5	4	4	3	5	5	5	5	5
	186	4	4	4	4	4	4	3	4	4	3	3	3	5	1	4	2	4	2	4	4	4	2	3	3	4	5	4
	187	4	4	4	4	3	5	3	3	3	5	5	5	5	3	4	4	4	4	4	3	3	3	5	5	5	5	5
	188	4	4	4	4	4	5	4	4	4	3	4	4	4	4	4	4	4	4	4	3	2	3	4	4	4	5	5
	189	3	3	4	3	4	3	3	3	3	3	3	3	3	3	3	3	3	3	3	3	3	3	3	3	3	3	3
	190	4	4	4	4	4	4	4	4	4	4	4	4	4	4	3	3	3	3	3	3	2	3	3	3	4	4	4
	191	4	5	4	4	4	4	2	3	3	5	5	5	5	4	4	4	4	2	4	4	4	4	4	4	4	5	4
	192	5	5	5	5	5	4	4	4	5	5	5	3	5	4	4	4	4	4	4	4	4	5	5	5	5	5	5
	193	4	4	4	4	4	4	4	4	4	3	3	3	3	5	5	5	5	3	3	3	3	3	4	4	4	4	4
	194	5	4	4	4	4	3	3	3	3	4	4	4	4	4	4	4	2	4	4	4	4	5	4	4	4	4	4
	195	5	5	4	4	4	3	3	3	3	5	5	5	5	4	4	5	5	3	3	3	3	5	4	4	4	4	4
	196	5	5	5	5	5	5	5	5	5	5	5	5	5	5	5	5	5	5	5	5	5	5	5	5	5	5	5
	197	3	3	4	4	4	4	4	4	3	5	5	5	5	4	4	5	4	3	3	3	3	3	5	5	5	5	5
	198	5	5	5	5	5	4	4	4	4	4	4	4	5	5	5	5	5	5	5	5	4	5	4	4	4	4	4
	199	5	5	5	5	5	3	4	4	4	4	4	4	4	3	3	3	3	5	5	4	5	5	4	4	4	4	4
	200	4	4	4	4	4	4	4	4	4	5	5	5	5	5	5	5	5	3	3	3	3	3	5	5	5	4	5
	201	3	3	4	5	5	5	4	4	4	3	4	4	5	4	4	4	4	3	4	4	5	5	4	4	4	5	5
	202	4	4	5	5	4	4	4	4	4	5	5	5	4	3	3	5	4	4	4	4	4	4	5	5	5	5	5
	203	4	4	5	4	4	5	5	4	5	4	4	4	5	4	3	4	4	4	4	4	4	4	4	4	4	3	4
	204	4	4	5	5	5	4	4	5	4	5	5	5	5	3	5	4	4	3	4	4	4	3	5	5	5	5	5
	205	5	5	4	5	4	4	3	4	4	4	4	3	4	4	5	5	5	5	5	5	5	5	2	5	3	5	3
	206	4	4	4	4	4	4	4	5	4	5	5	5	5	4	4	4	4	3	4	4	4	4	5	5	5	5	5
	207	4	4	4	5	5	4	4	5	4	5	5	5	5	4	4	4	4	3	4	4	4	4	5	5	5	5	5
	208	4	4	4	4	4	4	4	4	4	4	4	4	4	5	4	4	4	4	4	3	3	3	5	5	3	5	3
	209	4	4	5	5	5	4	4	3	4	4	4	4	4	4	5	5	4	5	5	4	5	4	3	3	4	3	4
	210	4	5	5	3	3	3	5	4	4	3	4	4	4	3	3	3	3	1	4	4	3	3	4	4	4	5	4
	211	4	4	4	4	4	5	4	4	4	3	3	3	3	2	3	2	2	2	3	4	2	2	4	4	4	4	4
	212	4	3	2	3	3	2	2	3	3	1	1	1	1	3	2	5	3	2	3	3	5	4	1	1	1	2	1
	213	5	5	5	5	5	4	3	3	3	4	4	4	4	5	5	4	4	4	4	4	4	3	4	4	5	5	5
	214	5	5	5	5	5	4	4	4	4	3	3	3	4	4	3	3	3	3	3	3	3	3	3	3	3	4	5
	215	5	5	5	5	5	5	5	5	5	5	5	3	5	4	4	4	4	4	3	4	3	4	5	5	5	5	5
	216	4	4	4	4	4	3	3	3	3	3	3	3	3	4	4	4	4	3	3	3	3	3	3	3	4	4	4
	217	4	4	4	4	4	3	3	3	3	5	5	5	5	4	3	4	3	3	3	3	3	3	5	5	5	5	5
	218	5	5	5	5	4	3	3	3	3	5	5	5	5	3	3	3	3	4	4	4	4	4	5	5	5	5	5
	219	5	5	5	5	4	4	4	4	4	5	5	5	4	4	4	4	4	4	4	4	4	4	5	5	5	5	5
	220	3	3	4	4	4	3	3	3	3	4	4	4	4	3	3	3	3	3	3	3	3	3	4	5	3	3	3
	221	4	4	4	4	4	3	3	4	4	3	4	4	4	4	4	3	4	5	4	3	3	4	4	4	4	4	4
	222	5	5	4	4	4	4	4	4	4	4	4	4	4	3	3	3	3	4	4	4	4	5	5	5	4	4	4
	223	4	4	4	4	4	4	4	4	4	5	5	3	5	3	3	4	3	4	4	4	4	4	5	5	5	5	5
	224	5	5	4	4	4	4	4	4	4	4	4	4	5	3	5	4	4	4	4	4	4	4	5	5	5	5	5
	225	4	4	4	4	4	5	4	4	4	4	4	4	4	4	4	4	4	3	3	3	3	3	4	4	4	4	4
	226	4	4	4	4	4	4	5	4	5	4	4	4	4	4	4	4	4	4	4	4	4	4	5	5	5	5	5
	227	3	4	4	4	4	4	4	4	4	4	4	4	4	5	5	5	5	3	3	3	3	3	4	4	4	4	4
	228	4	4	4	4	4	3	3	3	3	5	5	5	5	5	5	5	5	4	4	4	3	3	5	5	5	5	5
	229	5	5	5	5	5	5	5	5	5	3	4	4	4	3	3	4	4	4	4	4	5	5	5	5	5	5	5
	230	5	5	5	5	5	4	4	3	3	5	5	5	5	3	4	4	4	5	4	4	5	5	3	5	4	4	5
	231	4	4	4	4	4	5	5	5	5	5	5	3	5	4	4	4	4	5	5	5	5	5	5	5	5	5	5
	232	5	5	5	5	5	4	4	4	4	4	4	4	4	4	4	4	4	4	4	4	4	4	5	5	5	5	5
	233	4	4	4	4	4	4	4	4	4	5	5	5	4	3	3	3	3	5	5	5	4	5	5	5	4	5	4
	234	5	5	5	5	5	4	4	4	4	5	5	5	4	3	3	4	4	3	3	3	3	3	5	5	5	5	5
	235	4	4	4	3	4	3	3	3	3	5	5	5	5	4	3	4	3	4	3	3	3	4	5	5	5	4	5
	236	5	5	5	5	5	5	5	5	5	4	4	4	4	4	4	4	4	4	4	4	4	4	5	5	5	5	5
	237	4	4	4	4	4	4	4	4	4	3	5	5	5	3	3	3	3	4	4	4	4	4	5	5	3	4	3
	238	5	4	4	4	4	5	5	5	5	5	5	5	5	4	3	3	3	5	5	3	4	5	4	4	4	4	4
	239	4	4	4	4	4	4	4	4	4	4	4	4	4	5	5	4	4	3	3	3	3	3	4	4	4	4	4
	240	5	5	5	5	5	5	5	5	5	5	5	3	5	3	3	3	4	4	4	4	4	4	5	5	5	5	5
	241	3	3	4	4	4	4	4	4	4	4	4	4	4	5	5	5	5	4	4	4	4	3	4	5	4	4	4
	242	5	5	5	5	4	4	4	5	5	5	5	5	4	3	3	3	3	5	5	5	5	4	5	5	5	5	5
	243	4	4	5	5	5	5	5	5	5	4	4	4	4	3	3	4	4	4	4	4	4	4	4	4	4	4	4
	244	4	4	4	4	4	4	4	4	4	4	4	4	3	4	4	4	4	4	4	4	4	3	4	4	4	3	4
	245	5	5	5	5	5	4	5	5	5	3	4	4	4	4	4	4	4	5	5	5	5	5	5	5	5	3	5
	246	4	4	4	4	4	4	4	4	4	4	4	4	3	4	4	4	4	4	4	4	4	4	4	4	4	4	4
	247	5	5	5	5	5	5	5	5	5	3	3	3	3	4	4	4	3	5	5	5	5	5	3	3	3	4	3
	248	4	4	4	4	4	4	4	4	3	4	4	4	4	4	4	4	3	4	4	4	4	4	5	5	5	4	5
	249	5	5	5	5	5	5	5	5	5	4	4	4	4	3	3	3	3	5	5	5	5	5	4	4	4	5	5
	250	4	4	5	5	5	5	5	5	5	4	4	4	4	3	4	4	4	4	4	4	4	4	4	4	4	4	4
	251	4	4	4	4	4	5	5	5	5	3	3	3	3	3	3	3	3	4	4	4	4	4	3	5	3	2	3
	252	5	5	5	5	5	5	5	5	5	5	5	3	5	4	4	4	3	4	4	4	4	4	5	5	5	5	5
	253	3	4	4	4	4	5	5	5	5	4	4	4	4	4	4	4	3	4	4	4	4	4	5	5	4	5	4
	254	4	4	5	5	5	5	4	4	4	3	5	5	5	4	5	5	4	1	5	2	4	2	5	5	4	5	4
	255	4	4	5	5	5	5	4	4	4	5	5	5	5	4	5	5	4	1	5	2	4	2	5	5	4	5	4
	256	4	4	4	4	4	4	4	4	4	4	4	4	4	3	4	4	4	2	4	4	3	4	4	4	4	4	4
	257	4	4	4	4	4	4	4	4	4	5	5	5	5	4	4	4	4	4	4	4	4	4	4	4	4	4	4
	258	3	3	3	3	4	4	4	3	4	4	4	4	4	3	3	3	4	2	3	3	2	4	4	4	4	3	4
	259	5	3	4	4	4	5	5	5	5	5	5	5	3	3	4	3	3	5	5	4	3	3	5	5	5	5	5
	260	4	4	4	4	4	5	4	4	4	3	4	4	4	4	4	4	4	4	4	4	4	4	4	4	4	5	5
	261	2	3	3	2	4	5	5	4	1	3	4	4	4	3	3	1	2	5	3	4	2	3	2	2	2	5	2
	262	4	4	4	4	4	4	4	4	4	3	4	4	4	4	4	4	4	4	3	2	4	2	4	4	4	4	4
	263	2	2	2	2	2	4	2	2	4	4	4	4	3	1	1	1	2	2	3	2	1	2	4	5	2	4	2
	264	4	4	4	4	4	3	4	4	4	4	4	4	4	4	3	4	4	2	4	4	4	4	4	4	5	5	5
	265	5	5	5	5	5	5	5	5	5	4	4	4	3	3	3	3	4	5	5	5	5	5	3	3	3	3	3
	266	5	5	5	5	5	5	5	5	5	5	5	3	3	3	3	3	3	5	5	5	5	5	5	5	5	3	5
	267	5	5	5	5	5	5	5	5	5	4	4	4	4	5	5	5	5	5	5	5	5	5	5	5	5	5	5
	268	4	4	4	4	4	4	4	4	4	3	4	4	3	5	5	5	5	5	5	5	5	5	4	4	4	3	4
	269	5	5	5	5	5	4	4	4	4	3	3	3	3	5	5	5	5	5	5	5	5	5	4	4	4	3	4
	270	4	4	4	4	4	5	3	3	4	4	4	4	4	3	3	3	4	5	5	5	4	4	5	5	4	2	4
	271	4	4	4	4	4	5	5	5	5	4	4	4	4	5	5	5	2	5	5	5	5	5	5	3	4	4	5
	272	5	5	5	5	5	5	5	5	5	5	5	5	5	5	5	5	5	5	5	5	5	4	5	5	5	5	5
	273	5	5	5	5	5	4	4	4	4	3	3	3	3	5	5	5	5	4	4	4	4	5	5	5	5	5	5
	274	5	5	5	5	5	4	4	4	4	5	5	5	5	5	5	5	5	4	4	4	4	5	5	5	5	5	5
	275	4	4	4	4	4	4	4	4	4	3	5	5	5	5	5	5	4	4	4	4	4	4	5	5	5	5	5
	276	5	5	5	5	5	5	5	5	5	4	4	4	4	4	4	4	4	5	5	5	5	5	5	5	5	4	5
	277	4	4	4	4	4	5	5	5	5	4	4	4	5	4	4	4	3	5	5	5	4	4	4	4	4	4	4
	278	5	5	5	5	5	5	5	5	5	4	4	4	4	4	4	4	3	4	4	4	4	4	4	4	3	4	3
	279	5	5	5	4	4	4	5	5	5	5	5	3	5	5	5	5	5	5	5	5	5	5	5	3	5	5	5
	280	4	4	4	4	4	4	4	4	4	5	5	5	5	4	4	4	3	4	4	4	4	4	5	5	5	5	5
	281	5	4	4	5	4	5	5	5	5	3	5	5	5	5	5	5	3	5	5	5	5	5	5	5	5	5	5
	282	4	4	4	4	4	4	4	4	4	5	5	5	5	3	3	3	2	4	4	4	4	4	5	5	5	5	5
	283	4	4	4	4	4	4	4	4	4	5	5	5	5	4	4	3	2	4	4	4	4	4	4	4	4	4	4
	284	4	3	3	3	3	4	4	4	4	3	3	3	3	3	4	3	3	3	4	3	3	3	3	3	4	4	4
	285	4	5	5	5	5	5	5	4	3	4	4	4	4	4	3	4	2	4	4	4	4	3	4	4	4	3	4
	286	2	3	3	3	3	2	2	2	2	5	5	5	5	4	4	3	2	4	4	4	2	4	5	5	4	5	4
	287	1	4	1	2	4	1	1	3	1	3	2	2	2	3	1	2	4	4	1	1	4	5	1	3	1	3	5
	288	4	4	4	4	4	5	5	5	5	4	4	4	4	4	4	4	4	4	4	4	4	4	4	4	5	4	5
	289	5	5	4	4	4	4	4	4	4	5	5	3	5	5	5	5	5	4	4	4	4	4	5	5	5	5	5
	290	4	4	4	4	4	5	5	5	5	4	4	4	4	4	4	4	3	4	4	4	4	4	4	4	4	4	4
	291	4	4	4	4	4	4	4	4	4	4	4	4	4	5	5	5	2	4	4	4	4	4	4	4	4	4	4
	292	5	5	5	5	4	4	5	5	5	4	4	4	4	4	4	4	4	5	5	5	5	5	4	4	4	4	4
	293	5	5	5	5	5	5	4	4	3	5	5	5	4	5	5	5	5	3	4	4	4	4	5	5	5	5	5
	294	4	4	4	4	4	4	4	4	4	4	4	4	4	4	4	3	2	4	4	4	4	4	4	4	4	4	4
	295	4	4	3	3	3	4	4	5	5	3	5	5	5	4	3	3	4	4	2	1	4	4	3	3	3	4	3
	296	4	4	5	4	5	5	4	4	4	4	4	4	4	4	4	4	4	4	4	4	5	5	4	4	5	4	5
	297	3	3	3	3	3	3	3	3	3	5	5	5	5	3	3	3	3	3	3	3	3	3	5	5	5	5	5
	298	3	3	3	3	3	3	3	2	4	3	3	3	3	4	3	1	3	3	2	4	4	2	3	5	3	3	5
	299	4	4	4	4	4	5	4	4	4	4	4	4	4	4	4	4	4	4	4	4	4	4	4	4	4	4	4
	300	4	4	4	4	4	5	5	5	5	4	4	4	4	4	3	4	4	4	4	3	3	4	4	4	4	5	4
	301	4	4	4	4	4	4	4	4	4	4	4	3	4	4	4	3	2	2	4	4	4	4	4	4	3	4	3
	302	3	4	4	3	4	4	4	4	4	2	2	2	3	3	4	3	3	2	4	3	3	3	2	2	3	3	3
	303	4	4	4	4	4	4	3	4	4	5	5	5	4	5	5	5	4	4	4	4	4	4	5	5	5	4	5
	304	4	4	4	4	4	4	4	4	4	3	4	4	4	4	4	4	4	4	4	4	4	4	4	4	4	4	4
	305	5	5	5	5	5	4	5	5	5	3	3	3	3	4	5	5	5	5	5	5	5	3	5	5	4	5	4
	306	3	3	3	3	3	4	4	4	4	3	3	3	5	4	4	3	3	3	4	3	2	3	3	3	4	5	4
	307	3	3	3	3	3	3	3	3	4	4	4	4	4	4	3	3	4	2	3	3	3	3	4	4	4	4	4
	308	4	5	5	5	5	5	5	5	5	5	5	5	5	4	4	4	4	4	4	4	3	3	5	3	4	5	4
	309	5	5	5	5	5	5	5	5	5	5	5	5	4	4	4	4	4	2	4	4	2	5	5	5	5	5	5
	310	4	3	4	4	4	4	3	4	4	4	4	3	4	4	3	4	3	4	4	3	3	3	4	4	4	4	4
	311	4	4	4	3	3	4	4	4	4	3	4	4	4	4	4	4	4	4	4	3	3	3	4	4	4	4	4
	312	5	5	4	5	4	5	5	5	5	5	5	5	4	4	4	4	4	5	5	5	5	5	5	5	5	5	5
	313	3	3	3	3	3	4	4	4	4	4	4	4	4	4	4	4	3	2	4	3	3	3	4	4	4	4	4
	314	3	3	3	3	3	3	4	4	4	5	5	5	5	3	3	4	4	1	4	1	2	2	5	5	5	5	5
	315	3	3	3	3	3	3	3	3	3	4	4	4	3	5	4	4	4	3	3	3	3	3	4	4	3	3	5
	316	3	3	3	3	3	4	4	4	4	5	5	5	5	2	3	3	3	2	4	2	2	2	4	4	4	4	4
	317	4	3	3	3	3	4	3	4	3	3	5	5	4	3	3	3	3	3	4	3	3	3	5	5	4	4	4
	318	4	3	3	4	4	3	3	3	3	3	3	3	4	4	3	3	3	2	3	3	3	3	3	3	3	5	3
	319	4	4	4	4	4	4	5	5	5	5	5	5	5	5	3	3	4	2	2	5	3	4	5	3	5	5	5
	320	4	4	4	4	4	4	4	4	4	4	4	4	4	4	4	3	3	4	4	4	4	4	4	4	4	5	4
	321	4	4	4	4	4	4	4	4	4	3	3	3	4	4	4	4	4	3	4	4	4	4	3	3	4	4	4
	322	4	4	4	4	4	4	4	4	4	4	4	4	4	4	4	4	4	4	4	4	4	4	4	4	4	4	4
	323	5	5	5	4	4	4	4	4	4	5	5	5	5	3	4	3	3	3	4	4	3	2	5	5	4	5	5
	324	4	4	5	4	4	4	2	4	4	3	5	5	4	4	3	4	3	2	3	3	3	3	5	5	4	5	4
	325	4	4	4	4	4	4	4	4	4	3	3	3	4	4	4	4	4	3	4	4	4	4	3	3	4	4	4
	326	5	5	4	4	4	5	4	4	5	4	4	4	4	4	4	5	4	4	4	4	5	4	4	4	4	5	4
	327	4	4	4	4	4	5	5	3	3	4	4	3	5	4	4	4	4	2	4	5	4	4	4	5	4	5	4
	328	4	3	4	4	4	4	3	4	4	3	3	3	4	4	4	4	4	4	4	4	4	4	3	3	4	4	4
	329	4	4	4	5	5	5	5	5	5	5	5	5	5	3	4	4	3	3	3	2	2	2	3	3	4	4	5
	330	3	4	5	5	4	4	4	4	4	4	4	4	4	3	2	4	4	4	4	3	4	2	4	4	4	4	4
	331	4	3	3	3	4	4	2	3	4	4	4	4	5	5	3	3	3	4	4	3	3	3	4	4	4	5	4
	332	5	5	5	5	5	5	5	5	3	4	4	3	5	4	4	4	3	5	5	4	4	4	4	4	4	3	4
	333	1	5	4	4	4	2	2	2	4	2	2	2	4	4	1	5	5	4	4	3	5	4	2	2	3	2	3
	334	4	4	4	4	4	4	4	5	5	3	3	3	4	4	4	4	5	4	4	4	4	4	3	3	4	4	4
	335	3	3	4	4	4	4	3	4	4	3	3	3	4	4	4	5	3	3	4	3	4	4	3	3	4	5	4
	336	4	4	5	4	4	5	5	4	4	5	5	5	5	4	4	4	3	4	4	5	4	5	5	5	4	5	4
	337	4	4	4	4	4	4	3	4	3	4	4	4	4	4	3	2	3	4	4	4	3	2	4	4	3	5	3
	338	2	4	4	4	4	5	4	4	4	4	4	4	2	4	4	4	4	5	5	5	2	2	4	4	4	2	4
	339	4	5	1	1	1	2	3	4	1	4	4	4	4	4	2	1	4	1	4	2	1	2	4	5	4	4	4
	340	4	4	4	4	4	4	4	4	4	3	5	5	5	4	4	3	3	3	4	4	4	4	4	4	4	4	4
	341	4	4	4	4	4	4	4	4	4	4	4	4	3	4	4	4	4	4	4	4	4	4	4	4	3	4	5
	342	4	4	4	4	4	4	4	4	4	3	3	3	4	3	4	4	3	4	4	4	4	4	3	3	3	5	3
	343	4	4	4	4	4	4	4	4	4	4	4	4	4	4	4	4	4	4	4	4	4	4	4	4	4	4	4
	344	4	4	4	4	4	4	4	4	4	3	4	4	4	3	4	4	3	4	4	4	4	4	3	3	3	5	3
	345	4	5	5	5	4	5	5	5	5	3	3	3	3	3	4	4	3	4	4	4	4	3	4	4	5	5	5
	346	4	5	4	3	3	4	3	4	4	4	4	4	3	4	3	3	4	3	3	3	3	3	4	4	4	4	4
	347	4	5	4	3	4	4	3	4	4	4	4	3	4	4	3	3	4	3	3	3	3	3	4	4	4	4	4
	348	4	5	4	3	3	4	3	4	4	4	4	4	4	4	3	3	4	3	3	3	3	3	4	4	4	4	4
	349	5	5	5	5	5	5	4	4	4	4	4	4	4	4	4	2	3	4	5	4	4	4	5	5	5	5	5
	350	3	3	3	3	3	4	4	4	4	4	4	4	4	4	4	3	3	2	3	4	3	2	4	3	3	3	3
	351	4	4	4	4	4	4	4	4	5	3	3	3	4	3	3	3	4	3	3	3	2	1	3	3	4	4	4
	352	4	3	4	4	4	4	3	4	4	4	4	4	4	4	3	4	3	4	4	3	3	3	4	4	4	4	4
	353	4	4	4	4	4	5	3	3	3	4	4	4	4	4	5	4	3	5	4	4	4	4	4	4	4	5	5
	354	5	5	5	5	5	5	5	5	5	5	5	3	5	5	5	5	5	5	5	5	5	5	5	5	5	5	5
	355	1	1	1	1	1	2	1	2	1	4	4	4	4	2	3	4	1	1	3	3	2	1	3	3	3	1	3
	356	1	4	4	3	4	4	4	4	2	2	2	2	2	4	4	3	3	2	5	2	3	2	2	2	2	2	2
	357	4	4	4	4	4	4	4	4	4	3	4	4	4	4	4	3	2	2	4	4	4	4	4	4	3	4	3
	358	5	4	4	4	4	4	2	3	3	3	3	3	3	2	1	1	4	2	5	5	5	5	5	5	3	5	3
	359	5	4	4	4	4	4	2	3	3	4	4	4	4	2	1	1	4	2	5	5	5	5	5	5	3	5	3
	360	5	5	5	5	5	5	5	5	5	4	4	4	4	5	5	5	5	5	5	5	5	5	5	3	5	5	5
	361	4	4	4	4	4	4	4	4	4	4	4	3	4	4	4	4	3	4	4	4	4	4	4	4	4	4	4
	362	3	3	3	3	3	3	4	4	4	5	5	5	5	5	3	1	3	1	4	3	3	3	5	5	5	5	5
	363	5	3	4	4	4	5	5	5	5	4	4	4	4	3	4	3	3	5	5	4	3	3	5	5	5	4	5
	364	5	5	5	5	4	5	5	5	5	5	5	5	5	4	4	4	4	4	4	4	4	4	5	5	5	5	5
	365	4	4	4	4	4	4	4	4	4	4	4	4	4	4	4	4	4	4	4	4	4	4	4	4	5	4	5
	366	5	5	5	4	4	4	4	4	4	5	5	5	4	3	4	3	3	3	4	4	3	2	5	5	4	5	4
	367	3	3	3	3	4	4	4	4	4	3	3	3	5	4	4	3	3	3	4	3	2	3	3	3	4	5	4
	368	4	5	5	5	5	5	5	5	5	4	4	4	4	3	4	4	4	4	4	4	3	3	5	3	4	5	4
	369	4	3	3	3	3	4	2	3	4	4	4	4	4	4	3	3	3	4	4	3	3	3	4	4	4	5	5
	370	2	4	4	4	4	5	4	4	4	4	4	4	3	4	4	4	4	5	5	5	2	2	4	4	4	2	4
	371	4	4	4	4	4	4	4	4	4	3	3	3	3	4	4	3	3	3	4	4	4	4	4	4	4	4	4
	372	3	3	3	3	3	3	4	3	3	4	4	4	4	3	5	3	3	3	3	3	3	3	4	4	4	4	4
	373	2	5	3	1	4	3	3	1	5	2	2	2	4	1	2	4	4	2	3	5	4	4	2	2	3	2	3
	374	4	4	4	3	3	5	3	3	3	4	4	3	4	3	3	4	3	3	4	2	1	1	4	4	4	5	4
	375	5	5	5	5	5	5	5	5	5	4	4	4	4	5	5	3	1	4	5	5	3	3	5	5	5	5	5
	376	3	4	4	4	4	5	5	5	5	5	5	5	5	4	4	4	3	4	4	4	4	4	5	3	4	5	4
	377	4	4	4	4	4	5	5	5	5	3	4	4	4	4	3	5	3	4	5	5	5	5	4	4	5	5	5
	378	4	4	4	4	4	4	4	4	4	4	4	4	4	4	4	4	4	4	4	4	4	4	4	4	4	4	4
	379	2	3	3	3	4	2	2	2	2	3	3	3	3	4	4	3	2	4	4	4	2	4	5	5	4	4	5
	MV Descriptives
		Mean	Median	Min	Max	Standard Deviation	Excess Kurtosis	Skewness	Number of Observations Used
	CI1	3.97098	4	1	5	0.816519	1.53137	-0.939116	379
	CI2	4.0343	4	1	5	0.783326	0.700676	-0.688619	379
	CI3	4.05013	4	1	5	0.761971	1.59996	-0.875073	379
	CI4	3.96306	4	1	5	0.817814	0.861568	-0.716244	379
	CI5	4.00792	4	1	5	0.717251	1.5242	-0.743974	379
	CSR1	4.10554	4	1	5	0.778637	1.0257	-0.826007	379
	CSR2	3.8971	4	1	5	0.926005	0.236703	-0.774858	379
	CSR3	4	4	1	5	0.818648	0.702467	-0.782183	379
	CSR4	4.00528	4	1	5	0.821848	1.80771	-1.01194	379
	ECD1	3.95778	4	1	5	0.823988	-0.241057	-0.432694	379
	ECD2	4.08179	4	1	5	0.809678	0.833238	-0.83929	379
	ECD3	4.00264	4	1	5	0.829848	0.282396	-0.64463	379
	ECD4	4.11609	4	1	5	0.787253	1.1335	-0.892586	379
	GC1	3.75726	4	1	5	0.874239	1.05319	-0.839033	379
	GC2	3.70712	4	1	5	0.878489	0.76156	-0.681776	379
	GC3	3.72823	4	1	5	0.90587	0.677094	-0.783371	379
	GC4	3.5066	4	1	5	0.917053	-0.0811747	-0.369868	379
	GPQ1	3.36939	4	1	5	1.14432	-0.595255	-0.525188	379
	GPQ2	3.95778	4	1	5	0.736039	1.90603	-0.889982	379
	GPQ3	3.69393	4	1	5	0.913828	0.39743	-0.709966	379
	GPQ4	3.52243	4	1	5	1.01773	-0.352504	-0.460605	379
	GPQ5	3.53826	4	1	5	1.00683	-0.328006	-0.455485	379
	IGM1	4.09763	4	1	5	0.843081	0.932766	-0.929421	379
	IGM2	4.05277	4	1	5	0.851732	-0.149939	-0.61557	379
	IGM3	4.04222	4	1	5	0.833539	1.90324	-1.09494	379
	IGM4	4.2876	4	1	5	0.830887	1.87777	-1.27351	379
	IGM5	4.15567	4	1	5	0.849981	1.80014	-1.1833	379
	Indicator Data (Standardized)
	Case ID	CI1	CI2	CI3	CI4	CI5	CSR1	CSR2	CSR3	CSR4	ECD1	ECD2	ECD3	ECD4	GC1	GC2	GC3	GC4	GPQ1	GPQ2	GPQ3	GPQ4	GPQ5	IGM1	IGM2	IGM3	IGM4	IGM5
	1	1.26026	1.23282	1.24659	1.26794	1.38318	-0.135546	1.19103	-1.22153	1.21035	1.26484	1.13404	1.20186	-0.147468	1.42151	1.4717	1.40392	1.62848	1.42496	1.41598	1.42923	1.45183	1.45182	1.07033	1.11212	-0.0506471	0.857398	0.993348
	2	1.26026	1.23282	1.24659	1.26794	-0.011036	-0.135546	0.111125		-0.00642095	1.26484	1.13404	1.20186	1.12277	0.277663	0.333386	1.40392	1.62848	0.551078	1.41598	0.33493	1.45183	1.45182	1.07033	1.11212	1.14906	0.857398	0.993348
	3	0.0355457	-0.0437887	-0.0657924	0.0451683	-0.011036	-2.70414	0.111125		-0.00642095	0.0512342	-0.101021	-0.00317953	-0.147468	0.277663	0.333386	0.300007	0.538032	0.551078	0.0573561	0.33493	-0.513326	-0.534607	-0.115796	-0.0619566	-0.0506471	-0.346135	-0.183149
	4	-1.18917	-2.597	-2.69056	-1.1776	-1.40525	-2.70414	-2.04869		-0.00642095	1.26484	1.13404	1.20186	-0.147468	-2.01004	1.4717	0.300007	0.538032	-1.19669	0.0573561	-1.85367	0.469252	-2.52104	-3.67417	-1.23603	-1.25035	-1.54967	0.993348
	5	1.26026	1.23282	1.24659	1.26794	1.38318	1.14875	1.19103	1.22153	1.21035	0.0512342	-0.101021	-0.00317953	-0.147468	0.277663	0.333386	0.300007	1.62848	1.42496	1.41598	1.42923	1.45183	1.45182	1.07033	1.11212	1.14906	0.857398	0.993348
	6	0.0355457	-0.0437887	1.24659	1.26794	-0.011036	1.14875	1.19103		1.21035	0.0512342	-0.101021	-0.00317953	-1.41771	1.42151	1.4717	1.40392	1.62848	1.42496	1.41598	1.42923	1.45183	1.45182	1.07033	-1.23603	-0.0506471	-0.346135	-0.183149
	7	-1.18917	-1.3204	-0.0657924	0.0451683	-0.011036	-1.41984	-0.968783		-0.00642095	1.26484	1.13404	1.20186	-1.41771	0.277663	0.333386	0.300007	0.538032	-1.19669	0.0573561	0.33493	0.469252	0.458609	1.07033	1.11212	-0.0506471	-0.346135	-0.183149
	8	0.0355457	-0.0437887	-0.0657924	0.0451683	-0.011036	-0.135546	0.111125	1.22153	-0.00642095	-1.16238	-1.33608	-1.20822	-1.41771	0.277663	-0.804932	-1.90781	-0.552418	-0.322807	1.41598	1.42923	0.469252	-0.534607	1.07033	1.11212	-0.0506471	-0.346135	-0.183149
	9	0.0355457	-0.0437887	-0.0657924	0.0451683	-0.011036	-0.135546	0.111125		-0.00642095	-2.37599	-2.57114	-2.41326	-2.68795	0.277663	0.333386	0.300007	0.538032	0.551078	0.0573561	-0.759367	-0.513326	-0.534607	-1.30192	-1.23603	-0.0506471	-0.346135	-0.183149
	10	0.0355457	-0.0437887	-0.0657924	0.0451683	-0.011036	-0.135546	1.19103	1.22153	1.21035	0.0512342	-0.101021	-0.00317953	-0.147468	0.277663	0.333386	0.300007	1.62848	0.551078	0.0573561	0.33493	-1.4959	-1.52782	-0.115796	-0.0619566	-0.0506471	-0.346135	-0.183149
	11	0.0355457	-0.0437887	-0.0657924	0.0451683	-0.011036	1.14875	0.111125	1.22153	-0.00642095	0.0512342	-0.101021	-0.00317953	-0.147468	1.42151	0.333386	0.300007	-0.552418	0.551078	1.41598	0.33493	0.469252	1.45182	-0.115796	-0.0619566	-0.0506471	0.857398	0.993348
	12	1.26026	1.23282	1.24659	1.26794	1.38318	1.14875	1.19103	1.22153	1.21035	0.0512342	1.13404	1.20186	1.12277	1.42151	1.4717	1.40392	-0.552418	-2.07058	1.41598	1.42923	1.45183	-0.534607	1.07033	-1.23603	1.14906	0.857398	0.993348
	13	1.26026	1.23282	1.24659	1.26794	1.38318	1.14875	1.19103	1.22153	1.21035	0.0512342	1.13404	1.20186	1.12277	1.42151	1.4717	1.40392	-0.552418	-2.07058	1.41598	1.42923	1.45183	-0.534607	1.07033	1.11212	1.14906	0.857398	0.993348
	14	0.0355457	-0.0437887	-0.0657924	0.0451683	-0.011036	-0.135546	1.19103		-0.00642095	0.0512342	-0.101021	-0.00317953	-0.147468	1.42151	-0.804932	-1.90781	1.62848	-2.07058	0.0573561	0.33493	-2.47848	-2.52104	-1.30192	-1.23603	-1.25035	-0.346135	-1.35965
	15	0.0355457	-0.0437887	-0.0657924	0.0451683	-0.011036	-1.41984	-2.04869	-1.22153	-0.00642095	-1.16238	-1.33608	-1.20822	-0.147468	-0.866188	-0.804932	0.300007	-0.552418	-1.19669	0.0573561	-0.759367	-0.513326	-0.534607	-1.30192	-1.23603	-1.25035	-0.346135	0.993348
	16	0.0355457	-0.0437887	-0.0657924	0.0451683	-0.011036	-1.41984	-0.968783		-0.00642095	-2.37599	-2.57114	-2.41326	-2.68795	-2.01004	-0.804932	-1.90781	-0.552418	0.551078	0.0573561	0.33493	0.469252	0.458609	-1.30192	-1.23603	-0.0506471	-0.346135	-0.183149
	17	-1.18917	-1.3204	-2.69056	-2.40037	-0.011036	-1.41984	-2.04869	-3.66458	-3.65673	1.26484	1.13404	1.20186	-0.147468	-0.866188	0.333386	-0.803903	-0.552418	-2.07058	-1.30127	-0.759367	-0.513326	-0.534607	1.07033	1.11212	-0.0506471	0.857398	-0.183149
	18	-1.18917	-2.597	-2.69056	-2.40037	-2.79946	-0.135546	0.111125		-0.00642095	0.0512342	-2.57114	-2.41326	-2.68795	-3.15389	1.4717	-1.90781	-0.552418	-0.322807	0.0573561	0.33493	0.469252	-0.534607	-0.115796	-0.0619566	-1.25035	-0.346135	-1.35965
	19	0.0355457	-0.0437887	-0.0657924	0.0451683	-0.011036	-0.135546	-0.968783		-0.00642095	0.0512342	-0.101021	-0.00317953	-0.147468	0.277663	-0.804932	-0.803903	-0.552418	0.551078	0.0573561	0.33493	-0.513326	0.458609	-0.115796	-1.23603	-0.0506471	-1.54967	-0.183149
	20	0.0355457	-0.0437887	-0.0657924	0.0451683	-0.011036	1.14875	0.111125		-0.00642095	1.26484	1.13404	1.20186	1.12277	0.277663	0.333386	-1.90781	0.538032	0.551078	0.0573561	-0.759367	-0.513326	-1.52782	-0.115796	-1.23603	-2.45005	-0.346135	-2.53614
	21	0.0355457	-1.3204	-0.0657924	-1.1776	-1.40525	-0.135546	0.111125	-1.22153	-1.22319	0.0512342	-0.101021	-0.00317953	-0.147468	-2.01004	-1.94325	-1.90781	0.538032	0.551078	-1.30127	0.33493	0.469252	0.458609	-0.115796	-1.23603	1.14906	-1.54967	0.993348
	22	0.0355457	-0.0437887	-0.0657924	0.0451683	-0.011036	-0.135546	0.111125		-0.00642095	0.0512342	-0.101021	-0.00317953	1.12277	0.277663	0.333386	0.300007	0.538032	-1.19669	0.0573561	0.33493	-1.4959	-1.52782	-0.115796	-0.0619566	-0.0506471	0.857398	0.993348
	23	1.26026	1.23282	1.24659	1.26794	-0.011036	-1.41984	-2.04869	-1.22153	-2.43996	0.0512342	1.13404	1.20186	-0.147468	0.277663	-1.94325	-0.803903	-0.552418	-1.19669	0.0573561	-1.85367	-2.47848	-1.52782	1.07033	1.11212	-0.0506471	0.857398	-0.183149
	24	0.0355457	-0.0437887	-0.0657924	0.0451683	-0.011036	1.14875	1.19103	1.22153	1.21035	1.26484	1.13404	1.20186	1.12277	0.277663	-1.94325	1.40392	0.538032	0.551078	0.0573561	0.33493	0.469252	0.458609	-0.115796	-0.0619566	-0.0506471	0.857398	-0.183149
	25	0.0355457	-0.0437887	-0.0657924	0.0451683	-0.011036	-1.41984	-0.968783	-1.22153	-0.00642095	0.0512342	-0.101021	-0.00317953	-0.147468	-2.01004	-1.94325	0.300007	-1.64287	-1.19669	0.0573561	-1.85367	-0.513326	-0.534607	-2.48805	-2.41011	-2.45005	0.857398	0.993348
	26	0.0355457	-0.0437887	-0.0657924	0.0451683	-0.011036	-0.135546	0.111125		-0.00642095	0.0512342	-0.101021	-0.00317953	-0.147468	0.277663	0.333386	0.300007	0.538032	0.551078	0.0573561	0.33493	0.469252	0.458609	-0.115796	-1.23603	-0.0506471	-0.346135	-0.183149
	27	0.0355457	-1.3204	-0.0657924	-1.1776	-1.40525	-0.135546	0.111125	-1.22153	-1.22319	-1.16238	-1.33608	-1.20822	-0.147468	0.277663	-0.804932	0.300007	-0.552418	0.551078	-1.30127	0.33493	-1.4959	0.458609	-1.30192	-1.23603	-2.45005	-1.54967	-2.53614
	28	0.0355457	-0.0437887	-0.0657924	-1.1776	-0.011036	-0.135546	-0.968783	-2.44305	1.21035	1.26484	1.13404	1.20186	1.12277	0.277663	-0.804932	0.300007	-0.552418	0.551078	-4.01851	1.42923	-0.513326	0.458609	-2.48805	-2.41011	-0.0506471	0.857398	0.993348
	29	0.0355457	-0.0437887	-0.0657924	0.0451683	-0.011036	1.14875	0.111125		-0.00642095	1.26484	1.13404	1.20186	1.12277	0.277663	0.333386	0.300007	0.538032	0.551078	0.0573561	0.33493	0.469252	0.458609	1.07033	1.11212	1.14906	0.857398	0.993348
	30	1.26026	1.23282	1.24659	1.26794	1.38318	1.14875	1.19103	1.22153	1.21035	0.0512342	-0.101021	-0.00317953	-0.147468	-2.01004	-1.94325	-1.90781	-1.64287	0.551078	0.0573561	0.33493	0.469252	0.458609	-0.115796	-1.23603	-1.25035	-0.346135	-1.35965
	31	0.0355457	-0.0437887	-0.0657924	0.0451683	-0.011036	-0.135546	0.111125		-0.00642095	0.0512342	-0.101021	-0.00317953	-0.147468	1.42151	1.4717	1.40392	1.62848	0.551078	0.0573561	0.33493	0.469252	0.458609	1.07033	1.11212	1.14906	0.857398	0.993348
	32	0.0355457	-0.0437887	-0.0657924	0.0451683	-0.011036	1.14875	1.19103	1.22153	1.21035	1.26484	1.13404	1.20186	1.12277	1.42151	0.333386	-1.90781	0.538032	-1.19669	0.0573561	1.42923	1.45183	-1.52782	1.07033	1.11212	1.14906	0.857398	0.993348
	33	0.0355457	1.23282	-0.0657924	0.0451683	1.38318	-0.135546	0.111125	1.22153	-0.00642095	-1.16238	-1.33608	-1.20822	-1.41771	1.42151	-0.804932	0.300007	0.538032	0.551078	1.41598	0.33493	-1.4959	-0.534607	-2.48805	-2.41011	-0.0506471	0.857398	-0.183149
	34	-1.18917	-1.3204	-1.37818	0.0451683	1.38318	-0.135546	0.111125		-1.22319	0.0512342	1.13404	1.20186	1.12277	-0.866188	-0.804932	-0.803903	-0.552418	-0.322807	0.0573561	-0.759367	-1.4959	-0.534607	1.07033	1.11212	1.14906	0.857398	0.993348
	35	1.26026	1.23282	1.24659	1.26794	1.38318	-0.135546	0.111125	-1.22153	-1.22319	0.0512342	-0.101021	-0.00317953	-0.147468	1.42151	0.333386	0.300007	0.538032	0.551078	0.0573561	0.33493	0.469252	0.458609	-0.115796	-0.0619566	-0.0506471	-0.346135	-0.183149
	36	0.0355457	-0.0437887	-0.0657924	0.0451683	-0.011036	1.14875	1.19103	1.22153	-0.00642095	0.0512342	-0.101021	-0.00317953	-0.147468	0.277663	0.333386	0.300007	-1.64287	-0.322807	0.0573561	0.33493	-0.513326	-0.534607	-0.115796	-0.0619566	-0.0506471	0.857398	0.993348
	37	0.0355457	-0.0437887	-0.0657924	0.0451683	-0.011036	-0.135546	0.111125		-1.22319	0.0512342	-0.101021	-0.00317953	-0.147468	-0.866188	0.333386	-0.803903	-0.552418	-2.07058	0.0573561	0.33493	-1.4959	0.458609	1.07033	1.11212	-0.0506471	-0.346135	-0.183149
	38	1.26026	1.23282	1.24659	1.26794	1.38318	1.14875	1.19103		-0.00642095	0.0512342	-0.101021	-0.00317953	-0.147468	0.277663	0.333386	0.300007	0.538032	-0.322807	0.0573561	0.33493	-0.513326	-0.534607	-0.115796	-0.0619566	-0.0506471	0.857398	-0.183149
	39	-1.18917	-1.3204	-1.37818	-1.1776	-1.40525	-0.135546	-2.04869		-0.00642095	-1.16238	-1.33608	-1.20822	-0.147468	0.277663	-0.804932	-3.01172	-1.64287	-1.19669	0.0573561	-0.759367	-1.4959	-1.52782	-1.30192	-1.23603	-1.25035	0.857398	-1.35965
	40	0.0355457	-0.0437887	-0.0657924	0.0451683	-0.011036	-0.135546	0.111125	1.22153	-0.00642095	0.0512342	-0.101021	-0.00317953	1.12277	0.277663	0.333386	0.300007	0.538032	-0.322807	0.0573561	0.33493	1.45183	1.45182	-0.115796	-0.0619566	-0.0506471	-0.346135	-0.183149
	41	-1.18917	-1.3204	-1.37818	-1.1776	-1.40525	-0.135546	0.111125		-0.00642095	1.26484	1.13404	1.20186	1.12277	0.277663	-0.804932	0.300007	-0.552418	-0.322807	-1.30127	0.33493	-0.513326	-0.534607	-1.30192	-1.23603	-0.0506471	-0.346135	-0.183149
	42	-1.18917	-0.0437887	-1.37818	-1.1776	-1.40525	-1.41984	-0.968783	-1.22153	-1.22319	-1.16238	-1.33608	-1.20822	1.12277	0.277663	-1.94325	-1.90781	-0.552418	-1.19669	0.0573561	0.33493	-0.513326	0.458609	-1.30192	-1.23603	-1.25035	-0.346135	-1.35965
	43	0.0355457	-0.0437887	1.24659	1.26794	1.38318	1.14875	1.19103	1.22153	-0.00642095	0.0512342	-0.101021	-0.00317953	-0.147468	0.277663	0.333386	0.300007	-1.64287	-0.322807	0.0573561	0.33493	-0.513326	-0.534607	-0.115796	-0.0619566	-0.0506471	0.857398	-0.183149
	44	0.0355457	-0.0437887	-0.0657924	1.26794	1.38318	-0.135546	0.111125		-0.00642095	0.0512342	-0.101021	-0.00317953	-0.147468	0.277663	-0.804932	0.300007	0.538032	0.551078	0.0573561	0.33493	0.469252	0.458609	-0.115796	-0.0619566	-0.0506471	0.857398	-0.183149
	45	1.26026	1.23282	1.24659	0.0451683	-0.011036	1.14875	-2.04869	1.22153	1.21035	1.26484	1.13404	1.20186	-1.41771	1.42151	1.4717	0.300007	-0.552418	-2.07058	1.41598	-1.85367	-2.47848	-2.52104	1.07033	-1.23603	-2.45005	0.857398	-2.53614
	46	1.26026	1.23282	1.24659	0.0451683	-0.011036	1.14875	-2.04869	1.22153	1.21035	1.26484	1.13404	1.20186	1.12277	1.42151	1.4717	0.300007	-0.552418	-2.07058	1.41598	-1.85367	-2.47848	-2.52104	1.07033	1.11212	-2.45005	0.857398	-2.53614
	47	0.0355457	1.23282	-0.0657924	0.0451683	1.38318	1.14875	-2.04869		-0.00642095	1.26484	1.13404	1.20186	1.12277	0.277663	0.333386	0.300007	-1.64287	-1.19669	1.41598	-0.759367	-1.4959	-0.534607	-0.115796	-0.0619566	-1.25035	0.857398	0.993348
	48	0.0355457	-1.3204	-0.0657924	-1.1776	-1.40525	1.14875	0.111125		-0.00642095	0.0512342	-0.101021	-0.00317953	-0.147468	0.277663	-1.94325	0.300007	-1.64287	-2.07058	0.0573561	-0.759367	-1.4959	0.458609	-0.115796	-0.0619566	-0.0506471	0.857398	-0.183149
	49	-1.18917	-0.0437887	-0.0657924	0.0451683	-0.011036	1.14875	-0.968783	-1.22153	-0.00642095	0.0512342	-0.101021	-0.00317953	-0.147468	1.42151	1.4717	0.300007	1.62848	0.551078	0.0573561	0.33493	0.469252	-0.534607	1.07033	1.11212	1.14906	0.857398	0.993348
	50	0.0355457	-0.0437887	-0.0657924	0.0451683	-0.011036	-0.135546	-0.968783		-0.00642095	-1.16238	-0.101021	-0.00317953	-0.147468	0.277663	0.333386	0.300007	-0.552418	0.551078	0.0573561	0.33493	-0.513326	-1.52782	-0.115796	-1.23603	-1.25035	-0.346135	-1.35965
	51	-1.18917	-0.0437887	-1.37818	-1.1776	-0.011036	-1.41984	0.111125		-0.00642095	-1.16238	-1.33608	-1.20822	-0.147468	0.277663	0.333386	0.300007	0.538032	0.551078	0.0573561	-1.85367	-1.4959	-1.52782	-1.30192	-1.23603	-0.0506471	-0.346135	-0.183149
	52	0.0355457	-0.0437887	-0.0657924	-1.1776	-1.40525	-0.135546	1.19103		-0.00642095	-1.16238	-1.33608	-1.20822	-1.41771	0.277663	-0.804932	0.300007	0.538032	-0.322807	1.41598	0.33493	-1.4959	-1.52782	1.07033	1.11212	1.14906	-0.346135	0.993348
	53	0.0355457	-0.0437887	-0.0657924	-1.1776	-0.011036	-0.135546	0.111125		-0.00642095	0.0512342	-0.101021	-0.00317953	-0.147468	-2.01004	-0.804932	0.300007	0.538032	-1.19669	-1.30127	0.33493	-0.513326	0.458609	-0.115796	-0.0619566	-0.0506471	-0.346135	-0.183149
	54	1.26026	1.23282	1.24659	1.26794	1.38318	1.14875	1.19103	1.22153	1.21035	1.26484	1.13404	1.20186	1.12277	0.277663	0.333386	0.300007	1.62848	1.42496	1.41598	1.42923	1.45183	1.45182	-0.115796	-0.0619566	-0.0506471	-0.346135	-0.183149
	55	1.26026	1.23282	1.24659	1.26794	1.38318	1.14875	1.19103	1.22153	1.21035	1.26484	1.13404	1.20186	-0.147468	0.277663	0.333386	0.300007	-0.552418	0.551078	0.0573561	0.33493	0.469252	0.458609	1.07033	1.11212	1.14906	0.857398	0.993348
	56	1.26026	1.23282	1.24659	1.26794	1.38318	1.14875	1.19103	1.22153	1.21035	0.0512342	-0.101021	-0.00317953	-1.41771	0.277663	0.333386	0.300007	0.538032	0.551078	0.0573561	0.33493	0.469252	0.458609	-0.115796	-0.0619566	-0.0506471	-1.54967	-0.183149
	57	0.0355457	-1.3204	-0.0657924	-1.1776	-0.011036	-0.135546	0.111125		-0.00642095	-1.16238	-0.101021	-0.00317953	-0.147468	-2.01004	0.333386	-1.90781	0.538032	0.551078	0.0573561	0.33493	-1.4959	-1.52782	1.07033	1.11212	-0.0506471	0.857398	0.993348
	58	1.26026	1.23282	1.24659	1.26794	1.38318	1.14875	0.111125		-0.00642095	0.0512342	-0.101021	-0.00317953	-1.41771	-0.866188	-0.804932	0.300007	-0.552418	-0.322807	0.0573561	-0.759367	-1.4959	-1.52782	-0.115796	-0.0619566	1.14906	-0.346135	0.993348
	59	1.26026	-0.0437887	1.24659	1.26794	1.38318	-0.135546	1.19103	1.22153	-0.00642095	0.0512342	-0.101021	-0.00317953	-0.147468	0.277663	-0.804932	-0.803903	-0.552418	1.42496	1.41598	0.33493	1.45183	0.458609	-2.48805	-2.41011	1.14906	0.857398	0.993348
	60	1.26026	1.23282	1.24659	1.26794	1.38318	1.14875	-0.968783	1.22153	1.21035	1.26484	1.13404	1.20186	1.12277	1.42151	1.4717	1.40392	0.538032	-2.07058	0.0573561	-0.759367	-0.513326	-0.534607	-0.115796	-0.0619566	-0.0506471	0.857398	-0.183149
	61	0.0355457	-0.0437887	-0.0657924	0.0451683	1.38318	-0.135546	0.111125		-0.00642095	0.0512342	-0.101021	-0.00317953	-0.147468	0.277663	0.333386	0.300007	-0.552418	-1.19669	0.0573561	0.33493	0.469252	-0.534607	-0.115796	-0.0619566	-0.0506471	-1.54967	-0.183149
	62	-2.41388	1.23282	-2.69056	-3.62315	-2.79946	-3.98843	-2.04869		-1.22319	-1.16238	-3.8062	-3.6183	-3.95819	-0.866188	-3.08157	1.40392	-2.73332	-1.19669	-1.30127	-2.94796	-1.4959	-0.534607	-2.48805	-2.41011	-3.64976	-3.95673	-3.71264
	63	0.0355457	-0.0437887	-0.0657924	0.0451683	-0.011036	1.14875	1.19103	1.22153	1.21035	1.26484	1.13404	1.20186	-0.147468	1.42151	1.4717	1.40392	1.62848	0.551078	0.0573561	0.33493	0.469252	0.458609	1.07033	1.11212	-1.25035	-0.346135	-1.35965
	64	-1.18917	-0.0437887	-1.37818	-2.40037	-2.79946	-1.41984	0.111125	-1.22153	-1.22319	0.0512342	-0.101021	-0.00317953	-0.147468	-2.01004	-0.804932	-0.803903	-0.552418	-0.322807	-1.30127	-0.759367	0.469252	0.458609	-0.115796	-0.0619566	-0.0506471	-0.346135	-0.183149
	65	0.0355457	-0.0437887	-0.0657924	0.0451683	-0.011036	-0.135546	0.111125		-0.00642095	1.26484	1.13404	1.20186	1.12277	0.277663	0.333386	0.300007	0.538032	0.551078	0.0573561	0.33493	0.469252	0.458609	-0.115796	-0.0619566	-0.0506471	-1.54967	-0.183149
	66	0.0355457	-0.0437887	-0.0657924	0.0451683	-0.011036	-0.135546	0.111125		-0.00642095	0.0512342	-0.101021	-0.00317953	-0.147468	-0.866188	0.333386	0.300007	-0.552418	0.551078	0.0573561	0.33493	0.469252	0.458609	-0.115796	-2.41011	-0.0506471	-0.346135	-0.183149
	67	0.0355457	-0.0437887	-0.0657924	0.0451683	-0.011036	-0.135546	-0.968783	-1.22153	-1.22319	-1.16238	-1.33608	-1.20822	-1.41771	0.277663	0.333386	0.300007	0.538032	0.551078	-1.30127	0.33493	0.469252	0.458609	-0.115796	-0.0619566	-0.0506471	-0.346135	-0.183149
	68	0.0355457	-1.3204	-0.0657924	0.0451683	-0.011036	-0.135546	0.111125		-0.00642095	0.0512342	-0.101021	-0.00317953	-0.147468	0.277663	0.333386	0.300007	0.538032	0.551078	0.0573561	0.33493	-0.513326	0.458609	-0.115796	-0.0619566	-0.0506471	-0.346135	-0.183149
	69	1.26026	1.23282	1.24659	1.26794	1.38318	1.14875	1.19103	1.22153	1.21035	1.26484	1.13404	1.20186	1.12277	-2.01004	0.333386	0.300007	0.538032	0.551078	1.41598	1.42923	1.45183	1.45182	-0.115796	-0.0619566	-0.0506471	0.857398	-0.183149
	70	0.0355457	-0.0437887	-0.0657924	0.0451683	-0.011036	-0.135546	0.111125		-0.00642095	0.0512342	-0.101021	-0.00317953	-0.147468	0.277663	0.333386	0.300007	0.538032	0.551078	0.0573561	0.33493	0.469252	0.458609	-0.115796	-0.0619566	-0.0506471	-0.346135	-0.183149
	71	1.26026	1.23282	1.24659	1.26794	1.38318	1.14875	0.111125		-0.00642095	1.26484	1.13404	1.20186	1.12277	-0.866188	-0.804932	0.300007	-0.552418	-0.322807	0.0573561	-0.759367	-1.4959	-1.52782	-0.115796	-0.0619566	1.14906	-0.346135	0.993348
	72	-1.18917	-0.0437887	-0.0657924	0.0451683	-0.011036	-0.135546	0.111125		-1.22319	0.0512342	-0.101021	-0.00317953	-0.147468	-0.866188	0.333386	0.300007	-1.64287	-0.322807	-1.30127	-0.759367	-0.513326	-0.534607	-0.115796	-0.0619566	-0.0506471	-0.346135	0.993348
	73	-1.18917	-1.3204	-0.0657924	-1.1776	-0.011036	-2.70414	0.111125	-1.22153	-0.00642095	1.26484	1.13404	1.20186	-2.68795	0.277663	0.333386	-0.803903	-0.552418	0.551078	-2.65989	0.33493	-1.4959	-0.534607	1.07033	1.11212	-0.0506471	-1.54967	-0.183149
	74	0.0355457	-0.0437887	-0.0657924	0.0451683	-0.011036	-0.135546	0.111125		-0.00642095	0.0512342	-0.101021	-0.00317953	-0.147468	0.277663	0.333386	0.300007	-1.64287	-1.19669	0.0573561	0.33493	-1.4959	-1.52782	-0.115796	-0.0619566	-0.0506471	-0.346135	-0.183149
	75	1.26026	1.23282	1.24659	1.26794	1.38318	-0.135546	0.111125	1.22153	-1.22319	-1.16238	1.13404	1.20186	-0.147468	-0.866188	0.333386	0.300007	1.62848	0.551078	0.0573561	1.42923	1.45183	0.458609	-0.115796	-1.23603	-1.25035	-1.54967	-1.35965
	76	0.0355457	-0.0437887	-0.0657924	0.0451683	-0.011036	-0.135546	0.111125		-0.00642095	1.26484	1.13404	1.20186	1.12277	0.277663	0.333386	0.300007	-0.552418	-0.322807	0.0573561	-0.759367	-0.513326	-0.534607	1.07033	1.11212	1.14906	0.857398	0.993348
	77	0.0355457	-0.0437887	-0.0657924	1.26794	-0.011036	-0.135546	0.111125		-0.00642095	0.0512342	-0.101021	-0.00317953	1.12277	0.277663	-0.804932	1.40392	1.62848	-1.19669	0.0573561	0.33493	0.469252	0.458609	-1.30192	-1.23603	-0.0506471	-1.54967	-0.183149
	78	0.0355457	-0.0437887	-0.0657924	1.26794	1.38318	-0.135546	0.111125		-0.00642095	-1.16238	-1.33608	-1.20822	-0.147468	0.277663	-0.804932	1.40392	1.62848	-1.19669	0.0573561	0.33493	0.469252	0.458609	-1.30192	-1.23603	-0.0506471	-1.54967	-0.183149
	79	0.0355457	-0.0437887	-0.0657924	0.0451683	-0.011036	-0.135546	0.111125		-0.00642095	0.0512342	-0.101021	-0.00317953	-0.147468	1.42151	-0.804932	0.300007	1.62848	0.551078	0.0573561	-0.759367	-1.4959	-1.52782	-0.115796	-0.0619566	-0.0506471	0.857398	-0.183149
	80	0.0355457	-0.0437887	-0.0657924	0.0451683	-0.011036	-0.135546	0.111125		-0.00642095	1.26484	1.13404	1.20186	1.12277	-0.866188	0.333386	-0.803903	-1.64287	0.551078	0.0573561	0.33493	0.469252	0.458609	-0.115796	-0.0619566	-0.0506471	-0.346135	-0.183149
	81	0.0355457	-1.3204	-0.0657924	0.0451683	-0.011036	-0.135546	-2.04869	-2.44305	-0.00642095	-2.37599	-2.57114	-2.41326	-2.68795	0.277663	-1.94325	0.300007	-1.64287	-1.19669	0.0573561	-1.85367	-1.4959	0.458609	-0.115796	-0.0619566	-0.0506471	-0.346135	-0.183149
	82	0.0355457	-0.0437887	-0.0657924	0.0451683	-0.011036	-0.135546	0.111125		-0.00642095	1.26484	1.13404	1.20186	1.12277	0.277663	0.333386	-0.803903	-0.552418	0.551078	0.0573561	0.33493	0.469252	-0.534607	-0.115796	-0.0619566	-0.0506471	-0.346135	-0.183149
	83	-1.18917	-1.3204	-1.37818	-1.1776	-0.011036	-0.135546	0.111125		-0.00642095	-1.16238	-0.101021	-0.00317953	1.12277	-0.866188	-0.804932	-1.90781	-1.64287	0.551078	-2.65989	-1.85367	-0.513326	-0.534607	-2.48805	-2.41011	-2.45005	0.857398	-2.53614
	84	1.26026	-0.0437887	-0.0657924	0.0451683	-0.011036	1.14875	1.19103	1.22153	-0.00642095	0.0512342	-0.101021	-0.00317953	-0.147468	0.277663	0.333386	0.300007	0.538032	-1.19669	0.0573561	-1.85367	-0.513326	-1.52782	-0.115796	-0.0619566	-1.25035	0.857398	-1.35965
	85	-1.18917	-0.0437887	-0.0657924	0.0451683	-0.011036	1.14875	1.19103		1.21035	0.0512342	-0.101021	-0.00317953	-0.147468	0.277663	0.333386	0.300007	-0.552418	-0.322807	0.0573561	0.33493	0.469252	1.45182	-0.115796	-0.0619566	1.14906	0.857398	0.993348
	86	-1.18917	-2.597	-1.37818	-1.1776	-1.40525	-0.135546	-0.968783		-0.00642095	-1.16238	-1.33608	-1.20822	-0.147468	-0.866188	-0.804932	-0.803903	-0.552418	-0.322807	0.0573561	0.33493	-1.4959	-1.52782	-1.30192	-1.23603	-0.0506471	-0.346135	0.993348
	87	1.26026	1.23282	-0.0657924	0.0451683	-0.011036	-0.135546	0.111125	-1.22153	-1.22319	0.0512342	-0.101021	-0.00317953	-0.147468	1.42151	0.333386	0.300007	0.538032	0.551078	0.0573561	0.33493	0.469252	0.458609	-0.115796	-0.0619566	-0.0506471	-0.346135	-0.183149
	88	-1.18917	-0.0437887	-0.0657924	-1.1776	-1.40525	-0.135546	0.111125		-0.00642095	0.0512342	-0.101021	-0.00317953	1.12277	-0.866188	-0.804932	0.300007	-2.73332	-2.07058	0.0573561	-0.759367	-0.513326	-0.534607	-1.30192	-1.23603	-1.25035	0.857398	-1.35965
	89	-1.18917	-0.0437887	-0.0657924	-1.1776	-0.011036	-0.135546	0.111125		-0.00642095	0.0512342	-0.101021	-0.00317953	-0.147468	-0.866188	-0.804932	0.300007	-2.73332	-2.07058	0.0573561	-0.759367	-0.513326	-0.534607	-1.30192	-1.23603	-1.25035	0.857398	-1.35965
	90	-1.18917	-0.0437887	-0.0657924	0.0451683	-0.011036	-0.135546	0.111125		-0.00642095	1.26484	1.13404	1.20186	-0.147468	0.277663	-0.804932	-0.803903	0.538032	0.551078	0.0573561	0.33493	0.469252	-0.534607	1.07033	-1.23603	-0.0506471	-0.346135	-0.183149
	91	1.26026	1.23282	1.24659	1.26794	1.38318	-1.41984	0.111125		-0.00642095	0.0512342	-0.101021	-0.00317953	-0.147468	0.277663	0.333386	1.40392	0.538032	-1.19669	1.41598	1.42923	-2.47848	-1.52782	1.07033	1.11212	1.14906	0.857398	0.993348
	92	0.0355457	-0.0437887	-0.0657924	0.0451683	-0.011036	1.14875	1.19103		-0.00642095	-1.16238	-0.101021	-0.00317953	-0.147468	0.277663	0.333386	0.300007	-0.552418	-0.322807	0.0573561	0.33493	0.469252	0.458609	-0.115796	-0.0619566	-0.0506471	0.857398	-0.183149
	93	0.0355457	1.23282	-0.0657924	-1.1776	-1.40525	1.14875	1.19103	1.22153	1.21035	-2.37599	-2.57114	-2.41326	-2.68795	-3.15389	-0.804932	-0.803903	1.62848	-2.07058	0.0573561	-0.759367	-1.4959	-0.534607	-1.30192	-1.23603	-0.0506471	0.857398	-0.183149
	94	-1.18917	-1.3204	-1.37818	-1.1776	-0.011036	-0.135546	0.111125		-0.00642095	1.26484	1.13404	1.20186	-0.147468	-0.866188	-0.804932	0.300007	-0.552418	-0.322807	0.0573561	-1.85367	-0.513326	0.458609	1.07033	1.11212	-0.0506471	-0.346135	-0.183149
	95	0.0355457	-1.3204	-0.0657924	0.0451683	-0.011036	-1.41984	-0.968783	-1.22153	-1.22319	1.26484	1.13404	1.20186	1.12277	0.277663	0.333386	-0.803903	-1.64287	-1.19669	-2.65989	-1.85367	-0.513326	0.458609	-0.115796	-0.0619566	-0.0506471	-0.346135	-0.183149
	96	0.0355457	-0.0437887	-0.0657924	-1.1776	-1.40525	1.14875	-0.968783	-1.22153	-1.22319	0.0512342	-0.101021	-0.00317953	1.12277	-0.866188	-0.804932	0.300007	-0.552418	-0.322807	0.0573561	-1.85367	-2.47848	-2.52104	-0.115796	-0.0619566	-0.0506471	0.857398	-0.183149
	97	1.26026	-0.0437887	-2.69056	1.26794	1.38318	1.14875	-3.1286	-1.22153	-1.22319	-1.16238	-1.33608	-1.20822	-1.41771	0.277663	-3.08157	-3.01172	-1.64287	-2.07058	0.0573561	-2.94796	1.45183	0.458609	-2.48805	-2.41011	1.14906	-0.346135	0.993348
	98	0.0355457	-0.0437887	-0.0657924	0.0451683	-0.011036	-1.41984	0.111125	-1.22153	-0.00642095	-1.16238	-1.33608	-1.20822	-0.147468	-0.866188	0.333386	0.300007	-0.552418	-0.322807	0.0573561	0.33493	0.469252	0.458609	-1.30192	-1.23603	-0.0506471	-0.346135	-0.183149
	99	0.0355457	-2.597	-0.0657924	0.0451683	-0.011036	-0.135546	-2.04869	-2.44305	-2.43996	0.0512342	-0.101021	-0.00317953	-0.147468	0.277663	0.333386	0.300007	0.538032	-1.19669	0.0573561	-1.85367	-1.4959	-1.52782	-0.115796	-0.0619566	-0.0506471	0.857398	0.993348
	100	0.0355457	-2.597	-0.0657924	0.0451683	-0.011036	-0.135546	-2.04869	-2.44305	-2.43996	0.0512342	-0.101021	-0.00317953	-0.147468	0.277663	0.333386	0.300007	0.538032	-1.19669	0.0573561	-1.85367	-1.4959	-1.52782	-0.115796	-0.0619566	-0.0506471	0.857398	-0.183149
	101	0.0355457	-2.597	-0.0657924	0.0451683	-0.011036	-0.135546	-2.04869	-2.44305	-2.43996	-2.37599	-2.57114	-2.41326	-2.68795	0.277663	0.333386	0.300007	0.538032	-1.19669	0.0573561	-1.85367	-1.4959	-1.52782	-0.115796	-1.23603	-0.0506471	0.857398	-0.183149
	102	-2.41388	-2.597	-2.69056	-2.40037	-2.79946	-2.70414	-2.04869	-2.44305	-1.22319	1.26484	1.13404	1.20186	1.12277	-2.01004	-0.804932	0.300007	0.538032	-0.322807	-1.30127	-1.85367	-1.4959	-0.534607	1.07033	1.11212	1.14906	0.857398	0.993348
	103	0.0355457	1.23282	1.24659	1.26794	1.38318	1.14875	-2.04869		1.21035	-2.37599	-2.57114	-2.41326	-0.147468	-3.15389	-1.94325	0.300007	0.538032	0.551078	1.41598	0.33493	1.45183	0.458609	-2.48805	-2.41011	-3.64976	-1.54967	-3.71264
	104	0.0355457	1.23282	1.24659	1.26794	-0.011036	1.14875	-2.04869		1.21035	0.0512342	-2.57114	-2.41326	-0.147468	-3.15389	-1.94325	0.300007	0.538032	0.551078	1.41598	0.33493	1.45183	0.458609	-2.48805	-2.41011	-3.64976	-1.54967	-3.71264
	105	0.0355457	-0.0437887	-0.0657924	0.0451683	-0.011036	-0.135546	0.111125		-0.00642095	0.0512342	-0.101021	-0.00317953	-0.147468	0.277663	0.333386	0.300007	-0.552418	0.551078	0.0573561	0.33493	0.469252	0.458609	-0.115796	-0.0619566	-0.0506471	-0.346135	-0.183149
	106	-3.63859	-2.597	-1.37818	0.0451683	-0.011036	-1.41984	-2.04869	-2.44305	-3.65673	0.0512342	-0.101021	-0.00317953	-1.41771	1.42151	0.333386	-1.90781	-2.73332	-1.19669	-2.65989	-0.759367	0.469252	-1.52782	-0.115796	-0.0619566	-2.45005	-0.346135	-2.53614
	107	0.0355457	-0.0437887	-0.0657924	-1.1776	-0.011036	-0.135546	-0.968783	-1.22153	-1.22319	1.26484	1.13404	1.20186	1.12277	-0.866188	-0.804932	0.300007	0.538032	-0.322807	0.0573561	0.33493	0.469252	1.45182	1.07033	1.11212	1.14906	0.857398	0.993348
	108	0.0355457	1.23282	-0.0657924	-1.1776	-0.011036	1.14875	1.19103	1.22153	1.21035	-1.16238	-1.33608	-1.20822	1.12277	-3.15389	-0.804932	-0.803903	1.62848	-2.07058	0.0573561	-0.759367	-1.4959	-0.534607	-1.30192	-1.23603	-0.0506471	0.857398	-0.183149
	109	-1.18917	-1.3204	-1.37818	-1.1776	-1.40525	-0.135546	0.111125		-0.00642095	-1.16238	1.13404	1.20186	-0.147468	-0.866188	-0.804932	0.300007	-0.552418	-0.322807	0.0573561	-1.85367	-0.513326	0.458609	1.07033	1.11212	-0.0506471	-0.346135	-0.183149
	110	0.0355457	-0.0437887	-0.0657924	0.0451683	-0.011036	-0.135546	0.111125		-0.00642095	1.26484	1.13404	1.20186	1.12277	0.277663	0.333386	0.300007	-2.73332	-2.07058	0.0573561	-2.94796	-2.47848	-2.52104	1.07033	1.11212	1.14906	0.857398	0.993348
	111	0.0355457	-0.0437887	-0.0657924	0.0451683	-0.011036	-0.135546	0.111125		-0.00642095	1.26484	1.13404	1.20186	1.12277	0.277663	0.333386	0.300007	-2.73332	-2.07058	0.0573561	-2.94796	-2.47848	-2.52104	1.07033	1.11212	1.14906	0.857398	0.993348
	112	-1.18917	-1.3204	-1.37818	-1.1776	-0.011036	-1.41984	-0.968783	-1.22153	-1.22319	0.0512342	-0.101021	-0.00317953	-0.147468	0.277663	0.333386	-1.90781	-0.552418	-0.322807	0.0573561	-0.759367	-0.513326	-0.534607	-0.115796	-0.0619566	-0.0506471	-0.346135	-0.183149
	113	1.26026	1.23282	1.24659	1.26794	1.38318	1.14875	0.111125	1.22153	1.21035	0.0512342	-0.101021	-0.00317953	-0.147468	0.277663	0.333386	0.300007	0.538032	-2.07058	1.41598	0.33493	0.469252	1.45182	1.07033	1.11212	1.14906	0.857398	0.993348
	114	1.26026	1.23282	1.24659	1.26794	1.38318	1.14875	1.19103	1.22153	1.21035	1.26484	1.13404	1.20186	1.12277	1.42151	1.4717	1.40392	1.62848	1.42496	1.41598	1.42923	1.45183	1.45182	1.07033	1.11212	1.14906	0.857398	0.993348
	115	1.26026	1.23282	1.24659	1.26794	1.38318	1.14875	1.19103	1.22153	1.21035	-1.16238	1.13404	1.20186	1.12277	1.42151	1.4717	1.40392	1.62848	1.42496	1.41598	1.42923	1.45183	1.45182	1.07033	1.11212	1.14906	0.857398	0.993348
	116	0.0355457	-0.0437887	-0.0657924	0.0451683	-0.011036	-0.135546	0.111125		1.21035	0.0512342	-0.101021	-0.00317953	1.12277	1.42151	0.333386	1.40392	-0.552418	-0.322807	0.0573561	-0.759367	-1.4959	-0.534607	-0.115796	-0.0619566	-0.0506471	0.857398	0.993348
	117	0.0355457	-1.3204	1.24659	1.26794	1.38318	1.14875	1.19103	1.22153	1.21035	1.26484	1.13404	1.20186	1.12277	1.42151	1.4717	0.300007	0.538032	0.551078	0.0573561	0.33493	-0.513326	0.458609	1.07033	1.11212	1.14906	0.857398	0.993348
	118	-2.41388	-1.3204	-1.37818	-1.1776	-1.40525	-1.41984	-0.968783	-1.22153	-1.22319	0.0512342	-0.101021	-0.00317953	-0.147468	-0.866188	-0.804932	0.300007	0.538032	1.42496	-2.65989	-0.759367	-1.4959	-1.52782	-0.115796	-0.0619566	-1.25035	0.857398	-1.35965
	119	0.0355457	-0.0437887	-0.0657924	-1.1776	-0.011036	-0.135546	0.111125		-0.00642095	0.0512342	-0.101021	-0.00317953	-0.147468	-2.01004	0.333386	1.40392	0.538032	-1.19669	0.0573561	-0.759367	-1.4959	0.458609	-0.115796	-0.0619566	1.14906	0.857398	0.993348
	120	0.0355457	-0.0437887	-0.0657924	0.0451683	-0.011036	-0.135546	1.19103		1.21035	0.0512342	-0.101021	-0.00317953	-0.147468	1.42151	1.4717	0.300007	0.538032	0.551078	0.0573561	0.33493	0.469252	-0.534607	-0.115796	-0.0619566	-0.0506471	-0.346135	-0.183149
	121	0.0355457	-0.0437887	-0.0657924	0.0451683	-1.40525	-0.135546	0.111125		-0.00642095	0.0512342	-0.101021	-0.00317953	-0.147468	0.277663	0.333386	0.300007	0.538032	0.551078	0.0573561	0.33493	0.469252	0.458609	-0.115796	-1.23603	-0.0506471	-0.346135	-0.183149
	122	0.0355457	-0.0437887	-1.37818	0.0451683	-0.011036	-0.135546	0.111125		-0.00642095	0.0512342	-0.101021	-0.00317953	-0.147468	0.277663	0.333386	0.300007	0.538032	0.551078	0.0573561	0.33493	0.469252	0.458609	-0.115796	-0.0619566	-0.0506471	-0.346135	-0.183149
	123	0.0355457	-0.0437887	-0.0657924	0.0451683	-0.011036	-0.135546	0.111125		-0.00642095	-1.16238	-1.33608	-1.20822	-1.41771	0.277663	0.333386	0.300007	0.538032	0.551078	0.0573561	0.33493	0.469252	0.458609	-0.115796	-0.0619566	-0.0506471	-0.346135	-0.183149
	124	0.0355457	-0.0437887	-1.37818	0.0451683	-1.40525	-0.135546	0.111125		-0.00642095	-1.16238	-0.101021	-0.00317953	-0.147468	0.277663	0.333386	0.300007	0.538032	0.551078	0.0573561	0.33493	0.469252	0.458609	-0.115796	-0.0619566	-0.0506471	-0.346135	-0.183149
	125	0.0355457	-0.0437887	-1.37818	0.0451683	-0.011036	-1.41984	-0.968783	-1.22153	-0.00642095	1.26484	1.13404	1.20186	1.12277	-0.866188	-0.804932	0.300007	-0.552418	0.551078	0.0573561	0.33493	0.469252	0.458609	1.07033	1.11212	1.14906	-1.54967	0.993348
	126	0.0355457	-0.0437887	-0.0657924	0.0451683	-1.40525	-0.135546	0.111125		-0.00642095	1.26484	1.13404	1.20186	1.12277	1.42151	0.333386	0.300007	0.538032	0.551078	0.0573561	0.33493	0.469252	0.458609	1.07033	1.11212	1.14906	0.857398	0.993348
	127	0.0355457	-0.0437887	-0.0657924	0.0451683	-0.011036	1.14875	1.19103	1.22153	1.21035	1.26484	1.13404	1.20186	-0.147468	0.277663	1.4717	1.40392	1.62848	0.551078	0.0573561	0.33493	0.469252	0.458609	1.07033	1.11212	1.14906	0.857398	0.993348
	128	0.0355457	-0.0437887	-0.0657924	0.0451683	-0.011036	-1.41984	-0.968783	-1.22153	-1.22319	0.0512342	-0.101021	-0.00317953	-1.41771	0.277663	0.333386	0.300007	-0.552418	0.551078	0.0573561	0.33493	0.469252	0.458609	-0.115796	-0.0619566	-0.0506471	-0.346135	-0.183149
	129	0.0355457	-0.0437887	-0.0657924	0.0451683	-0.011036	-1.41984	-0.968783	-1.22153	-1.22319	1.26484	1.13404	1.20186	1.12277	0.277663	1.4717	0.300007	0.538032	0.551078	-1.30127	0.33493	0.469252	1.45182	1.07033	1.11212	1.14906	0.857398	0.993348
	130	1.26026	-0.0437887	-0.0657924	-1.1776	-1.40525	-1.41984	-0.968783	-2.44305	-1.22319	-1.16238	-1.33608	-1.20822	-1.41771	-0.866188	-0.804932	1.40392	1.62848	-0.322807	-1.30127	-0.759367	-0.513326	0.458609	-1.30192	-1.23603	-1.25035	-0.346135	-1.35965
	131	-2.41388	-0.0437887	-2.69056	0.0451683	-0.011036	-0.135546	0.111125		-0.00642095	-2.37599	-0.101021	-0.00317953	1.12277	0.277663	0.333386	0.300007	0.538032	1.42496	0.0573561	0.33493	0.469252	-0.534607	-1.30192	-1.23603	-1.25035	-3.95673	-2.53614
	132	0.0355457	-0.0437887	-0.0657924	0.0451683	-0.011036	-0.135546	0.111125		-0.00642095	1.26484	1.13404	1.20186	1.12277	0.277663	0.333386	0.300007	0.538032	0.551078	0.0573561	0.33493	1.45183	1.45182	1.07033	1.11212	1.14906	0.857398	0.993348
	133	0.0355457	-0.0437887	-0.0657924	0.0451683	-0.011036	-0.135546	0.111125		-0.00642095	0.0512342	-0.101021	-0.00317953	1.12277	0.277663	0.333386	-0.803903	-0.552418	-0.322807	0.0573561	-0.759367	-0.513326	-0.534607	-0.115796	-0.0619566	-0.0506471	0.857398	-0.183149
	134	0.0355457	1.23282	1.24659	0.0451683	-0.011036	-1.41984	1.19103	1.22153	-0.00642095	-2.37599	-2.57114	-2.41326	-2.68795	-0.866188	1.4717	1.40392	0.538032	1.42496	0.0573561	-0.759367	-0.513326	0.458609	-0.115796	-1.23603	-1.25035	-1.54967	-1.35965
	135	0.0355457	-0.0437887	-0.0657924	0.0451683	-0.011036	-1.41984	1.19103	1.22153	-0.00642095	0.0512342	-0.101021	-0.00317953	-0.147468	0.277663	-3.08157	-1.90781	0.538032	-1.19669	0.0573561	0.33493	0.469252	0.458609	-1.30192	-1.23603	-0.0506471	-0.346135	-0.183149
	136	-1.18917	-1.3204	-1.37818	-1.1776	-1.40525	-1.41984	-0.968783	-1.22153	-1.22319	0.0512342	-0.101021	-0.00317953	1.12277	-0.866188	-0.804932	-1.90781	-0.552418	0.551078	0.0573561	-0.759367	0.469252	-0.534607	-0.115796	-0.0619566	-0.0506471	0.857398	-0.183149
	137	0.0355457	1.23282	1.24659	-2.40037	-2.79946	1.14875	0.111125		-1.22319	0.0512342	-0.101021	-0.00317953	-0.147468	0.277663	-0.804932	-1.90781	-0.552418	1.42496	1.41598	-1.85367	-0.513326	-1.52782	1.07033	1.11212	1.14906	-0.346135	0.993348
	138	0.0355457	-0.0437887	-0.0657924	0.0451683	-0.011036	-0.135546	0.111125		-0.00642095	0.0512342	-0.101021	-0.00317953	-0.147468	0.277663	-1.94325	-0.803903	-0.552418	-1.19669	-1.30127	-0.759367	0.469252	0.458609	-0.115796	-0.0619566	-0.0506471	-3.95673	-0.183149
	139	0.0355457	-0.0437887	1.24659	1.26794	1.38318	1.14875	0.111125		1.21035	-2.37599	-0.101021	-0.00317953	-0.147468	0.277663	0.333386	0.300007	0.538032	-0.322807	-2.65989	1.42923	0.469252	-0.534607	-0.115796	-0.0619566	-1.25035	0.857398	-1.35965
	140	0.0355457	-0.0437887	-0.0657924	-2.40037	-2.79946	-0.135546	0.111125	1.22153	1.21035	-1.16238	-1.33608	-1.20822	-1.41771	0.277663	0.333386	0.300007	-0.552418	1.42496	-1.30127	0.33493	0.469252	0.458609	-0.115796	-0.0619566	-1.25035	-1.54967	-1.35965
	141	0.0355457	-0.0437887	1.24659	0.0451683	-0.011036	-0.135546	-0.968783		-0.00642095	0.0512342	-0.101021	-0.00317953	-0.147468	-0.866188	0.333386	-0.803903	0.538032	-0.322807	0.0573561	0.33493	0.469252	0.458609	-0.115796	-0.0619566	-0.0506471	0.857398	0.993348
	142	-1.18917	-1.3204	-1.37818	-1.1776	-1.40525	1.14875	1.19103	1.22153	1.21035	1.26484	1.13404	1.20186	1.12277	-0.866188	0.333386	-0.803903	-0.552418	-1.19669	0.0573561	-1.85367	-0.513326	-1.52782	-0.115796	-0.0619566	-2.45005	0.857398	-2.53614
	143	1.26026	1.23282	1.24659	1.26794	-0.011036	1.14875	1.19103	1.22153	1.21035	1.26484	1.13404	1.20186	1.12277	-0.866188	-0.804932	-0.803903	0.538032	1.42496	1.41598	1.42923	1.45183	1.45182	1.07033	1.11212	1.14906	0.857398	0.993348
	144	0.0355457	-0.0437887	-0.0657924	0.0451683	-0.011036	-0.135546	0.111125		-0.00642095	0.0512342	-0.101021	-0.00317953	-0.147468	1.42151	1.4717	1.40392	1.62848	0.551078	0.0573561	0.33493	0.469252	0.458609	-0.115796	-0.0619566	-0.0506471	-0.346135	-0.183149
	145	0.0355457	1.23282	-0.0657924	0.0451683	-0.011036	1.14875	1.19103		-0.00642095	1.26484	1.13404	1.20186	-0.147468	1.42151	0.333386	1.40392	0.538032	1.42496	1.41598	0.33493	1.45183	0.458609	-0.115796	-0.0619566	-0.0506471	0.857398	-0.183149
	146	1.26026	1.23282	1.24659	0.0451683	-0.011036	1.14875	1.19103	1.22153	1.21035	1.26484	1.13404	1.20186	1.12277	1.42151	1.4717	1.40392	1.62848	-2.07058	-2.65989	1.42923	1.45183	1.45182	1.07033	1.11212	1.14906	0.857398	0.993348
	147	0.0355457	1.23282	-0.0657924	-1.1776	-0.011036	-0.135546	-2.04869		-0.00642095	-2.37599	-2.57114	-2.41326	-2.68795	0.277663	0.333386	0.300007	-0.552418	0.551078	-1.30127	-0.759367	-0.513326	-1.52782	1.07033	1.11212	-0.0506471	0.857398	-0.183149
	148	-1.18917	-3.87361	-1.37818	-1.1776	-1.40525	-2.70414	-2.04869		-0.00642095	0.0512342	-0.101021	-0.00317953	-2.68795	-3.15389	-3.08157	1.40392	-0.552418	-0.322807	1.41598	1.42923	-0.513326	-2.52104	-0.115796	-0.0619566	-3.64976	-2.7532	-3.71264
	149	0.0355457	-0.0437887	-0.0657924	0.0451683	-0.011036	-0.135546	0.111125		-0.00642095	-1.16238	-0.101021	-0.00317953	1.12277	0.277663	0.333386	-0.803903	-0.552418	-0.322807	0.0573561	-0.759367	-0.513326	-0.534607	-0.115796	-0.0619566	-0.0506471	0.857398	-0.183149
	150	1.26026	1.23282	1.24659	1.26794	1.38318	1.14875	0.111125		-0.00642095	0.0512342	-0.101021	-0.00317953	1.12277	0.277663	1.4717	0.300007	-0.552418	0.551078	0.0573561	-1.85367	-0.513326	-0.534607	1.07033	1.11212	-0.0506471	-0.346135	-0.183149
	151	-2.41388	-2.597	-2.69056	-2.40037	-2.79946	-1.41984	-2.04869	-2.44305	-2.43996	-1.16238	-1.33608	-1.20822	1.12277	-0.866188	-0.804932	-1.90781	-0.552418	0.551078	0.0573561	-1.85367	-1.4959	-1.52782	-2.48805	-2.41011	-0.0506471	-0.346135	-0.183149
	152	0.0355457	-0.0437887	-0.0657924	0.0451683	-0.011036	-0.135546	0.111125		-0.00642095	0.0512342	-0.101021	-0.00317953	-0.147468	0.277663	0.333386	0.300007	0.538032	0.551078	0.0573561	0.33493	0.469252	0.458609	-0.115796	-0.0619566	-0.0506471	-0.346135	-0.183149
	153	0.0355457	-1.3204	-0.0657924	0.0451683	-0.011036	-0.135546	1.19103		-0.00642095	1.26484	1.13404	1.20186	-0.147468	-0.866188	0.333386	-0.803903	0.538032	-0.322807	0.0573561	0.33493	-0.513326	0.458609	-0.115796	-0.0619566	-0.0506471	-0.346135	0.993348
	154	0.0355457	1.23282	1.24659	-1.1776	-1.40525	-1.41984	1.19103		-0.00642095	0.0512342	-0.101021	-1.20822	1.12277	-0.866188	-0.804932	-0.803903	-0.552418	-2.07058	0.0573561	0.33493	-0.513326	-0.534607	-0.115796	-0.0619566	-0.0506471	0.857398	-0.183149
	155	0.0355457	-0.0437887	-0.0657924	-1.1776	-0.011036	-0.135546	-0.968783	1.22153	1.21035	0.0512342	-0.101021	-0.00317953	1.12277	0.277663	-0.804932	-0.803903	-0.552418	0.551078	0.0573561	-0.759367	-0.513326	0.458609	-0.115796	-0.0619566	1.14906	0.857398	0.993348
	156	1.26026	1.23282	1.24659	1.26794	-0.011036	1.14875	1.19103	1.22153	1.21035	0.0512342	-0.101021	-0.00317953	1.12277	1.42151	1.4717	1.40392	1.62848	-2.07058	1.41598	1.42923	1.45183	1.45182	1.07033	-1.23603	1.14906	0.857398	0.993348
	157	0.0355457	-0.0437887	-0.0657924	0.0451683	-0.011036	1.14875	1.19103	1.22153	-0.00642095	-1.16238	-0.101021	-0.00317953	1.12277	0.277663	0.333386	0.300007	-1.64287	0.551078	0.0573561	0.33493	0.469252	0.458609	-0.115796	-0.0619566	-1.25035	0.857398	-1.35965
	158	-1.18917	-0.0437887	-1.37818	-1.1776	-1.40525	-0.135546	0.111125		-0.00642095	0.0512342	-0.101021	-0.00317953	1.12277	0.277663	-1.94325	0.300007	-1.64287	-1.19669	-2.65989	-1.85367	-1.4959	-0.534607	-0.115796	-0.0619566	1.14906	0.857398	0.993348
	159	1.26026	1.23282	1.24659	1.26794	1.38318	1.14875	1.19103	1.22153	1.21035	0.0512342	-0.101021	-0.00317953	1.12277	1.42151	1.4717	1.40392	-1.64287	-1.19669	1.41598	-0.759367	-1.4959	-1.52782	-0.115796	-0.0619566	1.14906	0.857398	0.993348
	160	0.0355457	-0.0437887	-0.0657924	0.0451683	-0.011036	-1.41984	-0.968783		-1.22319	0.0512342	-0.101021	-0.00317953	-0.147468	1.42151	-0.804932	-0.803903	-0.552418	-0.322807	-1.30127	0.33493	-0.513326	-1.52782	-0.115796	-0.0619566	-0.0506471	-1.54967	-0.183149
	161	-1.18917	-2.597	-1.37818	0.0451683	-0.011036	-0.135546	0.111125		-0.00642095	-1.16238	-1.33608	-1.20822	-1.41771	-0.866188	0.333386	0.300007	0.538032	-2.07058	-4.01851	-2.94796	-1.4959	-1.52782	-1.30192	-1.23603	-0.0506471	-1.54967	-0.183149
	162	-1.18917	-1.3204	-1.37818	-1.1776	-1.40525	-0.135546	0.111125		-0.00642095	-1.16238	-1.33608	-1.20822	-0.147468	0.277663	0.333386	0.300007	0.538032	0.551078	0.0573561	0.33493	0.469252	0.458609	-0.115796	-0.0619566	-0.0506471	-0.346135	-0.183149
	163	-1.18917	-1.3204	-0.0657924	-1.1776	-1.40525	-1.41984	-3.1286	-2.44305	-2.43996	-1.16238	-1.33608	-1.20822	-0.147468	-0.866188	0.333386	-0.803903	0.538032	-2.07058	0.0573561	0.33493	-0.513326	-1.52782	-1.30192	-1.23603	-0.0506471	-1.54967	-0.183149
	164	0.0355457	-0.0437887	-0.0657924	0.0451683	-0.011036	-0.135546	0.111125		-0.00642095	0.0512342	-0.101021	-0.00317953	-0.147468	0.277663	0.333386	0.300007	0.538032	0.551078	0.0573561	0.33493	0.469252	0.458609	-0.115796	-0.0619566	-0.0506471	-0.346135	-0.183149
	165	-1.18917	-1.3204	-1.37818	-1.1776	-1.40525	-0.135546	0.111125		1.21035	1.26484	1.13404	1.20186	1.12277	-0.866188	-0.804932	0.300007	-1.64287	-0.322807	0.0573561	-1.85367	-2.47848	-1.52782	1.07033	1.11212	1.14906	0.857398	0.993348
	166	1.26026	1.23282	1.24659	1.26794	1.38318	1.14875	0.111125		-0.00642095	0.0512342	-0.101021	-0.00317953	-0.147468	0.277663	0.333386	0.300007	0.538032	0.551078	0.0573561	0.33493	1.45183	1.45182	-0.115796	-0.0619566	-1.25035	-0.346135	-2.53614
	167	-1.18917	-1.3204	-1.37818	-1.1776	-1.40525	-1.41984	-0.968783	-1.22153	-0.00642095	-1.16238	-1.33608	-1.20822	-1.41771	0.277663	-0.804932	0.300007	-0.552418	0.551078	0.0573561	-0.759367	0.469252	-0.534607	-0.115796	-1.23603	1.14906	0.857398	0.993348
	168	0.0355457	-0.0437887	-0.0657924	0.0451683	-0.011036	-0.135546	-2.04869	-2.44305	-2.43996	0.0512342	-0.101021	-0.00317953	-0.147468	0.277663	-1.94325	-1.90781	-1.64287	-0.322807	0.0573561	0.33493	-1.4959	0.458609	-1.30192	-1.23603	-2.45005	-0.346135	-2.53614
	169	-1.18917	-0.0437887	-1.37818	-1.1776	-1.40525	1.14875	-0.968783	1.22153	1.21035	-1.16238	1.13404	1.20186	1.12277	0.277663	-0.804932	-0.803903	-1.64287	-2.07058	-1.30127	-0.759367	-0.513326	-0.534607	1.07033	1.11212	-0.0506471	0.857398	-0.183149
	170	0.0355457	1.23282	-0.0657924	1.26794	1.38318	-0.135546	0.111125	1.22153	-0.00642095	1.26484	1.13404	1.20186	-1.41771	0.277663	0.333386	0.300007	0.538032	0.551078	0.0573561	1.42923	1.45183	0.458609	-1.30192	-1.23603	-0.0506471	-1.54967	-0.183149
	171	0.0355457	-0.0437887	-0.0657924	0.0451683	-0.011036	1.14875	1.19103	1.22153	1.21035	0.0512342	-0.101021	-0.00317953	1.12277	0.277663	-0.804932	1.40392	-0.552418	0.551078	1.41598	1.42923	1.45183	1.45182	-0.115796	-0.0619566	1.14906	0.857398	0.993348
	172	1.26026	1.23282	1.24659	1.26794	1.38318	1.14875	1.19103	1.22153	1.21035	0.0512342	-0.101021	-0.00317953	-0.147468	-0.866188	0.333386	-1.90781	-1.64287	-1.19669	1.41598	1.42923	-1.4959	1.45182	-0.115796	-0.0619566	-0.0506471	-0.346135	-0.183149
	173	1.26026	1.23282	1.24659	1.26794	1.38318	1.14875	1.19103	1.22153	1.21035	-1.16238	-1.33608	-1.20822	-1.41771	1.42151	1.4717	-1.90781	-1.64287	-0.322807	1.41598	1.42923	-0.513326	-0.534607	1.07033	1.11212	1.14906	0.857398	0.993348
	174	0.0355457	-0.0437887	-0.0657924	0.0451683	-0.011036	-1.41984	0.111125		-0.00642095	0.0512342	-0.101021	-0.00317953	-0.147468	-2.01004	-1.94325	0.300007	-1.64287	-1.19669	0.0573561	0.33493	0.469252	0.458609	-0.115796	-0.0619566	-0.0506471	-1.54967	-0.183149
	175	0.0355457	-0.0437887	-0.0657924	-1.1776	-1.40525	-0.135546	0.111125		-0.00642095	1.26484	1.13404	1.20186	1.12277	0.277663	0.333386	0.300007	0.538032	0.551078	0.0573561	0.33493	0.469252	0.458609	1.07033	1.11212	1.14906	0.857398	0.993348
	176	-2.41388	-1.3204	-1.37818	-2.40037	-2.79946	-0.135546	1.19103	1.22153	1.21035	-1.16238	-1.33608	-1.20822	-1.41771	-2.01004	-0.804932	-1.90781	-1.64287	-1.19669	-2.65989	0.33493	0.469252	0.458609	-0.115796	-0.0619566	-2.45005	0.857398	-2.53614
	177	-1.18917	-1.3204	-1.37818	-1.1776	-1.40525	-0.135546	-0.968783	-1.22153	-0.00642095	0.0512342	-0.101021	-0.00317953	-0.147468	-0.866188	-0.804932	-0.803903	-0.552418	-1.19669	-1.30127	-0.759367	-0.513326	-0.534607	-0.115796	-0.0619566	-0.0506471	0.857398	-0.183149
	178	0.0355457	-0.0437887	-1.37818	-1.1776	-1.40525	-0.135546	0.111125	-2.44305	-0.00642095	-1.16238	-1.33608	-1.20822	-0.147468	-2.01004	0.333386	-1.90781	-1.64287	-1.19669	-1.30127	0.33493	-0.513326	0.458609	-1.30192	-1.23603	-0.0506471	0.857398	-0.183149
	179	-1.18917	-1.3204	-1.37818	-1.1776	-1.40525	-1.41984	0.111125	-1.22153	-1.22319	0.0512342	-0.101021	-0.00317953	-0.147468	-0.866188	1.4717	-0.803903	-0.552418	-0.322807	-1.30127	-0.759367	-0.513326	-0.534607	-0.115796	-0.0619566	-0.0506471	-0.346135	0.993348
	180	-1.18917	-1.3204	-1.37818	-1.1776	-0.011036	-0.135546	0.111125	-1.22153	-1.22319	0.0512342	-0.101021	-0.00317953	1.12277	0.277663	-0.804932	-0.803903	-0.552418	-1.19669	-1.30127	-1.85367	-1.4959	-1.52782	-0.115796	-0.0619566	-0.0506471	0.857398	-0.183149
	181	0.0355457	-0.0437887	-0.0657924	0.0451683	-0.011036	-1.41984	0.111125		-0.00642095	0.0512342	-0.101021	-0.00317953	-0.147468	-2.01004	-1.94325	0.300007	-1.64287	-1.19669	0.0573561	0.33493	0.469252	0.458609	-0.115796	-0.0619566	-0.0506471	-1.54967	-0.183149
	182	0.0355457	-0.0437887	-0.0657924	0.0451683	-0.011036	-0.135546	-2.04869	-2.44305	-2.43996	-1.16238	-1.33608	-1.20822	-0.147468	0.277663	0.333386	0.300007	-1.64287	-1.19669	0.0573561	1.42923	1.45183	1.45182	1.07033	1.11212	1.14906	-0.346135	0.993348
	183	-2.41388	-1.3204	-0.0657924	-1.1776	-0.011036	-0.135546	0.111125	1.22153	1.21035	0.0512342	-0.101021	-1.20822	-0.147468	1.42151	0.333386	-0.803903	1.62848	0.551078	0.0573561	1.42923	0.469252	0.458609	-0.115796	1.11212	-0.0506471	-0.346135	-0.183149
	184	-1.18917	-1.3204	-0.0657924	-1.1776	-1.40525	-0.135546	1.19103	1.22153	-1.22319	1.26484	1.13404	1.20186	1.12277	-0.866188	-0.804932	0.300007	0.538032	0.551078	0.0573561	-0.759367	0.469252	-0.534607	-1.30192	1.11212	-0.0506471	-1.54967	-0.183149
	185	0.0355457	-0.0437887	-0.0657924	0.0451683	-1.40525	1.14875	1.19103	1.22153	1.21035	1.26484	1.13404	1.20186	1.12277	-0.866188	0.333386	1.40392	0.538032	0.551078	1.41598	0.33493	0.469252	-0.534607	1.07033	1.11212	1.14906	0.857398	0.993348
	186	0.0355457	-0.0437887	-0.0657924	0.0451683	-0.011036	-0.135546	-0.968783		-0.00642095	-1.16238	-1.33608	-1.20822	1.12277	-3.15389	0.333386	-1.90781	0.538032	-1.19669	0.0573561	0.33493	0.469252	-1.52782	-1.30192	-1.23603	-0.0506471	0.857398	-0.183149
	187	0.0355457	-0.0437887	-0.0657924	0.0451683	-1.40525	1.14875	-0.968783	-1.22153	-1.22319	1.26484	1.13404	1.20186	1.12277	-0.866188	0.333386	0.300007	0.538032	0.551078	0.0573561	-0.759367	-0.513326	-0.534607	1.07033	1.11212	1.14906	0.857398	0.993348
	188	0.0355457	-0.0437887	-0.0657924	0.0451683	-0.011036	1.14875	0.111125		-0.00642095	-1.16238	-0.101021	-0.00317953	-0.147468	0.277663	0.333386	0.300007	0.538032	0.551078	0.0573561	-0.759367	-1.4959	-0.534607	-0.115796	-0.0619566	-0.0506471	0.857398	0.993348
	189	-1.18917	-1.3204	-0.0657924	-1.1776	-0.011036	-1.41984	-0.968783	-1.22153	-1.22319	-1.16238	-1.33608	-1.20822	-1.41771	-0.866188	-0.804932	-0.803903	-0.552418	-0.322807	-1.30127	-0.759367	-0.513326	-0.534607	-1.30192	-1.23603	-1.25035	-1.54967	-1.35965
	190	0.0355457	-0.0437887	-0.0657924	0.0451683	-0.011036	-0.135546	0.111125		-0.00642095	0.0512342	-0.101021	-0.00317953	-0.147468	0.277663	-0.804932	-0.803903	-0.552418	-0.322807	-1.30127	-0.759367	-1.4959	-0.534607	-1.30192	-1.23603	-0.0506471	-0.346135	-0.183149
	191	0.0355457	1.23282	-0.0657924	0.0451683	-0.011036	-0.135546	-2.04869	-1.22153	-1.22319	1.26484	1.13404	1.20186	1.12277	0.277663	0.333386	0.300007	0.538032	-1.19669	0.0573561	0.33493	0.469252	0.458609	-0.115796	-0.0619566	-0.0506471	0.857398	-0.183149
	192	1.26026	1.23282	1.24659	1.26794	1.38318	-0.135546	0.111125		1.21035	1.26484	1.13404	-1.20822	1.12277	0.277663	0.333386	0.300007	0.538032	0.551078	0.0573561	0.33493	0.469252	1.45182	1.07033	1.11212	1.14906	0.857398	0.993348
	193	0.0355457	-0.0437887	-0.0657924	0.0451683	-0.011036	-0.135546	0.111125		-0.00642095	-1.16238	-1.33608	-1.20822	-1.41771	1.42151	1.4717	1.40392	1.62848	-0.322807	-1.30127	-0.759367	-0.513326	-0.534607	-0.115796	-0.0619566	-0.0506471	-0.346135	-0.183149
	194	1.26026	-0.0437887	-0.0657924	0.0451683	-0.011036	-1.41984	-0.968783	-1.22153	-1.22319	0.0512342	-0.101021	-0.00317953	-0.147468	0.277663	0.333386	0.300007	-1.64287	0.551078	0.0573561	0.33493	0.469252	1.45182	-0.115796	-0.0619566	-0.0506471	-0.346135	-0.183149
	195	1.26026	1.23282	-0.0657924	0.0451683	-0.011036	-1.41984	-0.968783	-1.22153	-1.22319	1.26484	1.13404	1.20186	1.12277	0.277663	0.333386	1.40392	1.62848	-0.322807	-1.30127	-0.759367	-0.513326	1.45182	-0.115796	-0.0619566	-0.0506471	-0.346135	-0.183149
	196	1.26026	1.23282	1.24659	1.26794	1.38318	1.14875	1.19103	1.22153	1.21035	1.26484	1.13404	1.20186	1.12277	1.42151	1.4717	1.40392	1.62848	1.42496	1.41598	1.42923	1.45183	1.45182	1.07033	1.11212	1.14906	0.857398	0.993348
	197	-1.18917	-1.3204	-0.0657924	0.0451683	-0.011036	-0.135546	0.111125		-1.22319	1.26484	1.13404	1.20186	1.12277	0.277663	0.333386	1.40392	0.538032	-0.322807	-1.30127	-0.759367	-0.513326	-0.534607	1.07033	1.11212	1.14906	0.857398	0.993348
	198	1.26026	1.23282	1.24659	1.26794	1.38318	-0.135546	0.111125		-0.00642095	0.0512342	-0.101021	-0.00317953	1.12277	1.42151	1.4717	1.40392	1.62848	1.42496	1.41598	1.42923	0.469252	1.45182	-0.115796	-0.0619566	-0.0506471	-0.346135	-0.183149
	199	1.26026	1.23282	1.24659	1.26794	1.38318	-1.41984	0.111125		-0.00642095	0.0512342	-0.101021	-0.00317953	-0.147468	-0.866188	-0.804932	-0.803903	-0.552418	1.42496	1.41598	0.33493	1.45183	1.45182	-0.115796	-0.0619566	-0.0506471	-0.346135	-0.183149
	200	0.0355457	-0.0437887	-0.0657924	0.0451683	-0.011036	-0.135546	0.111125		-0.00642095	1.26484	1.13404	1.20186	1.12277	1.42151	1.4717	1.40392	1.62848	-0.322807	-1.30127	-0.759367	-0.513326	-0.534607	1.07033	1.11212	1.14906	-0.346135	0.993348
	201	-1.18917	-1.3204	-0.0657924	1.26794	1.38318	1.14875	0.111125		-0.00642095	-1.16238	-0.101021	-0.00317953	1.12277	0.277663	0.333386	0.300007	0.538032	-0.322807	0.0573561	0.33493	1.45183	1.45182	-0.115796	-0.0619566	-0.0506471	0.857398	0.993348
	202	0.0355457	-0.0437887	1.24659	1.26794	-0.011036	-0.135546	0.111125		-0.00642095	1.26484	1.13404	1.20186	-0.147468	-0.866188	-0.804932	1.40392	0.538032	0.551078	0.0573561	0.33493	0.469252	0.458609	1.07033	1.11212	1.14906	0.857398	0.993348
	203	0.0355457	-0.0437887	1.24659	0.0451683	-0.011036	1.14875	1.19103		1.21035	0.0512342	-0.101021	-0.00317953	1.12277	0.277663	-0.804932	0.300007	0.538032	0.551078	0.0573561	0.33493	0.469252	0.458609	-0.115796	-0.0619566	-0.0506471	-1.54967	-0.183149
	204	0.0355457	-0.0437887	1.24659	1.26794	1.38318	-0.135546	0.111125	1.22153	-0.00642095	1.26484	1.13404	1.20186	1.12277	-0.866188	1.4717	0.300007	0.538032	-0.322807	0.0573561	0.33493	0.469252	-0.534607	1.07033	1.11212	1.14906	0.857398	0.993348
	205	1.26026	1.23282	-0.0657924	1.26794	-0.011036	-0.135546	-0.968783		-0.00642095	0.0512342	-0.101021	-1.20822	-0.147468	0.277663	1.4717	1.40392	1.62848	1.42496	1.41598	1.42923	1.45183	1.45182	-2.48805	1.11212	-1.25035	0.857398	-1.35965
	206	0.0355457	-0.0437887	-0.0657924	0.0451683	-0.011036	-0.135546	0.111125	1.22153	-0.00642095	1.26484	1.13404	1.20186	1.12277	0.277663	0.333386	0.300007	0.538032	-0.322807	0.0573561	0.33493	0.469252	0.458609	1.07033	1.11212	1.14906	0.857398	0.993348
	207	0.0355457	-0.0437887	-0.0657924	1.26794	1.38318	-0.135546	0.111125	1.22153	-0.00642095	1.26484	1.13404	1.20186	1.12277	0.277663	0.333386	0.300007	0.538032	-0.322807	0.0573561	0.33493	0.469252	0.458609	1.07033	1.11212	1.14906	0.857398	0.993348
	208	0.0355457	-0.0437887	-0.0657924	0.0451683	-0.011036	-0.135546	0.111125		-0.00642095	0.0512342	-0.101021	-0.00317953	-0.147468	1.42151	0.333386	0.300007	0.538032	0.551078	0.0573561	-0.759367	-0.513326	-0.534607	1.07033	1.11212	-1.25035	0.857398	-1.35965
	209	0.0355457	-0.0437887	1.24659	1.26794	1.38318	-0.135546	0.111125	-1.22153	-0.00642095	0.0512342	-0.101021	-0.00317953	-0.147468	0.277663	1.4717	1.40392	0.538032	1.42496	1.41598	0.33493	1.45183	0.458609	-1.30192	-1.23603	-0.0506471	-1.54967	-0.183149
	210	0.0355457	1.23282	1.24659	-1.1776	-1.40525	-1.41984	1.19103		-0.00642095	-1.16238	-0.101021	-0.00317953	-0.147468	-0.866188	-0.804932	-0.803903	-0.552418	-2.07058	0.0573561	0.33493	-0.513326	-0.534607	-0.115796	-0.0619566	-0.0506471	0.857398	-0.183149
	211	0.0355457	-0.0437887	-0.0657924	0.0451683	-0.011036	1.14875	0.111125		-0.00642095	-1.16238	-1.33608	-1.20822	-1.41771	-2.01004	-0.804932	-1.90781	-1.64287	-1.19669	-1.30127	0.33493	-1.4959	-1.52782	-0.115796	-0.0619566	-0.0506471	-0.346135	-0.183149
	212	0.0355457	-1.3204	-2.69056	-1.1776	-1.40525	-2.70414	-2.04869	-1.22153	-1.22319	-3.58959	-3.8062	-3.6183	-3.95819	-0.866188	-1.94325	1.40392	-0.552418	-1.19669	-1.30127	-0.759367	1.45183	0.458609	-3.67417	-3.58419	-3.64976	-2.7532	-3.71264
	213	1.26026	1.23282	1.24659	1.26794	1.38318	-0.135546	-0.968783	-1.22153	-1.22319	0.0512342	-0.101021	-0.00317953	-0.147468	1.42151	1.4717	0.300007	0.538032	0.551078	0.0573561	0.33493	0.469252	-0.534607	-0.115796	-0.0619566	1.14906	0.857398	0.993348
	214	1.26026	1.23282	1.24659	1.26794	1.38318	-0.135546	0.111125		-0.00642095	-1.16238	-1.33608	-1.20822	-0.147468	0.277663	-0.804932	-0.803903	-0.552418	-0.322807	-1.30127	-0.759367	-0.513326	-0.534607	-1.30192	-1.23603	-1.25035	-0.346135	0.993348
	215	1.26026	1.23282	1.24659	1.26794	1.38318	1.14875	1.19103	1.22153	1.21035	1.26484	1.13404	-1.20822	1.12277	0.277663	0.333386	0.300007	0.538032	0.551078	-1.30127	0.33493	-0.513326	0.458609	1.07033	1.11212	1.14906	0.857398	0.993348
	216	0.0355457	-0.0437887	-0.0657924	0.0451683	-0.011036	-1.41984	-0.968783	-1.22153	-1.22319	-1.16238	-1.33608	-1.20822	-1.41771	0.277663	0.333386	0.300007	0.538032	-0.322807	-1.30127	-0.759367	-0.513326	-0.534607	-1.30192	-1.23603	-0.0506471	-0.346135	-0.183149
	217	0.0355457	-0.0437887	-0.0657924	0.0451683	-0.011036	-1.41984	-0.968783	-1.22153	-1.22319	1.26484	1.13404	1.20186	1.12277	0.277663	-0.804932	0.300007	-0.552418	-0.322807	-1.30127	-0.759367	-0.513326	-0.534607	1.07033	1.11212	1.14906	0.857398	0.993348
	218	1.26026	1.23282	1.24659	1.26794	-0.011036	-1.41984	-0.968783	-1.22153	-1.22319	1.26484	1.13404	1.20186	1.12277	-0.866188	-0.804932	-0.803903	-0.552418	0.551078	0.0573561	0.33493	0.469252	0.458609	1.07033	1.11212	1.14906	0.857398	0.993348
	219	1.26026	1.23282	1.24659	1.26794	-0.011036	-0.135546	0.111125		-0.00642095	1.26484	1.13404	1.20186	-0.147468	0.277663	0.333386	0.300007	0.538032	0.551078	0.0573561	0.33493	0.469252	0.458609	1.07033	1.11212	1.14906	0.857398	0.993348
	220	-1.18917	-1.3204	-0.0657924	0.0451683	-0.011036	-1.41984	-0.968783	-1.22153	-1.22319	0.0512342	-0.101021	-0.00317953	-0.147468	-0.866188	-0.804932	-0.803903	-0.552418	-0.322807	-1.30127	-0.759367	-0.513326	-0.534607	-0.115796	1.11212	-1.25035	-1.54967	-1.35965
	221	0.0355457	-0.0437887	-0.0657924	0.0451683	-0.011036	-1.41984	-0.968783		-0.00642095	-1.16238	-0.101021	-0.00317953	-0.147468	0.277663	0.333386	-0.803903	0.538032	1.42496	0.0573561	-0.759367	-0.513326	0.458609	-0.115796	-0.0619566	-0.0506471	-0.346135	-0.183149
	222	1.26026	1.23282	-0.0657924	0.0451683	-0.011036	-0.135546	0.111125		-0.00642095	0.0512342	-0.101021	-0.00317953	-0.147468	-0.866188	-0.804932	-0.803903	-0.552418	0.551078	0.0573561	0.33493	0.469252	1.45182	1.07033	1.11212	-0.0506471	-0.346135	-0.183149
	223	0.0355457	-0.0437887	-0.0657924	0.0451683	-0.011036	-0.135546	0.111125		-0.00642095	1.26484	1.13404	-1.20822	1.12277	-0.866188	-0.804932	0.300007	-0.552418	0.551078	0.0573561	0.33493	0.469252	0.458609	1.07033	1.11212	1.14906	0.857398	0.993348
	224	1.26026	1.23282	-0.0657924	0.0451683	-0.011036	-0.135546	0.111125		-0.00642095	0.0512342	-0.101021	-0.00317953	1.12277	-0.866188	1.4717	0.300007	0.538032	0.551078	0.0573561	0.33493	0.469252	0.458609	1.07033	1.11212	1.14906	0.857398	0.993348
	225	0.0355457	-0.0437887	-0.0657924	0.0451683	-0.011036	1.14875	0.111125		-0.00642095	0.0512342	-0.101021	-0.00317953	-0.147468	0.277663	0.333386	0.300007	0.538032	-0.322807	-1.30127	-0.759367	-0.513326	-0.534607	-0.115796	-0.0619566	-0.0506471	-0.346135	-0.183149
	226	0.0355457	-0.0437887	-0.0657924	0.0451683	-0.011036	-0.135546	1.19103		1.21035	0.0512342	-0.101021	-0.00317953	-0.147468	0.277663	0.333386	0.300007	0.538032	0.551078	0.0573561	0.33493	0.469252	0.458609	1.07033	1.11212	1.14906	0.857398	0.993348
	227	-1.18917	-0.0437887	-0.0657924	0.0451683	-0.011036	-0.135546	0.111125		-0.00642095	0.0512342	-0.101021	-0.00317953	-0.147468	1.42151	1.4717	1.40392	1.62848	-0.322807	-1.30127	-0.759367	-0.513326	-0.534607	-0.115796	-0.0619566	-0.0506471	-0.346135	-0.183149
	228	0.0355457	-0.0437887	-0.0657924	0.0451683	-0.011036	-1.41984	-0.968783	-1.22153	-1.22319	1.26484	1.13404	1.20186	1.12277	1.42151	1.4717	1.40392	1.62848	0.551078	0.0573561	0.33493	-0.513326	-0.534607	1.07033	1.11212	1.14906	0.857398	0.993348
	229	1.26026	1.23282	1.24659	1.26794	1.38318	1.14875	1.19103	1.22153	1.21035	-1.16238	-0.101021	-0.00317953	-0.147468	-0.866188	-0.804932	0.300007	0.538032	0.551078	0.0573561	0.33493	1.45183	1.45182	1.07033	1.11212	1.14906	0.857398	0.993348
	230	1.26026	1.23282	1.24659	1.26794	1.38318	-0.135546	0.111125	-1.22153	-1.22319	1.26484	1.13404	1.20186	1.12277	-0.866188	0.333386	0.300007	0.538032	1.42496	0.0573561	0.33493	1.45183	1.45182	-1.30192	1.11212	-0.0506471	-0.346135	0.993348
	231	0.0355457	-0.0437887	-0.0657924	0.0451683	-0.011036	1.14875	1.19103	1.22153	1.21035	1.26484	1.13404	-1.20822	1.12277	0.277663	0.333386	0.300007	0.538032	1.42496	1.41598	1.42923	1.45183	1.45182	1.07033	1.11212	1.14906	0.857398	0.993348
	232	1.26026	1.23282	1.24659	1.26794	1.38318	-0.135546	0.111125		-0.00642095	0.0512342	-0.101021	-0.00317953	-0.147468	0.277663	0.333386	0.300007	0.538032	0.551078	0.0573561	0.33493	0.469252	0.458609	1.07033	1.11212	1.14906	0.857398	0.993348
	233	0.0355457	-0.0437887	-0.0657924	0.0451683	-0.011036	-0.135546	0.111125		-0.00642095	1.26484	1.13404	1.20186	-0.147468	-0.866188	-0.804932	-0.803903	-0.552418	1.42496	1.41598	1.42923	0.469252	1.45182	1.07033	1.11212	-0.0506471	0.857398	-0.183149
	234	1.26026	1.23282	1.24659	1.26794	1.38318	-0.135546	0.111125		-0.00642095	1.26484	1.13404	1.20186	-0.147468	-0.866188	-0.804932	0.300007	0.538032	-0.322807	-1.30127	-0.759367	-0.513326	-0.534607	1.07033	1.11212	1.14906	0.857398	0.993348
	235	0.0355457	-0.0437887	-0.0657924	-1.1776	-0.011036	-1.41984	-0.968783	-1.22153	-1.22319	1.26484	1.13404	1.20186	1.12277	0.277663	-0.804932	0.300007	-0.552418	0.551078	-1.30127	-0.759367	-0.513326	0.458609	1.07033	1.11212	1.14906	-0.346135	0.993348
	236	1.26026	1.23282	1.24659	1.26794	1.38318	1.14875	1.19103	1.22153	1.21035	0.0512342	-0.101021	-0.00317953	-0.147468	0.277663	0.333386	0.300007	0.538032	0.551078	0.0573561	0.33493	0.469252	0.458609	1.07033	1.11212	1.14906	0.857398	0.993348
	237	0.0355457	-0.0437887	-0.0657924	0.0451683	-0.011036	-0.135546	0.111125		-0.00642095	-1.16238	1.13404	1.20186	1.12277	-0.866188	-0.804932	-0.803903	-0.552418	0.551078	0.0573561	0.33493	0.469252	0.458609	1.07033	1.11212	-1.25035	-0.346135	-1.35965
	238	1.26026	-0.0437887	-0.0657924	0.0451683	-0.011036	1.14875	1.19103	1.22153	1.21035	1.26484	1.13404	1.20186	1.12277	0.277663	-0.804932	-0.803903	-0.552418	1.42496	1.41598	-0.759367	0.469252	1.45182	-0.115796	-0.0619566	-0.0506471	-0.346135	-0.183149
	239	0.0355457	-0.0437887	-0.0657924	0.0451683	-0.011036	-0.135546	0.111125		-0.00642095	0.0512342	-0.101021	-0.00317953	-0.147468	1.42151	1.4717	0.300007	0.538032	-0.322807	-1.30127	-0.759367	-0.513326	-0.534607	-0.115796	-0.0619566	-0.0506471	-0.346135	-0.183149
	240	1.26026	1.23282	1.24659	1.26794	1.38318	1.14875	1.19103	1.22153	1.21035	1.26484	1.13404	-1.20822	1.12277	-0.866188	-0.804932	-0.803903	0.538032	0.551078	0.0573561	0.33493	0.469252	0.458609	1.07033	1.11212	1.14906	0.857398	0.993348
	241	-1.18917	-1.3204	-0.0657924	0.0451683	-0.011036	-0.135546	0.111125		-0.00642095	0.0512342	-0.101021	-0.00317953	-0.147468	1.42151	1.4717	1.40392	1.62848	0.551078	0.0573561	0.33493	0.469252	-0.534607	-0.115796	1.11212	-0.0506471	-0.346135	-0.183149
	242	1.26026	1.23282	1.24659	1.26794	-0.011036	-0.135546	0.111125	1.22153	1.21035	1.26484	1.13404	1.20186	-0.147468	-0.866188	-0.804932	-0.803903	-0.552418	1.42496	1.41598	1.42923	1.45183	0.458609	1.07033	1.11212	1.14906	0.857398	0.993348
	243	0.0355457	-0.0437887	1.24659	1.26794	1.38318	1.14875	1.19103	1.22153	1.21035	0.0512342	-0.101021	-0.00317953	-0.147468	-0.866188	-0.804932	0.300007	0.538032	0.551078	0.0573561	0.33493	0.469252	0.458609	-0.115796	-0.0619566	-0.0506471	-0.346135	-0.183149
	244	0.0355457	-0.0437887	-0.0657924	0.0451683	-0.011036	-0.135546	0.111125		-0.00642095	0.0512342	-0.101021	-0.00317953	-1.41771	0.277663	0.333386	0.300007	0.538032	0.551078	0.0573561	0.33493	0.469252	-0.534607	-0.115796	-0.0619566	-0.0506471	-1.54967	-0.183149
	245	1.26026	1.23282	1.24659	1.26794	1.38318	-0.135546	1.19103	1.22153	1.21035	-1.16238	-0.101021	-0.00317953	-0.147468	0.277663	0.333386	0.300007	0.538032	1.42496	1.41598	1.42923	1.45183	1.45182	1.07033	1.11212	1.14906	-1.54967	0.993348
	246	0.0355457	-0.0437887	-0.0657924	0.0451683	-0.011036	-0.135546	0.111125		-0.00642095	0.0512342	-0.101021	-0.00317953	-1.41771	0.277663	0.333386	0.300007	0.538032	0.551078	0.0573561	0.33493	0.469252	0.458609	-0.115796	-0.0619566	-0.0506471	-0.346135	-0.183149
	247	1.26026	1.23282	1.24659	1.26794	1.38318	1.14875	1.19103	1.22153	1.21035	-1.16238	-1.33608	-1.20822	-1.41771	0.277663	0.333386	0.300007	-0.552418	1.42496	1.41598	1.42923	1.45183	1.45182	-1.30192	-1.23603	-1.25035	-0.346135	-1.35965
	248	0.0355457	-0.0437887	-0.0657924	0.0451683	-0.011036	-0.135546	0.111125		-1.22319	0.0512342	-0.101021	-0.00317953	-0.147468	0.277663	0.333386	0.300007	-0.552418	0.551078	0.0573561	0.33493	0.469252	0.458609	1.07033	1.11212	1.14906	-0.346135	0.993348
	249	1.26026	1.23282	1.24659	1.26794	1.38318	1.14875	1.19103	1.22153	1.21035	0.0512342	-0.101021	-0.00317953	-0.147468	-0.866188	-0.804932	-0.803903	-0.552418	1.42496	1.41598	1.42923	1.45183	1.45182	-0.115796	-0.0619566	-0.0506471	0.857398	0.993348
	250	0.0355457	-0.0437887	1.24659	1.26794	1.38318	1.14875	1.19103	1.22153	1.21035	0.0512342	-0.101021	-0.00317953	-0.147468	-0.866188	0.333386	0.300007	0.538032	0.551078	0.0573561	0.33493	0.469252	0.458609	-0.115796	-0.0619566	-0.0506471	-0.346135	-0.183149
	251	0.0355457	-0.0437887	-0.0657924	0.0451683	-0.011036	1.14875	1.19103	1.22153	1.21035	-1.16238	-1.33608	-1.20822	-1.41771	-0.866188	-0.804932	-0.803903	-0.552418	0.551078	0.0573561	0.33493	0.469252	0.458609	-1.30192	1.11212	-1.25035	-2.7532	-1.35965
	252	1.26026	1.23282	1.24659	1.26794	1.38318	1.14875	1.19103	1.22153	1.21035	1.26484	1.13404	-1.20822	1.12277	0.277663	0.333386	0.300007	-0.552418	0.551078	0.0573561	0.33493	0.469252	0.458609	1.07033	1.11212	1.14906	0.857398	0.993348
	253	-1.18917	-0.0437887	-0.0657924	0.0451683	-0.011036	1.14875	1.19103	1.22153	1.21035	0.0512342	-0.101021	-0.00317953	-0.147468	0.277663	0.333386	0.300007	-0.552418	0.551078	0.0573561	0.33493	0.469252	0.458609	1.07033	1.11212	-0.0506471	0.857398	-0.183149
	254	0.0355457	-0.0437887	1.24659	1.26794	1.38318	1.14875	0.111125		-0.00642095	-1.16238	1.13404	1.20186	1.12277	0.277663	1.4717	1.40392	0.538032	-2.07058	1.41598	-1.85367	0.469252	-1.52782	1.07033	1.11212	-0.0506471	0.857398	-0.183149
	255	0.0355457	-0.0437887	1.24659	1.26794	1.38318	1.14875	0.111125		-0.00642095	1.26484	1.13404	1.20186	1.12277	0.277663	1.4717	1.40392	0.538032	-2.07058	1.41598	-1.85367	0.469252	-1.52782	1.07033	1.11212	-0.0506471	0.857398	-0.183149
	256	0.0355457	-0.0437887	-0.0657924	0.0451683	-0.011036	-0.135546	0.111125		-0.00642095	0.0512342	-0.101021	-0.00317953	-0.147468	-0.866188	0.333386	0.300007	0.538032	-1.19669	0.0573561	0.33493	-0.513326	0.458609	-0.115796	-0.0619566	-0.0506471	-0.346135	-0.183149
	257	0.0355457	-0.0437887	-0.0657924	0.0451683	-0.011036	-0.135546	0.111125		-0.00642095	1.26484	1.13404	1.20186	1.12277	0.277663	0.333386	0.300007	0.538032	0.551078	0.0573561	0.33493	0.469252	0.458609	-0.115796	-0.0619566	-0.0506471	-0.346135	-0.183149
	258	-1.18917	-1.3204	-1.37818	-1.1776	-0.011036	-0.135546	0.111125	-1.22153	-0.00642095	0.0512342	-0.101021	-0.00317953	-0.147468	-0.866188	-0.804932	-0.803903	0.538032	-1.19669	-1.30127	-0.759367	-1.4959	0.458609	-0.115796	-0.0619566	-0.0506471	-1.54967	-0.183149
	259	1.26026	-1.3204	-0.0657924	0.0451683	-0.011036	1.14875	1.19103	1.22153	1.21035	1.26484	1.13404	1.20186	-1.41771	-0.866188	0.333386	-0.803903	-0.552418	1.42496	1.41598	0.33493	-0.513326	-0.534607	1.07033	1.11212	1.14906	0.857398	0.993348
	260	0.0355457	-0.0437887	-0.0657924	0.0451683	-0.011036	1.14875	0.111125		-0.00642095	-1.16238	-0.101021	-0.00317953	-0.147468	0.277663	0.333386	0.300007	0.538032	0.551078	0.0573561	0.33493	0.469252	0.458609	-0.115796	-0.0619566	-0.0506471	0.857398	0.993348
	261	-2.41388	-1.3204	-1.37818	-2.40037	-0.011036	1.14875	1.19103		-3.65673	-1.16238	-0.101021	-0.00317953	-0.147468	-0.866188	-0.804932	-3.01172	-1.64287	1.42496	-1.30127	0.33493	-1.4959	-0.534607	-2.48805	-2.41011	-2.45005	0.857398	-2.53614
	262	0.0355457	-0.0437887	-0.0657924	0.0451683	-0.011036	-0.135546	0.111125		-0.00642095	-1.16238	-0.101021	-0.00317953	-0.147468	0.277663	0.333386	0.300007	0.538032	0.551078	-1.30127	-1.85367	0.469252	-1.52782	-0.115796	-0.0619566	-0.0506471	-0.346135	-0.183149
	263	-2.41388	-2.597	-2.69056	-2.40037	-2.79946	-0.135546	-2.04869	-2.44305	-0.00642095	0.0512342	-0.101021	-0.00317953	-1.41771	-3.15389	-3.08157	-3.01172	-1.64287	-1.19669	-1.30127	-1.85367	-2.47848	-1.52782	-0.115796	1.11212	-2.45005	-0.346135	-2.53614
	264	0.0355457	-0.0437887	-0.0657924	0.0451683	-0.011036	-1.41984	0.111125		-0.00642095	0.0512342	-0.101021	-0.00317953	-0.147468	0.277663	-0.804932	0.300007	0.538032	-1.19669	0.0573561	0.33493	0.469252	0.458609	-0.115796	-0.0619566	1.14906	0.857398	0.993348
	265	1.26026	1.23282	1.24659	1.26794	1.38318	1.14875	1.19103	1.22153	1.21035	0.0512342	-0.101021	-0.00317953	-1.41771	-0.866188	-0.804932	-0.803903	0.538032	1.42496	1.41598	1.42923	1.45183	1.45182	-1.30192	-1.23603	-1.25035	-1.54967	-1.35965
	266	1.26026	1.23282	1.24659	1.26794	1.38318	1.14875	1.19103	1.22153	1.21035	1.26484	1.13404	-1.20822	-1.41771	-0.866188	-0.804932	-0.803903	-0.552418	1.42496	1.41598	1.42923	1.45183	1.45182	1.07033	1.11212	1.14906	-1.54967	0.993348
	267	1.26026	1.23282	1.24659	1.26794	1.38318	1.14875	1.19103	1.22153	1.21035	0.0512342	-0.101021	-0.00317953	-0.147468	1.42151	1.4717	1.40392	1.62848	1.42496	1.41598	1.42923	1.45183	1.45182	1.07033	1.11212	1.14906	0.857398	0.993348
	268	0.0355457	-0.0437887	-0.0657924	0.0451683	-0.011036	-0.135546	0.111125		-0.00642095	-1.16238	-0.101021	-0.00317953	-1.41771	1.42151	1.4717	1.40392	1.62848	1.42496	1.41598	1.42923	1.45183	1.45182	-0.115796	-0.0619566	-0.0506471	-1.54967	-0.183149
	269	1.26026	1.23282	1.24659	1.26794	1.38318	-0.135546	0.111125		-0.00642095	-1.16238	-1.33608	-1.20822	-1.41771	1.42151	1.4717	1.40392	1.62848	1.42496	1.41598	1.42923	1.45183	1.45182	-0.115796	-0.0619566	-0.0506471	-1.54967	-0.183149
	270	0.0355457	-0.0437887	-0.0657924	0.0451683	-0.011036	1.14875	-0.968783	-1.22153	-0.00642095	0.0512342	-0.101021	-0.00317953	-0.147468	-0.866188	-0.804932	-0.803903	0.538032	1.42496	1.41598	1.42923	0.469252	0.458609	1.07033	1.11212	-0.0506471	-2.7532	-0.183149
	271	0.0355457	-0.0437887	-0.0657924	0.0451683	-0.011036	1.14875	1.19103	1.22153	1.21035	0.0512342	-0.101021	-0.00317953	-0.147468	1.42151	1.4717	1.40392	-1.64287	1.42496	1.41598	1.42923	1.45183	1.45182	1.07033	-1.23603	-0.0506471	-0.346135	0.993348
	272	1.26026	1.23282	1.24659	1.26794	1.38318	1.14875	1.19103	1.22153	1.21035	1.26484	1.13404	1.20186	1.12277	1.42151	1.4717	1.40392	1.62848	1.42496	1.41598	1.42923	1.45183	0.458609	1.07033	1.11212	1.14906	0.857398	0.993348
	273	1.26026	1.23282	1.24659	1.26794	1.38318	-0.135546	0.111125		-0.00642095	-1.16238	-1.33608	-1.20822	-1.41771	1.42151	1.4717	1.40392	1.62848	0.551078	0.0573561	0.33493	0.469252	1.45182	1.07033	1.11212	1.14906	0.857398	0.993348
	274	1.26026	1.23282	1.24659	1.26794	1.38318	-0.135546	0.111125		-0.00642095	1.26484	1.13404	1.20186	1.12277	1.42151	1.4717	1.40392	1.62848	0.551078	0.0573561	0.33493	0.469252	1.45182	1.07033	1.11212	1.14906	0.857398	0.993348
	275	0.0355457	-0.0437887	-0.0657924	0.0451683	-0.011036	-0.135546	0.111125		-0.00642095	-1.16238	1.13404	1.20186	1.12277	1.42151	1.4717	1.40392	0.538032	0.551078	0.0573561	0.33493	0.469252	0.458609	1.07033	1.11212	1.14906	0.857398	0.993348
	276	1.26026	1.23282	1.24659	1.26794	1.38318	1.14875	1.19103	1.22153	1.21035	0.0512342	-0.101021	-0.00317953	-0.147468	0.277663	0.333386	0.300007	0.538032	1.42496	1.41598	1.42923	1.45183	1.45182	1.07033	1.11212	1.14906	-0.346135	0.993348
	277	0.0355457	-0.0437887	-0.0657924	0.0451683	-0.011036	1.14875	1.19103	1.22153	1.21035	0.0512342	-0.101021	-0.00317953	1.12277	0.277663	0.333386	0.300007	-0.552418	1.42496	1.41598	1.42923	0.469252	0.458609	-0.115796	-0.0619566	-0.0506471	-0.346135	-0.183149
	278	1.26026	1.23282	1.24659	1.26794	1.38318	1.14875	1.19103	1.22153	1.21035	0.0512342	-0.101021	-0.00317953	-0.147468	0.277663	0.333386	0.300007	-0.552418	0.551078	0.0573561	0.33493	0.469252	0.458609	-0.115796	-0.0619566	-1.25035	-0.346135	-1.35965
	279	1.26026	1.23282	1.24659	0.0451683	-0.011036	-0.135546	1.19103	1.22153	1.21035	1.26484	1.13404	-1.20822	1.12277	1.42151	1.4717	1.40392	1.62848	1.42496	1.41598	1.42923	1.45183	1.45182	1.07033	-1.23603	1.14906	0.857398	0.993348
	280	0.0355457	-0.0437887	-0.0657924	0.0451683	-0.011036	-0.135546	0.111125		-0.00642095	1.26484	1.13404	1.20186	1.12277	0.277663	0.333386	0.300007	-0.552418	0.551078	0.0573561	0.33493	0.469252	0.458609	1.07033	1.11212	1.14906	0.857398	0.993348
	281	1.26026	-0.0437887	-0.0657924	1.26794	-0.011036	1.14875	1.19103	1.22153	1.21035	-1.16238	1.13404	1.20186	1.12277	1.42151	1.4717	1.40392	-0.552418	1.42496	1.41598	1.42923	1.45183	1.45182	1.07033	1.11212	1.14906	0.857398	0.993348
	282	0.0355457	-0.0437887	-0.0657924	0.0451683	-0.011036	-0.135546	0.111125		-0.00642095	1.26484	1.13404	1.20186	1.12277	-0.866188	-0.804932	-0.803903	-1.64287	0.551078	0.0573561	0.33493	0.469252	0.458609	1.07033	1.11212	1.14906	0.857398	0.993348
	283	0.0355457	-0.0437887	-0.0657924	0.0451683	-0.011036	-0.135546	0.111125		-0.00642095	1.26484	1.13404	1.20186	1.12277	0.277663	0.333386	-0.803903	-1.64287	0.551078	0.0573561	0.33493	0.469252	0.458609	-0.115796	-0.0619566	-0.0506471	-0.346135	-0.183149
	284	0.0355457	-1.3204	-1.37818	-1.1776	-1.40525	-0.135546	0.111125		-0.00642095	-1.16238	-1.33608	-1.20822	-1.41771	-0.866188	0.333386	-0.803903	-0.552418	-0.322807	0.0573561	-0.759367	-0.513326	-0.534607	-1.30192	-1.23603	-0.0506471	-0.346135	-0.183149
	285	0.0355457	1.23282	1.24659	1.26794	1.38318	1.14875	1.19103		-1.22319	0.0512342	-0.101021	-0.00317953	-0.147468	0.277663	-0.804932	0.300007	-1.64287	0.551078	0.0573561	0.33493	0.469252	-0.534607	-0.115796	-0.0619566	-0.0506471	-1.54967	-0.183149
	286	-2.41388	-1.3204	-1.37818	-1.1776	-1.40525	-2.70414	-2.04869	-2.44305	-2.43996	1.26484	1.13404	1.20186	1.12277	0.277663	0.333386	-0.803903	-1.64287	0.551078	0.0573561	0.33493	-1.4959	0.458609	1.07033	1.11212	-0.0506471	0.857398	-0.183149
	287	-3.63859	-0.0437887	-4.00295	-2.40037	-0.011036	-3.98843	-3.1286	-1.22153	-3.65673	-1.16238	-2.57114	-2.41326	-2.68795	-0.866188	-3.08157	-1.90781	0.538032	0.551078	-4.01851	-2.94796	0.469252	1.45182	-3.67417	-1.23603	-3.64976	-1.54967	0.993348
	288	0.0355457	-0.0437887	-0.0657924	0.0451683	-0.011036	1.14875	1.19103	1.22153	1.21035	0.0512342	-0.101021	-0.00317953	-0.147468	0.277663	0.333386	0.300007	0.538032	0.551078	0.0573561	0.33493	0.469252	0.458609	-0.115796	-0.0619566	1.14906	-0.346135	0.993348
	289	1.26026	1.23282	-0.0657924	0.0451683	-0.011036	-0.135546	0.111125		-0.00642095	1.26484	1.13404	-1.20822	1.12277	1.42151	1.4717	1.40392	1.62848	0.551078	0.0573561	0.33493	0.469252	0.458609	1.07033	1.11212	1.14906	0.857398	0.993348
	290	0.0355457	-0.0437887	-0.0657924	0.0451683	-0.011036	1.14875	1.19103	1.22153	1.21035	0.0512342	-0.101021	-0.00317953	-0.147468	0.277663	0.333386	0.300007	-0.552418	0.551078	0.0573561	0.33493	0.469252	0.458609	-0.115796	-0.0619566	-0.0506471	-0.346135	-0.183149
	291	0.0355457	-0.0437887	-0.0657924	0.0451683	-0.011036	-0.135546	0.111125		-0.00642095	0.0512342	-0.101021	-0.00317953	-0.147468	1.42151	1.4717	1.40392	-1.64287	0.551078	0.0573561	0.33493	0.469252	0.458609	-0.115796	-0.0619566	-0.0506471	-0.346135	-0.183149
	292	1.26026	1.23282	1.24659	1.26794	-0.011036	-0.135546	1.19103	1.22153	1.21035	0.0512342	-0.101021	-0.00317953	-0.147468	0.277663	0.333386	0.300007	0.538032	1.42496	1.41598	1.42923	1.45183	1.45182	-0.115796	-0.0619566	-0.0506471	-0.346135	-0.183149
	293	1.26026	1.23282	1.24659	1.26794	1.38318	1.14875	0.111125		-1.22319	1.26484	1.13404	1.20186	-0.147468	1.42151	1.4717	1.40392	1.62848	-0.322807	0.0573561	0.33493	0.469252	0.458609	1.07033	1.11212	1.14906	0.857398	0.993348
	294	0.0355457	-0.0437887	-0.0657924	0.0451683	-0.011036	-0.135546	0.111125		-0.00642095	0.0512342	-0.101021	-0.00317953	-0.147468	0.277663	0.333386	-0.803903	-1.64287	0.551078	0.0573561	0.33493	0.469252	0.458609	-0.115796	-0.0619566	-0.0506471	-0.346135	-0.183149
	295	0.0355457	-0.0437887	-1.37818	-1.1776	-1.40525	-0.135546	0.111125	1.22153	1.21035	-1.16238	1.13404	1.20186	1.12277	0.277663	-0.804932	-0.803903	0.538032	0.551078	-2.65989	-2.94796	0.469252	0.458609	-1.30192	-1.23603	-1.25035	-0.346135	-1.35965
	296	0.0355457	-0.0437887	1.24659	0.0451683	1.38318	1.14875	0.111125		-0.00642095	0.0512342	-0.101021	-0.00317953	-0.147468	0.277663	0.333386	0.300007	0.538032	0.551078	0.0573561	0.33493	1.45183	1.45182	-0.115796	-0.0619566	1.14906	-0.346135	0.993348
	297	-1.18917	-1.3204	-1.37818	-1.1776	-1.40525	-1.41984	-0.968783	-1.22153	-1.22319	1.26484	1.13404	1.20186	1.12277	-0.866188	-0.804932	-0.803903	-0.552418	-0.322807	-1.30127	-0.759367	-0.513326	-0.534607	1.07033	1.11212	1.14906	0.857398	0.993348
	298	-1.18917	-1.3204	-1.37818	-1.1776	-1.40525	-1.41984	-0.968783	-2.44305	-0.00642095	-1.16238	-1.33608	-1.20822	-1.41771	0.277663	-0.804932	-3.01172	-0.552418	-0.322807	-2.65989	0.33493	0.469252	-1.52782	-1.30192	1.11212	-1.25035	-1.54967	0.993348
	299	0.0355457	-0.0437887	-0.0657924	0.0451683	-0.011036	1.14875	0.111125		-0.00642095	0.0512342	-0.101021	-0.00317953	-0.147468	0.277663	0.333386	0.300007	0.538032	0.551078	0.0573561	0.33493	0.469252	0.458609	-0.115796	-0.0619566	-0.0506471	-0.346135	-0.183149
	300	0.0355457	-0.0437887	-0.0657924	0.0451683	-0.011036	1.14875	1.19103	1.22153	1.21035	0.0512342	-0.101021	-0.00317953	-0.147468	0.277663	-0.804932	0.300007	0.538032	0.551078	0.0573561	-0.759367	-0.513326	0.458609	-0.115796	-0.0619566	-0.0506471	0.857398	-0.183149
	301	0.0355457	-0.0437887	-0.0657924	0.0451683	-0.011036	-0.135546	0.111125		-0.00642095	0.0512342	-0.101021	-1.20822	-0.147468	0.277663	0.333386	-0.803903	-1.64287	-1.19669	0.0573561	0.33493	0.469252	0.458609	-0.115796	-0.0619566	-1.25035	-0.346135	-1.35965
	302	-1.18917	-0.0437887	-0.0657924	-1.1776	-0.011036	-0.135546	0.111125		-0.00642095	-2.37599	-2.57114	-2.41326	-1.41771	-0.866188	0.333386	-0.803903	-0.552418	-1.19669	0.0573561	-0.759367	-0.513326	-0.534607	-2.48805	-2.41011	-1.25035	-1.54967	-1.35965
	303	0.0355457	-0.0437887	-0.0657924	0.0451683	-0.011036	-0.135546	-0.968783		-0.00642095	1.26484	1.13404	1.20186	-0.147468	1.42151	1.4717	1.40392	0.538032	0.551078	0.0573561	0.33493	0.469252	0.458609	1.07033	1.11212	1.14906	-0.346135	0.993348
	304	0.0355457	-0.0437887	-0.0657924	0.0451683	-0.011036	-0.135546	0.111125		-0.00642095	-1.16238	-0.101021	-0.00317953	-0.147468	0.277663	0.333386	0.300007	0.538032	0.551078	0.0573561	0.33493	0.469252	0.458609	-0.115796	-0.0619566	-0.0506471	-0.346135	-0.183149
	305	1.26026	1.23282	1.24659	1.26794	1.38318	-0.135546	1.19103	1.22153	1.21035	-1.16238	-1.33608	-1.20822	-1.41771	0.277663	1.4717	1.40392	1.62848	1.42496	1.41598	1.42923	1.45183	-0.534607	1.07033	1.11212	-0.0506471	0.857398	-0.183149
	306	-1.18917	-1.3204	-1.37818	-1.1776	-1.40525	-0.135546	0.111125		-0.00642095	-1.16238	-1.33608	-1.20822	1.12277	0.277663	0.333386	-0.803903	-0.552418	-0.322807	0.0573561	-0.759367	-1.4959	-0.534607	-1.30192	-1.23603	-0.0506471	0.857398	-0.183149
	307	-1.18917	-1.3204	-1.37818	-1.1776	-1.40525	-1.41984	-0.968783	-1.22153	-0.00642095	0.0512342	-0.101021	-0.00317953	-0.147468	0.277663	-0.804932	-0.803903	0.538032	-1.19669	-1.30127	-0.759367	-0.513326	-0.534607	-0.115796	-0.0619566	-0.0506471	-0.346135	-0.183149
	308	0.0355457	1.23282	1.24659	1.26794	1.38318	1.14875	1.19103	1.22153	1.21035	1.26484	1.13404	1.20186	1.12277	0.277663	0.333386	0.300007	0.538032	0.551078	0.0573561	0.33493	-0.513326	-0.534607	1.07033	-1.23603	-0.0506471	0.857398	-0.183149
	309	1.26026	1.23282	1.24659	1.26794	1.38318	1.14875	1.19103	1.22153	1.21035	1.26484	1.13404	1.20186	-0.147468	0.277663	0.333386	0.300007	0.538032	-1.19669	0.0573561	0.33493	-1.4959	1.45182	1.07033	1.11212	1.14906	0.857398	0.993348
	310	0.0355457	-1.3204	-0.0657924	0.0451683	-0.011036	-0.135546	-0.968783		-0.00642095	0.0512342	-0.101021	-1.20822	-0.147468	0.277663	-0.804932	0.300007	-0.552418	0.551078	0.0573561	-0.759367	-0.513326	-0.534607	-0.115796	-0.0619566	-0.0506471	-0.346135	-0.183149
	311	0.0355457	-0.0437887	-0.0657924	-1.1776	-1.40525	-0.135546	0.111125		-0.00642095	-1.16238	-0.101021	-0.00317953	-0.147468	0.277663	0.333386	0.300007	0.538032	0.551078	0.0573561	-0.759367	-0.513326	-0.534607	-0.115796	-0.0619566	-0.0506471	-0.346135	-0.183149
	312	1.26026	1.23282	-0.0657924	1.26794	-0.011036	1.14875	1.19103	1.22153	1.21035	1.26484	1.13404	1.20186	-0.147468	0.277663	0.333386	0.300007	0.538032	1.42496	1.41598	1.42923	1.45183	1.45182	1.07033	1.11212	1.14906	0.857398	0.993348
	313	-1.18917	-1.3204	-1.37818	-1.1776	-1.40525	-0.135546	0.111125		-0.00642095	0.0512342	-0.101021	-0.00317953	-0.147468	0.277663	0.333386	0.300007	-0.552418	-1.19669	0.0573561	-0.759367	-0.513326	-0.534607	-0.115796	-0.0619566	-0.0506471	-0.346135	-0.183149
	314	-1.18917	-1.3204	-1.37818	-1.1776	-1.40525	-1.41984	0.111125		-0.00642095	1.26484	1.13404	1.20186	1.12277	-0.866188	-0.804932	0.300007	0.538032	-2.07058	0.0573561	-2.94796	-1.4959	-1.52782	1.07033	1.11212	1.14906	0.857398	0.993348
	315	-1.18917	-1.3204	-1.37818	-1.1776	-1.40525	-1.41984	-0.968783	-1.22153	-1.22319	0.0512342	-0.101021	-0.00317953	-1.41771	1.42151	0.333386	0.300007	0.538032	-0.322807	-1.30127	-0.759367	-0.513326	-0.534607	-0.115796	-0.0619566	-1.25035	-1.54967	0.993348
	316	-1.18917	-1.3204	-1.37818	-1.1776	-1.40525	-0.135546	0.111125		-0.00642095	1.26484	1.13404	1.20186	1.12277	-2.01004	-0.804932	-0.803903	-0.552418	-1.19669	0.0573561	-1.85367	-1.4959	-1.52782	-0.115796	-0.0619566	-0.0506471	-0.346135	-0.183149
	317	0.0355457	-1.3204	-1.37818	-1.1776	-1.40525	-0.135546	-0.968783		-1.22319	-1.16238	1.13404	1.20186	-0.147468	-0.866188	-0.804932	-0.803903	-0.552418	-0.322807	0.0573561	-0.759367	-0.513326	-0.534607	1.07033	1.11212	-0.0506471	-0.346135	-0.183149
	318	0.0355457	-1.3204	-1.37818	0.0451683	-0.011036	-1.41984	-0.968783	-1.22153	-1.22319	-1.16238	-1.33608	-1.20822	-0.147468	0.277663	-0.804932	-0.803903	-0.552418	-1.19669	-1.30127	-0.759367	-0.513326	-0.534607	-1.30192	-1.23603	-1.25035	0.857398	-1.35965
	319	0.0355457	-0.0437887	-0.0657924	0.0451683	-0.011036	-0.135546	1.19103	1.22153	1.21035	1.26484	1.13404	1.20186	1.12277	1.42151	-0.804932	-0.803903	0.538032	-1.19669	-2.65989	1.42923	-0.513326	0.458609	1.07033	-1.23603	1.14906	0.857398	0.993348
	320	0.0355457	-0.0437887	-0.0657924	0.0451683	-0.011036	-0.135546	0.111125		-0.00642095	0.0512342	-0.101021	-0.00317953	-0.147468	0.277663	0.333386	-0.803903	-0.552418	0.551078	0.0573561	0.33493	0.469252	0.458609	-0.115796	-0.0619566	-0.0506471	0.857398	-0.183149
	321	0.0355457	-0.0437887	-0.0657924	0.0451683	-0.011036	-0.135546	0.111125		-0.00642095	-1.16238	-1.33608	-1.20822	-0.147468	0.277663	0.333386	0.300007	0.538032	-0.322807	0.0573561	0.33493	0.469252	0.458609	-1.30192	-1.23603	-0.0506471	-0.346135	-0.183149
	322	0.0355457	-0.0437887	-0.0657924	0.0451683	-0.011036	-0.135546	0.111125		-0.00642095	0.0512342	-0.101021	-0.00317953	-0.147468	0.277663	0.333386	0.300007	0.538032	0.551078	0.0573561	0.33493	0.469252	0.458609	-0.115796	-0.0619566	-0.0506471	-0.346135	-0.183149
	323	1.26026	1.23282	1.24659	0.0451683	-0.011036	-0.135546	0.111125		-0.00642095	1.26484	1.13404	1.20186	1.12277	-0.866188	0.333386	-0.803903	-0.552418	-0.322807	0.0573561	0.33493	-0.513326	-1.52782	1.07033	1.11212	-0.0506471	0.857398	0.993348
	324	0.0355457	-0.0437887	1.24659	0.0451683	-0.011036	-0.135546	-2.04869		-0.00642095	-1.16238	1.13404	1.20186	-0.147468	0.277663	-0.804932	0.300007	-0.552418	-1.19669	-1.30127	-0.759367	-0.513326	-0.534607	1.07033	1.11212	-0.0506471	0.857398	-0.183149
	325	0.0355457	-0.0437887	-0.0657924	0.0451683	-0.011036	-0.135546	0.111125		-0.00642095	-1.16238	-1.33608	-1.20822	-0.147468	0.277663	0.333386	0.300007	0.538032	-0.322807	0.0573561	0.33493	0.469252	0.458609	-1.30192	-1.23603	-0.0506471	-0.346135	-0.183149
	326	1.26026	1.23282	-0.0657924	0.0451683	-0.011036	1.14875	0.111125		1.21035	0.0512342	-0.101021	-0.00317953	-0.147468	0.277663	0.333386	1.40392	0.538032	0.551078	0.0573561	0.33493	1.45183	0.458609	-0.115796	-0.0619566	-0.0506471	0.857398	-0.183149
	327	0.0355457	-0.0437887	-0.0657924	0.0451683	-0.011036	1.14875	1.19103	-1.22153	-1.22319	0.0512342	-0.101021	-1.20822	1.12277	0.277663	0.333386	0.300007	0.538032	-1.19669	0.0573561	1.42923	0.469252	0.458609	-0.115796	1.11212	-0.0506471	0.857398	-0.183149
	328	0.0355457	-1.3204	-0.0657924	0.0451683	-0.011036	-0.135546	-0.968783		-0.00642095	-1.16238	-1.33608	-1.20822	-0.147468	0.277663	0.333386	0.300007	0.538032	0.551078	0.0573561	0.33493	0.469252	0.458609	-1.30192	-1.23603	-0.0506471	-0.346135	-0.183149
	329	0.0355457	-0.0437887	-0.0657924	1.26794	1.38318	1.14875	1.19103	1.22153	1.21035	1.26484	1.13404	1.20186	1.12277	-0.866188	0.333386	0.300007	-0.552418	-0.322807	-1.30127	-1.85367	-1.4959	-1.52782	-1.30192	-1.23603	-0.0506471	-0.346135	0.993348
	330	-1.18917	-0.0437887	1.24659	1.26794	-0.011036	-0.135546	0.111125		-0.00642095	0.0512342	-0.101021	-0.00317953	-0.147468	-0.866188	-1.94325	0.300007	0.538032	0.551078	0.0573561	-0.759367	0.469252	-1.52782	-0.115796	-0.0619566	-0.0506471	-0.346135	-0.183149
	331	0.0355457	-1.3204	-1.37818	-1.1776	-0.011036	-0.135546	-2.04869	-1.22153	-0.00642095	0.0512342	-0.101021	-0.00317953	1.12277	1.42151	-0.804932	-0.803903	-0.552418	0.551078	0.0573561	-0.759367	-0.513326	-0.534607	-0.115796	-0.0619566	-0.0506471	0.857398	-0.183149
	332	1.26026	1.23282	1.24659	1.26794	1.38318	1.14875	1.19103	1.22153	-1.22319	0.0512342	-0.101021	-1.20822	1.12277	0.277663	0.333386	0.300007	-0.552418	1.42496	1.41598	0.33493	0.469252	0.458609	-0.115796	-0.0619566	-0.0506471	-1.54967	-0.183149
	333	-3.63859	1.23282	-0.0657924	0.0451683	-0.011036	-2.70414	-2.04869	-2.44305	-0.00642095	-2.37599	-2.57114	-2.41326	-0.147468	0.277663	-3.08157	1.40392	1.62848	0.551078	0.0573561	-0.759367	1.45183	0.458609	-2.48805	-2.41011	-1.25035	-2.7532	-1.35965
	334	0.0355457	-0.0437887	-0.0657924	0.0451683	-0.011036	-0.135546	0.111125	1.22153	1.21035	-1.16238	-1.33608	-1.20822	-0.147468	0.277663	0.333386	0.300007	1.62848	0.551078	0.0573561	0.33493	0.469252	0.458609	-1.30192	-1.23603	-0.0506471	-0.346135	-0.183149
	335	-1.18917	-1.3204	-0.0657924	0.0451683	-0.011036	-0.135546	-0.968783		-0.00642095	-1.16238	-1.33608	-1.20822	-0.147468	0.277663	0.333386	1.40392	-0.552418	-0.322807	0.0573561	-0.759367	0.469252	0.458609	-1.30192	-1.23603	-0.0506471	0.857398	-0.183149
	336	0.0355457	-0.0437887	1.24659	0.0451683	-0.011036	1.14875	1.19103		-0.00642095	1.26484	1.13404	1.20186	1.12277	0.277663	0.333386	0.300007	-0.552418	0.551078	0.0573561	1.42923	0.469252	1.45182	1.07033	1.11212	-0.0506471	0.857398	-0.183149
	337	0.0355457	-0.0437887	-0.0657924	0.0451683	-0.011036	-0.135546	-0.968783		-1.22319	0.0512342	-0.101021	-0.00317953	-0.147468	0.277663	-0.804932	-1.90781	-0.552418	0.551078	0.0573561	0.33493	-0.513326	-1.52782	-0.115796	-0.0619566	-1.25035	0.857398	-1.35965
	338	-2.41388	-0.0437887	-0.0657924	0.0451683	-0.011036	1.14875	0.111125		-0.00642095	0.0512342	-0.101021	-0.00317953	-2.68795	0.277663	0.333386	0.300007	0.538032	1.42496	1.41598	1.42923	-1.4959	-1.52782	-0.115796	-0.0619566	-0.0506471	-2.7532	-0.183149
	339	0.0355457	1.23282	-4.00295	-3.62315	-4.19367	-2.70414	-0.968783		-3.65673	0.0512342	-0.101021	-0.00317953	-0.147468	0.277663	-1.94325	-3.01172	0.538032	-2.07058	0.0573561	-1.85367	-2.47848	-1.52782	-0.115796	1.11212	-0.0506471	-0.346135	-0.183149
	340	0.0355457	-0.0437887	-0.0657924	0.0451683	-0.011036	-0.135546	0.111125		-0.00642095	-1.16238	1.13404	1.20186	1.12277	0.277663	0.333386	-0.803903	-0.552418	-0.322807	0.0573561	0.33493	0.469252	0.458609	-0.115796	-0.0619566	-0.0506471	-0.346135	-0.183149
	341	0.0355457	-0.0437887	-0.0657924	0.0451683	-0.011036	-0.135546	0.111125		-0.00642095	0.0512342	-0.101021	-0.00317953	-1.41771	0.277663	0.333386	0.300007	0.538032	0.551078	0.0573561	0.33493	0.469252	0.458609	-0.115796	-0.0619566	-1.25035	-0.346135	0.993348
	342	0.0355457	-0.0437887	-0.0657924	0.0451683	-0.011036	-0.135546	0.111125		-0.00642095	-1.16238	-1.33608	-1.20822	-0.147468	-0.866188	0.333386	0.300007	-0.552418	0.551078	0.0573561	0.33493	0.469252	0.458609	-1.30192	-1.23603	-1.25035	0.857398	-1.35965
	343	0.0355457	-0.0437887	-0.0657924	0.0451683	-0.011036	-0.135546	0.111125		-0.00642095	0.0512342	-0.101021	-0.00317953	-0.147468	0.277663	0.333386	0.300007	0.538032	0.551078	0.0573561	0.33493	0.469252	0.458609	-0.115796	-0.0619566	-0.0506471	-0.346135	-0.183149
	344	0.0355457	-0.0437887	-0.0657924	0.0451683	-0.011036	-0.135546	0.111125		-0.00642095	-1.16238	-0.101021	-0.00317953	-0.147468	-0.866188	0.333386	0.300007	-0.552418	0.551078	0.0573561	0.33493	0.469252	0.458609	-1.30192	-1.23603	-1.25035	0.857398	-1.35965
	345	0.0355457	1.23282	1.24659	1.26794	-0.011036	1.14875	1.19103	1.22153	1.21035	-1.16238	-1.33608	-1.20822	-1.41771	-0.866188	0.333386	0.300007	-0.552418	0.551078	0.0573561	0.33493	0.469252	-0.534607	-0.115796	-0.0619566	1.14906	0.857398	0.993348
	346	0.0355457	1.23282	-0.0657924	-1.1776	-1.40525	-0.135546	-0.968783		-0.00642095	0.0512342	-0.101021	-0.00317953	-1.41771	0.277663	-0.804932	-0.803903	0.538032	-0.322807	-1.30127	-0.759367	-0.513326	-0.534607	-0.115796	-0.0619566	-0.0506471	-0.346135	-0.183149
	347	0.0355457	1.23282	-0.0657924	-1.1776	-0.011036	-0.135546	-0.968783		-0.00642095	0.0512342	-0.101021	-1.20822	-0.147468	0.277663	-0.804932	-0.803903	0.538032	-0.322807	-1.30127	-0.759367	-0.513326	-0.534607	-0.115796	-0.0619566	-0.0506471	-0.346135	-0.183149
	348	0.0355457	1.23282	-0.0657924	-1.1776	-1.40525	-0.135546	-0.968783		-0.00642095	0.0512342	-0.101021	-0.00317953	-0.147468	0.277663	-0.804932	-0.803903	0.538032	-0.322807	-1.30127	-0.759367	-0.513326	-0.534607	-0.115796	-0.0619566	-0.0506471	-0.346135	-0.183149
	349	1.26026	1.23282	1.24659	1.26794	1.38318	1.14875	0.111125		-0.00642095	0.0512342	-0.101021	-0.00317953	-0.147468	0.277663	0.333386	-1.90781	-0.552418	0.551078	1.41598	0.33493	0.469252	0.458609	1.07033	1.11212	1.14906	0.857398	0.993348
	350	-1.18917	-1.3204	-1.37818	-1.1776	-1.40525	-0.135546	0.111125		-0.00642095	0.0512342	-0.101021	-0.00317953	-0.147468	0.277663	0.333386	-0.803903	-0.552418	-1.19669	-1.30127	0.33493	-0.513326	-1.52782	-0.115796	-1.23603	-1.25035	-1.54967	-1.35965
	351	0.0355457	-0.0437887	-0.0657924	0.0451683	-0.011036	-0.135546	0.111125		1.21035	-1.16238	-1.33608	-1.20822	-0.147468	-0.866188	-0.804932	-0.803903	0.538032	-0.322807	-1.30127	-0.759367	-1.4959	-2.52104	-1.30192	-1.23603	-0.0506471	-0.346135	-0.183149
	352	0.0355457	-1.3204	-0.0657924	0.0451683	-0.011036	-0.135546	-0.968783		-0.00642095	0.0512342	-0.101021	-0.00317953	-0.147468	0.277663	-0.804932	0.300007	-0.552418	0.551078	0.0573561	-0.759367	-0.513326	-0.534607	-0.115796	-0.0619566	-0.0506471	-0.346135	-0.183149
	353	0.0355457	-0.0437887	-0.0657924	0.0451683	-0.011036	1.14875	-0.968783	-1.22153	-1.22319	0.0512342	-0.101021	-0.00317953	-0.147468	0.277663	1.4717	0.300007	-0.552418	1.42496	0.0573561	0.33493	0.469252	0.458609	-0.115796	-0.0619566	-0.0506471	0.857398	0.993348
	354	1.26026	1.23282	1.24659	1.26794	1.38318	1.14875	1.19103	1.22153	1.21035	1.26484	1.13404	-1.20822	1.12277	1.42151	1.4717	1.40392	1.62848	1.42496	1.41598	1.42923	1.45183	1.45182	1.07033	1.11212	1.14906	0.857398	0.993348
	355	-3.63859	-3.87361	-4.00295	-3.62315	-4.19367	-2.70414	-3.1286	-2.44305	-3.65673	0.0512342	-0.101021	-0.00317953	-0.147468	-2.01004	-0.804932	0.300007	-2.73332	-2.07058	-1.30127	-0.759367	-1.4959	-2.52104	-1.30192	-1.23603	-1.25035	-3.95673	-1.35965
	356	-3.63859	-0.0437887	-0.0657924	-1.1776	-0.011036	-0.135546	0.111125		-2.43996	-2.37599	-2.57114	-2.41326	-2.68795	0.277663	0.333386	-0.803903	-0.552418	-1.19669	1.41598	-1.85367	-0.513326	-1.52782	-2.48805	-2.41011	-2.45005	-2.7532	-2.53614
	357	0.0355457	-0.0437887	-0.0657924	0.0451683	-0.011036	-0.135546	0.111125		-0.00642095	-1.16238	-0.101021	-0.00317953	-0.147468	0.277663	0.333386	-0.803903	-1.64287	-1.19669	0.0573561	0.33493	0.469252	0.458609	-0.115796	-0.0619566	-1.25035	-0.346135	-1.35965
	358	1.26026	-0.0437887	-0.0657924	0.0451683	-0.011036	-0.135546	-2.04869	-1.22153	-1.22319	-1.16238	-1.33608	-1.20822	-1.41771	-2.01004	-3.08157	-3.01172	0.538032	-1.19669	1.41598	1.42923	1.45183	1.45182	1.07033	1.11212	-1.25035	0.857398	-1.35965
	359	1.26026	-0.0437887	-0.0657924	0.0451683	-0.011036	-0.135546	-2.04869	-1.22153	-1.22319	0.0512342	-0.101021	-0.00317953	-0.147468	-2.01004	-3.08157	-3.01172	0.538032	-1.19669	1.41598	1.42923	1.45183	1.45182	1.07033	1.11212	-1.25035	0.857398	-1.35965
	360	1.26026	1.23282	1.24659	1.26794	1.38318	1.14875	1.19103	1.22153	1.21035	0.0512342	-0.101021	-0.00317953	-0.147468	1.42151	1.4717	1.40392	1.62848	1.42496	1.41598	1.42923	1.45183	1.45182	1.07033	-1.23603	1.14906	0.857398	0.993348
	361	0.0355457	-0.0437887	-0.0657924	0.0451683	-0.011036	-0.135546	0.111125		-0.00642095	0.0512342	-0.101021	-1.20822	-0.147468	0.277663	0.333386	0.300007	-0.552418	0.551078	0.0573561	0.33493	0.469252	0.458609	-0.115796	-0.0619566	-0.0506471	-0.346135	-0.183149
	362	-1.18917	-1.3204	-1.37818	-1.1776	-1.40525	-1.41984	0.111125		-0.00642095	1.26484	1.13404	1.20186	1.12277	1.42151	-0.804932	-3.01172	-0.552418	-2.07058	0.0573561	-0.759367	-0.513326	-0.534607	1.07033	1.11212	1.14906	0.857398	0.993348
	363	1.26026	-1.3204	-0.0657924	0.0451683	-0.011036	1.14875	1.19103	1.22153	1.21035	0.0512342	-0.101021	-0.00317953	-0.147468	-0.866188	0.333386	-0.803903	-0.552418	1.42496	1.41598	0.33493	-0.513326	-0.534607	1.07033	1.11212	1.14906	-0.346135	0.993348
	364	1.26026	1.23282	1.24659	1.26794	-0.011036	1.14875	1.19103	1.22153	1.21035	1.26484	1.13404	1.20186	1.12277	0.277663	0.333386	0.300007	0.538032	0.551078	0.0573561	0.33493	0.469252	0.458609	1.07033	1.11212	1.14906	0.857398	0.993348
	365	0.0355457	-0.0437887	-0.0657924	0.0451683	-0.011036	-0.135546	0.111125		-0.00642095	0.0512342	-0.101021	-0.00317953	-0.147468	0.277663	0.333386	0.300007	0.538032	0.551078	0.0573561	0.33493	0.469252	0.458609	-0.115796	-0.0619566	1.14906	-0.346135	0.993348
	366	1.26026	1.23282	1.24659	0.0451683	-0.011036	-0.135546	0.111125		-0.00642095	1.26484	1.13404	1.20186	-0.147468	-0.866188	0.333386	-0.803903	-0.552418	-0.322807	0.0573561	0.33493	-0.513326	-1.52782	1.07033	1.11212	-0.0506471	0.857398	-0.183149
	367	-1.18917	-1.3204	-1.37818	-1.1776	-0.011036	-0.135546	0.111125		-0.00642095	-1.16238	-1.33608	-1.20822	1.12277	0.277663	0.333386	-0.803903	-0.552418	-0.322807	0.0573561	-0.759367	-1.4959	-0.534607	-1.30192	-1.23603	-0.0506471	0.857398	-0.183149
	368	0.0355457	1.23282	1.24659	1.26794	1.38318	1.14875	1.19103	1.22153	1.21035	0.0512342	-0.101021	-0.00317953	-0.147468	-0.866188	0.333386	0.300007	0.538032	0.551078	0.0573561	0.33493	-0.513326	-0.534607	1.07033	-1.23603	-0.0506471	0.857398	-0.183149
	369	0.0355457	-1.3204	-1.37818	-1.1776	-1.40525	-0.135546	-2.04869	-1.22153	-0.00642095	0.0512342	-0.101021	-0.00317953	-0.147468	0.277663	-0.804932	-0.803903	-0.552418	0.551078	0.0573561	-0.759367	-0.513326	-0.534607	-0.115796	-0.0619566	-0.0506471	0.857398	0.993348
	370	-2.41388	-0.0437887	-0.0657924	0.0451683	-0.011036	1.14875	0.111125		-0.00642095	0.0512342	-0.101021	-0.00317953	-1.41771	0.277663	0.333386	0.300007	0.538032	1.42496	1.41598	1.42923	-1.4959	-1.52782	-0.115796	-0.0619566	-0.0506471	-2.7532	-0.183149
	371	0.0355457	-0.0437887	-0.0657924	0.0451683	-0.011036	-0.135546	0.111125		-0.00642095	-1.16238	-1.33608	-1.20822	-1.41771	0.277663	0.333386	-0.803903	-0.552418	-0.322807	0.0573561	0.33493	0.469252	0.458609	-0.115796	-0.0619566	-0.0506471	-0.346135	-0.183149
	372	-1.18917	-1.3204	-1.37818	-1.1776	-1.40525	-1.41984	0.111125	-1.22153	-1.22319	0.0512342	-0.101021	-0.00317953	-0.147468	-0.866188	1.4717	-0.803903	-0.552418	-0.322807	-1.30127	-0.759367	-0.513326	-0.534607	-0.115796	-0.0619566	-0.0506471	-0.346135	-0.183149
	373	-2.41388	1.23282	-1.37818	-3.62315	-0.011036	-1.41984	-0.968783	-3.66458	1.21035	-2.37599	-2.57114	-2.41326	-0.147468	-3.15389	-1.94325	0.300007	0.538032	-1.19669	-1.30127	1.42923	0.469252	0.458609	-2.48805	-2.41011	-1.25035	-2.7532	-1.35965
	374	0.0355457	-0.0437887	-0.0657924	-1.1776	-1.40525	1.14875	-0.968783	-1.22153	-1.22319	0.0512342	-0.101021	-1.20822	-0.147468	-0.866188	-0.804932	0.300007	-0.552418	-0.322807	0.0573561	-1.85367	-2.47848	-2.52104	-0.115796	-0.0619566	-0.0506471	0.857398	-0.183149
	375	1.26026	1.23282	1.24659	1.26794	1.38318	1.14875	1.19103	1.22153	1.21035	0.0512342	-0.101021	-0.00317953	-0.147468	1.42151	1.4717	-0.803903	-2.73332	0.551078	1.41598	1.42923	-0.513326	-0.534607	1.07033	1.11212	1.14906	0.857398	0.993348
	376	-1.18917	-0.0437887	-0.0657924	0.0451683	-0.011036	1.14875	1.19103	1.22153	1.21035	1.26484	1.13404	1.20186	1.12277	0.277663	0.333386	0.300007	-0.552418	0.551078	0.0573561	0.33493	0.469252	0.458609	1.07033	-1.23603	-0.0506471	0.857398	-0.183149
	377	0.0355457	-0.0437887	-0.0657924	0.0451683	-0.011036	1.14875	1.19103	1.22153	1.21035	-1.16238	-0.101021	-0.00317953	-0.147468	0.277663	-0.804932	1.40392	-0.552418	0.551078	1.41598	1.42923	1.45183	1.45182	-0.115796	-0.0619566	1.14906	0.857398	0.993348
	378	0.0355457	-0.0437887	-0.0657924	0.0451683	-0.011036	-0.135546	0.111125		-0.00642095	0.0512342	-0.101021	-0.00317953	-0.147468	0.277663	0.333386	0.300007	0.538032	0.551078	0.0573561	0.33493	0.469252	0.458609	-0.115796	-0.0619566	-0.0506471	-0.346135	-0.183149
	379	-2.41388	-1.3204	-1.37818	-1.1776	-0.011036	-2.70414	-2.04869	-2.44305	-2.43996	-1.16238	-1.33608	-1.20822	-1.41771	0.277663	0.333386	-0.803903	-1.64287	0.551078	0.0573561	0.33493	-1.4959	0.458609	1.07033	1.11212	-0.0506471	-0.346135	0.993348
