# Supplementary material for: Understanding the role of corporate social responsibility and sustainable supply chain management in shaping the consumers’ intention to use sharing platforms
Source: Front Psychol. 2022 Aug 22;13:970444. doi: 10.3389/fpsyg.2022.970444 (PMC9443847; doi:10.3389/fpsyg.2022.970444)
Supplement: Supplementary file 3 [file Data_Sheet_3.xlsx]

## Sheet: Navigation
	SmartPLS Report
	Please cite the use of SmartPLS: Ringle, C. M., Wende, S., and Becker, J.-M. 2015. "SmartPLS 3." Boenningstedt: SmartPLS GmbH, http://www.smartpls.com.
		Complete
	Final Results
	Path Coefficients	show
	Total Indirect Effects	show
	Specific Indirect Effects	show
	Total Effects	show
	Outer Loadings	show
	Outer Weights	show
	Histograms
	Path Coefficients Histogram	show
	Indirect Effects Histogram	show
	Total Effects Histogram	show
	Base Data
	Setting	show
	Inner Model	show
	Outer Model	show
	Indicator Data (Original)	show
	Indicator Data (Standardized)	show

## Sheet: Complete
	SmartPLS Report
	Please cite the use of SmartPLS: Ringle, C. M., Wende, S., and Becker, J.-M. 2015. "SmartPLS 3." Boenningstedt: SmartPLS GmbH, http://www.smartpls.com.
	back to navigation
	Final Results
	Path Coefficients
	Mean, STDEV, T-Values, P-Values
		Original Sample (O)	Sample Mean (M)	Standard Deviation (STDEV)	T Statistics (|O/STDEV|)	P Values
	Corporate Social Responsibility -> Eco-design	0.234284	0.236977	0.0569088	4.11684	3.90304e-05
	Corporate Social Responsibility -> Green Perceived Quality	0.462553	0.467036	0.0411659	11.2363	5.68434e-14
	Corporate Social Responsibility -> Internal Green Management	0.311444	0.316336	0.05382	5.78677	7.61548e-09
	Eco-design -> Consumer Intention	0.0286302	0.0289325	0.0503017	0.56917	0.569266
	Green Concern -> Consumer Intention	0.204294	0.206697	0.0453023	4.50957	6.64487e-06
	Green Perceived Quality -> Consumer Intention	0.438325	0.437798	0.0430147	10.1901	5.68434e-14
	Internal Green Management -> Consumer Intention	0.174213	0.175668	0.058842	2.96069	0.00308397
	Confidence Intervals
		Original Sample (O)	Sample Mean (M)	2.5%	97.5%
	Corporate Social Responsibility -> Eco-design	0.234284	0.236977	0.120308	0.347159
	Corporate Social Responsibility -> Green Perceived Quality	0.462553	0.467036	0.381179	0.544717
	Corporate Social Responsibility -> Internal Green Management	0.311444	0.316336	0.206877	0.415904
	Eco-design -> Consumer Intention	0.0286302	0.0289325	-0.0694777	0.129172
	Green Concern -> Consumer Intention	0.204294	0.206697	0.117714	0.295037
	Green Perceived Quality -> Consumer Intention	0.438325	0.437798	0.349402	0.51971
	Internal Green Management -> Consumer Intention	0.174213	0.175668	0.0576237	0.289199
	Confidence Intervals Bias Corrected
		Original Sample (O)	Sample Mean (M)	Bias	2.5%	97.5%
	Corporate Social Responsibility -> Eco-design	0.234284	0.236977	0.00269275	0.112394	0.340032
	Corporate Social Responsibility -> Green Perceived Quality	0.462553	0.467036	0.00448278	0.364955	0.534186
	Corporate Social Responsibility -> Internal Green Management	0.311444	0.316336	0.00489243	0.192622	0.405635
	Eco-design -> Consumer Intention	0.0286302	0.0289325	0.000302314	-0.0681842	0.13156
	Green Concern -> Consumer Intention	0.204294	0.206697	0.00240305	0.113248	0.290583
	Green Perceived Quality -> Consumer Intention	0.438325	0.437798	-0.000526752	0.3491	0.518933
	Internal Green Management -> Consumer Intention	0.174213	0.175668	0.00145559	0.0522604	0.284525
	Samples
		Corporate Social Responsibility -> Eco-design	Corporate Social Responsibility -> Green Perceived Quality	Corporate Social Responsibility -> Internal Green Management	Eco-design -> Consumer Intention	Green Concern -> Consumer Intention	Green Perceived Quality -> Consumer Intention	Internal Green Management -> Consumer Intention
	Sample 0	0.275687	0.517304	0.370995	0.0479989	0.221828	0.431748	0.153705
	Sample 1	0.263648	0.446676	0.334064	0.117429	0.259803	0.408489	0.0321712
	Sample 2	0.228166	0.428219	0.260158	0.0547639	0.181014	0.474115	0.126732
	Sample 3	0.26268	0.479894	0.317874	0.0229577	0.218829	0.459253	0.159254
	Sample 4	0.230919	0.52341	0.361918	0.0634612	0.160309	0.518353	0.110922
	Sample 5	0.259505	0.496439	0.295037	0.0522104	0.203314	0.454652	0.141929
	Sample 6	0.264496	0.525676	0.37375	0.0143243	0.307138	0.395852	0.200842
	Sample 7	0.230089	0.492471	0.283899	0.0743959	0.166304	0.464754	0.066291
	Sample 8	0.286942	0.447274	0.358016	0.0476572	0.277509	0.397051	0.183787
	Sample 9	0.25168	0.407399	0.346106	0.0696032	0.215263	0.405692	0.177401
	Sample 10	0.330822	0.454293	0.320065	0.0116714	0.190746	0.465381	0.196963
	Sample 11	0.346767	0.573672	0.419886	0.0310314	0.264728	0.452519	0.172539
	Sample 12	0.0987382	0.445953	0.234306	-0.0385981	0.176191	0.477093	0.206706
	Sample 13	0.186632	0.427153	0.18317	0.0942668	0.25062	0.439882	0.0713162
	Sample 14	0.254167	0.541255	0.312995	0.0874294	0.23506	0.419264	0.174171
	Sample 15	0.215329	0.477736	0.310902	0.00922228	0.245231	0.471369	0.147515
	Sample 16	0.217202	0.479316	0.224948	0.087026	0.196084	0.462151	0.103688
	Sample 17	0.341056	0.482231	0.414236	0.0369226	0.14695	0.414535	0.266286
	Sample 18	0.244164	0.442946	0.26626	0.00817432	0.215678	0.40623	0.20991
	Sample 19	0.284515	0.484481	0.409025	0.0507553	0.181206	0.471678	0.214733
	Sample 20	0.279529	0.504128	0.353347	-0.00576707	0.155336	0.438496	0.225432
	Sample 21	0.215108	0.47281	0.331506	-0.0295925	0.215887	0.377083	0.312267
	Sample 22	0.233672	0.487078	0.290288	0.0546258	0.1969	0.451012	0.164715
	Sample 23	0.185748	0.415037	0.228769	0.0137239	0.257001	0.463732	0.169973
	Sample 24	0.209284	0.497926	0.326819	-0.00487883	0.30602	0.440298	0.13406
	Sample 25	0.160002	0.517152	0.305214	-0.00514753	0.207787	0.387523	0.292972
	Sample 26	0.315431	0.424918	0.406571	0.0175408	0.175693	0.46031	0.239803
	Sample 27	0.265572	0.481076	0.379669	0.0281335	0.299531	0.447501	0.157247
	Sample 28	0.261154	0.494001	0.327264	0.138392	0.30057	0.353393	0.0604865
	Sample 29	0.248013	0.496991	0.403232	0.00836002	0.237323	0.468772	0.209629
	Sample 30	0.29404	0.467852	0.401417	0.0242016	0.22348	0.397917	0.272405
	Sample 31	0.274092	0.499627	0.407736	0.0612482	0.224605	0.446102	0.164694
	Sample 32	0.288618	0.475573	0.3681	0.00122509	0.279658	0.411435	0.169557
	Sample 33	0.21146	0.435759	0.28525	0.046717	0.1373	0.440107	0.157662
	Sample 34	0.242632	0.479363	0.416867	0.0753448	0.242145	0.456066	0.134826
	Sample 35	0.164316	0.484667	0.244868	-0.0628475	0.185403	0.46593	0.188691
	Sample 36	0.294636	0.520006	0.343765	0.0305761	0.112104	0.500875	0.190997
	Sample 37	0.227163	0.477794	0.296879	0.0340018	0.199887	0.455581	0.169478
	Sample 38	0.292224	0.479721	0.404136	-0.00852869	0.249999	0.44006	0.232862
	Sample 39	0.221484	0.497518	0.368955	0.00896983	0.156875	0.460488	0.213895
	Sample 40	0.204093	0.473173	0.357972	-0.00233019	0.224641	0.411547	0.197363
	Sample 41	0.285227	0.43091	0.379669	0.088819	0.116514	0.444628	0.172344
	Sample 42	0.212906	0.416282	0.317081	-0.0594829	0.127014	0.460369	0.246237
	Sample 43	0.272492	0.489498	0.336503	0.0357944	0.183136	0.41466	0.288623
	Sample 44	0.153555	0.494196	0.199069	-0.0115244	0.214743	0.533401	0.118882
	Sample 45	0.252769	0.525507	0.289365	0.156715	0.230112	0.460307	0.0869213
	Sample 46	0.112807	0.48279	0.200201	0.0540333	0.197452	0.400217	0.160262
	Sample 47	0.277627	0.471278	0.251549	-0.0276028	0.159102	0.512432	0.183291
	Sample 48	0.25319	0.44922	0.281412	0.00625233	0.0656098	0.460336	0.286154
	Sample 49	0.232861	0.482837	0.332023	0.0384205	0.242859	0.391584	0.231822
	Sample 50	0.245744	0.485959	0.415898	-0.0389954	0.238507	0.450464	0.241094
	Sample 51	0.0817918	0.553833	0.214314	0.00559623	0.187072	0.471417	0.17984
	Sample 52	0.220611	0.513657	0.314769	0.0210466	0.251929	0.398386	0.192197
	Sample 53	0.143769	0.519832	0.262906	-0.0849101	0.155396	0.445259	0.208918
	Sample 54	0.238334	0.45068	0.36568	0.0290518	0.159669	0.431795	0.227787
	Sample 55	0.278817	0.457798	0.408868	0.0605103	0.258829	0.324009	0.240428
	Sample 56	0.243624	0.454288	0.265399	0.0200129	0.183686	0.445296	0.15975
	Sample 57	0.300598	0.377488	0.3296	0.0898999	0.278816	0.379693	0.147082
	Sample 58	0.259034	0.533518	0.314941	0.00730402	0.140729	0.426445	0.236361
	Sample 59	0.194993	0.385581	0.260993	0.0601836	0.187757	0.416042	0.165104
	Sample 60	0.284256	0.528158	0.321881	0.0396256	0.235798	0.39471	0.202697
	Sample 61	0.277267	0.389479	0.290013	0.0745159	0.202604	0.481919	0.131559
	Sample 62	0.195674	0.468377	0.328145	-0.0148814	0.138941	0.492831	0.208298
	Sample 63	0.240527	0.491837	0.358182	0.0946626	0.221355	0.363677	0.185287
	Sample 64	0.238031	0.477809	0.314675	0.0538356	0.142238	0.494797	0.135011
	Sample 65	0.188497	0.519491	0.325908	-0.0201332	0.149491	0.557511	0.134944
	Sample 66	0.20916	0.413162	0.298615	0.0247669	0.301064	0.330829	0.200671
	Sample 67	0.294445	0.456768	0.307502	0.017497	0.202831	0.450561	0.13936
	Sample 68	0.262252	0.45047	0.352839	0.11211	0.167356	0.41377	0.22575
	Sample 69	0.221502	0.478686	0.260814	0.115538	0.194492	0.373886	0.171585
	Sample 70	0.222197	0.472264	0.370327	0.0675814	0.255034	0.422702	0.137641
	Sample 71	0.277057	0.460153	0.401253	-0.0299975	0.216457	0.403928	0.260968
	Sample 72	0.283537	0.451782	0.333542	0.104673	0.249164	0.424222	0.12129
	Sample 73	0.22303	0.495655	0.295147	0.04593	0.177302	0.461984	0.142529
	Sample 74	0.187712	0.517459	0.319582	0.0813928	0.204714	0.424514	0.158103
	Sample 75	0.289193	0.515262	0.321151	-0.0133176	0.199683	0.449619	0.216638
	Sample 76	0.193312	0.35637	0.272226	0.0095376	0.138536	0.480522	0.198129
	Sample 77	0.261103	0.480799	0.36466	0.0283389	0.149493	0.44549	0.259486
	Sample 78	0.170424	0.436541	0.246991	-0.0674212	0.160374	0.466044	0.230588
	Sample 79	0.158344	0.52091	0.27246	0.00293534	0.194972	0.47475	0.0968409
	Sample 80	0.253844	0.386461	0.273858	0.0791613	0.253189	0.291018	0.210207
	Sample 81	0.201981	0.504169	0.265994	0.07874	0.175849	0.448748	0.127528
	Sample 82	0.2246	0.487254	0.356329	0.105248	0.134568	0.433318	0.180254
	Sample 83	0.270841	0.516906	0.279229	0.0525529	0.198238	0.458689	0.135051
	Sample 84	0.232116	0.414524	0.309045	-0.0329438	0.222641	0.418944	0.218022
	Sample 85	0.274939	0.459645	0.284462	0.140024	0.156107	0.464088	0.0891356
	Sample 86	0.177796	0.417089	0.376215	0.0619159	0.18743	0.409291	0.187571
	Sample 87	0.314345	0.352083	0.295178	0.115446	0.271811	0.408266	0.120343
	Sample 88	0.174984	0.41934	0.316678	0.0931953	0.241819	0.410269	0.150487
	Sample 89	0.258823	0.475023	0.353383	-0.121256	0.140246	0.406759	0.335121
	Sample 90	0.294321	0.503629	0.350721	-0.0501831	0.253503	0.509406	0.179431
	Sample 91	0.287269	0.491514	0.369349	0.0128221	0.219724	0.404302	0.20011
	Sample 92	0.29138	0.48474	0.337196	-0.00564901	0.145773	0.470448	0.179789
	Sample 93	0.18354	0.416065	0.250926	0.0851314	0.241247	0.487086	0.124498
	Sample 94	0.190922	0.462296	0.342887	-0.0154299	0.125296	0.408822	0.338318
	Sample 95	0.0938318	0.516071	0.266501	0.0537185	0.135734	0.520857	0.0882062
	Sample 96	0.213132	0.470328	0.372882	0.0559784	0.187469	0.389176	0.228021
	Sample 97	0.203279	0.429717	0.263327	0.00692491	0.198272	0.452988	0.206078
	Sample 98	0.208896	0.452127	0.320985	-0.0219969	0.25285	0.423855	0.157392
	Sample 99	0.151461	0.444468	0.234584	0.0759855	0.258339	0.424997	0.0829743
	Sample 100	0.342278	0.456761	0.344624	0.0722712	0.225018	0.307459	0.277403
	Sample 101	0.227655	0.460819	0.319244	0.0330086	0.214979	0.484952	0.164131
	Sample 102	0.181929	0.487386	0.279754	0.0562909	0.222446	0.415659	0.15998
	Sample 103	0.240734	0.483946	0.298097	0.0180683	0.217895	0.507609	0.126552
	Sample 104	0.158312	0.400867	0.243595	0.039177	0.198452	0.470831	0.183675
	Sample 105	0.211065	0.419872	0.305249	0.024553	0.227278	0.375748	0.177891
	Sample 106	0.323042	0.430287	0.384511	0.0167063	0.251992	0.437703	0.218814
	Sample 107	0.321933	0.517827	0.372557	-0.0327744	0.137389	0.531488	0.229933
	Sample 108	0.24413	0.460268	0.325939	0.0455525	0.238716	0.461073	0.180962
	Sample 109	0.234218	0.532485	0.323432	-0.00396807	0.250456	0.439169	0.192908
	Sample 110	0.296096	0.412027	0.325094	0.0262632	0.221312	0.391005	0.19759
	Sample 111	0.335351	0.476502	0.376398	0.0372993	0.291748	0.416236	0.193836
	Sample 112	0.276232	0.441815	0.366238	-0.00930197	0.278455	0.455602	0.251561
	Sample 113	0.289991	0.440552	0.297855	0.0448562	0.160883	0.475243	0.171615
	Sample 114	0.152694	0.492707	0.293898	-0.00405438	0.184766	0.524815	0.119387
	Sample 115	0.17984	0.462443	0.288424	-0.0109344	0.264477	0.44935	0.174788
	Sample 116	0.181442	0.458662	0.369342	0.0236127	0.252708	0.38679	0.192939
	Sample 117	0.268685	0.465628	0.353262	-0.0818373	0.226541	0.411849	0.286525
	Sample 118	0.150888	0.420949	0.270379	-0.0517496	0.206605	0.356706	0.247355
	Sample 119	0.115384	0.577504	0.28616	0.0811478	0.171808	0.421475	0.162407
	Sample 120	0.181461	0.424055	0.341594	0.00237587	0.207604	0.42882	0.181887
	Sample 121	0.209558	0.45743	0.279231	0.0726813	0.184188	0.424057	0.11534
	Sample 122	0.273056	0.506495	0.423458	0.0174502	0.156369	0.489259	0.219886
	Sample 123	0.333526	0.516644	0.416417	-0.00056733	0.15407	0.463281	0.283272
	Sample 124	0.24544	0.461316	0.362643	0.056801	0.1973	0.424756	0.171976
	Sample 125	0.222111	0.534525	0.244269	0.0790667	0.0752771	0.489493	0.101688
	Sample 126	0.159084	0.438541	0.251961	-0.0490724	0.223205	0.347684	0.245697
	Sample 127	0.259016	0.459659	0.279933	0.0529712	0.21232	0.383052	0.190701
	Sample 128	0.144481	0.368192	0.194185	0.0740047	0.228478	0.405764	0.0731504
	Sample 129	0.340009	0.472333	0.357333	-0.0672738	0.305282	0.371697	0.242625
	Sample 130	0.24422	0.497798	0.286407	0.0596422	0.338492	0.43652	0.0730714
	Sample 131	0.295205	0.497403	0.379958	0.0663533	0.181087	0.528507	0.114315
	Sample 132	0.0997847	0.429488	0.195233	0.0665846	0.115402	0.4628	0.162368
	Sample 133	0.192517	0.513177	0.295375	0.0347637	0.267824	0.369514	0.153888
	Sample 134	0.268398	0.453435	0.395754	-0.0739696	0.21924	0.398984	0.330324
	Sample 135	0.124145	0.444008	0.245717	-0.0365735	0.250037	0.496857	0.0953264
	Sample 136	0.26588	0.438984	0.313117	0.124087	0.217398	0.364627	0.116675
	Sample 137	0.277618	0.533475	0.351437	0.126983	0.249171	0.323325	0.168751
	Sample 138	0.214559	0.443647	0.26765	0.103202	0.2476	0.372846	0.111498
	Sample 139	0.319816	0.528651	0.363095	0.06991	0.0942929	0.548886	0.169897
	Sample 140	0.245007	0.482886	0.349647	0.0791657	0.283585	0.436111	0.124515
	Sample 141	0.281751	0.521944	0.403205	0.00811439	0.215708	0.44864	0.238607
	Sample 142	0.289902	0.510521	0.269479	0.0295212	0.249684	0.377713	0.169368
	Sample 143	0.253655	0.494814	0.364254	-0.027402	0.114519	0.450414	0.223644
	Sample 144	0.21348	0.478166	0.335604	-0.0311195	0.202621	0.439688	0.17177
	Sample 145	0.209179	0.474439	0.328816	-0.0471288	0.224171	0.409383	0.259052
	Sample 146	0.189104	0.492011	0.265583	0.00760035	0.173226	0.46183	0.192494
	Sample 147	0.216186	0.429833	0.297113	-0.0198044	0.217091	0.456736	0.190598
	Sample 148	0.195505	0.474545	0.263834	0.0197115	0.153782	0.464974	0.18278
	Sample 149	0.209937	0.452526	0.282502	0.0118396	0.116604	0.508092	0.149279
	Sample 150	0.249883	0.425243	0.306871	0.0128281	0.160242	0.475045	0.165554
	Sample 151	0.217536	0.501574	0.233975	0.0371104	0.23739	0.43245	0.168607
	Sample 152	0.209253	0.498326	0.353522	0.00676148	0.168532	0.440058	0.262488
	Sample 153	0.23464	0.530741	0.3109	-0.0154806	0.228091	0.462515	0.173506
	Sample 154	0.220173	0.443629	0.373382	0.0230729	0.232071	0.451124	0.200805
	Sample 155	0.219168	0.438108	0.287613	-0.0422401	0.162983	0.44699	0.252582
	Sample 156	0.207119	0.497214	0.388441	-0.0136786	0.176524	0.419511	0.284525
	Sample 157	0.220654	0.511517	0.345938	-0.0232191	0.210885	0.450218	0.193337
	Sample 158	0.326088	0.524042	0.365557	0.0337987	0.219536	0.487438	0.145179
	Sample 159	0.301262	0.447052	0.376204	-0.0220982	0.277672	0.404944	0.220787
	Sample 160	0.276967	0.485966	0.319987	0.00135986	0.1745	0.472066	0.114375
	Sample 161	0.360374	0.515262	0.412484	0.0725774	0.146661	0.508232	0.203017
	Sample 162	0.177131	0.467794	0.260654	0.0550283	0.275945	0.390361	0.116622
	Sample 163	0.138152	0.513485	0.218751	0.00617452	0.242966	0.504626	0.119332
	Sample 164	0.325489	0.550643	0.458355	0.101117	0.171357	0.335464	0.233381
	Sample 165	0.256477	0.538044	0.356862	0.112594	0.260633	0.374647	0.109077
	Sample 166	0.264488	0.448118	0.319347	0.0882029	0.212401	0.451474	0.150503
	Sample 167	0.300528	0.48216	0.377407	0.0884564	0.186488	0.419368	0.158893
	Sample 168	0.218815	0.496259	0.299431	-0.0412563	0.195159	0.42659	0.214981
	Sample 169	0.182735	0.466607	0.240241	0.0404324	0.172088	0.489928	0.0894518
	Sample 170	0.280721	0.478926	0.323989	-0.030589	0.180367	0.474484	0.257096
	Sample 171	0.209275	0.541431	0.353767	-0.00593654	0.203758	0.423276	0.277988
	Sample 172	0.356749	0.462156	0.390815	0.0281128	0.240906	0.472457	0.179436
	Sample 173	0.270964	0.479256	0.373101	0.00305126	0.184522	0.450498	0.1911
	Sample 174	0.247611	0.520005	0.296792	0.0551228	0.239876	0.383127	0.213358
	Sample 175	0.205893	0.496673	0.317386	0.0164567	0.223567	0.474296	0.189482
	Sample 176	0.179442	0.527205	0.325355	0.0184201	0.225217	0.472949	0.168389
	Sample 177	0.22338	0.485616	0.216122	0.0618159	0.213709	0.546826	0.0435951
	Sample 178	0.226474	0.461818	0.433605	-0.0728478	0.173091	0.442978	0.250786
	Sample 179	0.230563	0.522483	0.305377	0.034096	0.291262	0.4477	0.124556
	Sample 180	0.187955	0.467893	0.263837	0.141138	0.217942	0.419527	0.115649
	Sample 181	0.309847	0.465724	0.339752	0.0135457	0.204975	0.436389	0.217536
	Sample 182	0.218961	0.469235	0.337401	0.0564279	0.175342	0.419261	0.184276
	Sample 183	0.23861	0.405663	0.335031	0.0668426	0.281066	0.402085	0.149008
	Sample 184	0.193416	0.382371	0.261875	-0.0161906	0.206759	0.433061	0.226176
	Sample 185	0.162073	0.482904	0.297895	0.0781203	0.281499	0.371783	0.0866656
	Sample 186	0.112394	0.454952	0.174435	-0.0504359	0.123827	0.486699	0.198504
	Sample 187	0.176118	0.506238	0.343486	-0.0157734	0.307882	0.371275	0.163532
	Sample 188	0.243027	0.452297	0.240926	0.00457781	0.150178	0.479303	0.133895
	Sample 189	0.150831	0.480021	0.165112	0.0187675	0.175422	0.501113	0.134274
	Sample 190	0.249479	0.46125	0.296645	0.100901	0.25976	0.437887	0.104792
	Sample 191	0.29286	0.500011	0.375251	0.0662164	0.121448	0.528072	0.141933
	Sample 192	0.384748	0.456245	0.446043	0.0488742	0.192674	0.407824	0.229504
	Sample 193	0.260902	0.500742	0.339616	-0.0179031	0.210608	0.479259	0.189016
	Sample 194	0.120439	0.310754	0.203096	0.0466666	0.192075	0.436698	0.190897
	Sample 195	0.235396	0.453006	0.344309	-0.029929	0.218857	0.432529	0.234622
	Sample 196	0.22464	0.541355	0.350576	0.00491249	0.194712	0.432405	0.249195
	Sample 197	0.308175	0.430895	0.294103	0.0513693	0.208875	0.466207	0.156915
	Sample 198	0.265423	0.443077	0.292925	-0.0833572	0.213673	0.458023	0.217808
	Sample 199	0.171818	0.413135	0.333738	0.000731587	0.172387	0.404066	0.260061
	Sample 200	0.33839	0.454842	0.359749	0.107196	0.179857	0.438023	0.148012
	Sample 201	0.298359	0.489498	0.31294	0.0403381	0.129269	0.505672	0.165132
	Sample 202	0.318608	0.43261	0.324774	-0.0420033	0.158688	0.469386	0.270773
	Sample 203	0.191087	0.494457	0.379987	0.0274485	0.21613	0.371931	0.220062
	Sample 204	0.266292	0.52851	0.293184	0.11779	0.181799	0.425964	0.119404
	Sample 205	0.197726	0.443053	0.367637	0.0030395	0.173912	0.464259	0.200848
	Sample 206	0.266933	0.47582	0.346771	-0.00499365	0.221693	0.390403	0.266949
	Sample 207	0.251927	0.4098	0.35211	0.016002	0.136321	0.465378	0.210672
	Sample 208	0.267366	0.465307	0.340778	0.0740262	0.210054	0.460633	0.149681
	Sample 209	0.157787	0.44269	0.227267	0.0438346	0.253684	0.438569	0.114599
	Sample 210	0.215679	0.419184	0.296607	-0.00756178	0.294583	0.432619	0.167168
	Sample 211	0.251324	0.463307	0.256259	0.0990187	0.163636	0.461973	0.12084
	Sample 212	0.175555	0.44485	0.267001	-0.00875745	0.249675	0.422985	0.155405
	Sample 213	0.257409	0.471777	0.253035	0.066609	0.200584	0.427867	0.149451
	Sample 214	0.311258	0.473116	0.384219	0.0453541	0.205176	0.445718	0.168907
	Sample 215	0.291333	0.509512	0.400697	-0.0950416	0.19447	0.426914	0.314484
	Sample 216	0.237485	0.48237	0.314203	0.0284941	0.167676	0.480293	0.16417
	Sample 217	0.10583	0.489855	0.262959	0.0345394	0.246362	0.467859	0.133036
	Sample 218	0.278155	0.501376	0.375091	0.0177849	0.221594	0.457421	0.166065
	Sample 219	0.257774	0.517385	0.303055	0.0315979	0.156132	0.486229	0.146832
	Sample 220	0.251398	0.469138	0.252831	-0.00916704	0.166504	0.453221	0.166177
	Sample 221	0.347831	0.556977	0.367889	0.048213	0.227338	0.408587	0.195426
	Sample 222	0.253823	0.337349	0.328527	0.017579	0.286021	0.400168	0.180742
	Sample 223	0.305677	0.432203	0.274283	0.0269627	0.270271	0.348101	0.152168
	Sample 224	0.212944	0.421445	0.213594	0.0897518	0.227799	0.429863	0.0738393
	Sample 225	0.232661	0.450303	0.312989	0.0696152	0.242404	0.462992	0.0616293
	Sample 226	0.236891	0.455449	0.335881	0.00807846	0.151212	0.465662	0.201647
	Sample 227	0.230934	0.522668	0.252771	-0.0493638	0.179971	0.442374	0.207296
	Sample 228	0.33035	0.465832	0.358703	-0.0491224	0.119681	0.454207	0.277714
	Sample 229	0.209568	0.451879	0.293653	0.00300126	0.172024	0.468875	0.227858
	Sample 230	0.270154	0.495626	0.33493	0.0425562	0.220661	0.453947	0.188569
	Sample 231	0.308225	0.464911	0.367852	0.0251185	0.23549	0.386975	0.222202
	Sample 232	0.252811	0.456966	0.311008	0.0121028	0.218271	0.407589	0.172068
	Sample 233	0.196791	0.465164	0.203141	0.102434	0.235307	0.383876	0.106698
	Sample 234	0.254009	0.457788	0.381759	0.0757021	0.194982	0.409759	0.238646
	Sample 235	0.311243	0.436286	0.360347	0.118601	0.179855	0.411036	0.0985386
	Sample 236	0.352559	0.441221	0.423668	0.0538466	0.248803	0.366898	0.17849
	Sample 237	0.251973	0.414917	0.341382	-0.00678578	0.155571	0.402801	0.272183
	Sample 238	0.134238	0.380103	0.159823	0.0658038	0.139285	0.481833	0.0827796
	Sample 239	0.245653	0.421596	0.285803	0.0367776	0.27151	0.49723	0.108188
	Sample 240	0.240345	0.459943	0.323742	0.156663	0.264155	0.440124	0.000178978
	Sample 241	0.261884	0.503432	0.37072	-0.029984	0.137149	0.529357	0.191968
	Sample 242	0.315898	0.514711	0.335307	0.00528177	0.164794	0.486502	0.189131
	Sample 243	0.285038	0.411681	0.317599	0.109239	0.246163	0.416086	0.117129
	Sample 244	0.198507	0.404409	0.32963	0.0649134	0.160045	0.381829	0.238598
	Sample 245	0.243688	0.513262	0.258095	0.103063	0.246303	0.481628	0.0510792
	Sample 246	0.199276	0.418916	0.27885	0.0590435	0.247176	0.374266	0.173617
	Sample 247	0.266295	0.427879	0.302719	0.0350769	0.156709	0.405071	0.217811
	Sample 248	0.164413	0.405774	0.182344	0.0899278	0.17373	0.503292	-0.00438854
	Sample 249	0.245546	0.437984	0.322301	0.00766013	0.189466	0.407057	0.193534
	Sample 250	0.145564	0.416997	0.271698	0.0469179	0.204876	0.45708	0.131918
	Sample 251	0.285743	0.521417	0.399204	0.0661337	0.105518	0.533145	0.151411
	Sample 252	0.206634	0.425615	0.246335	-0.023519	0.261878	0.450325	0.12658
	Sample 253	0.255787	0.431846	0.357629	-0.0730432	0.201547	0.433601	0.282153
	Sample 254	0.210553	0.485107	0.319609	0.0324221	0.127669	0.483353	0.211493
	Sample 255	0.273858	0.457138	0.235339	0.148556	0.244257	0.494143	0.0356162
	Sample 256	0.228205	0.481902	0.334012	0.108452	0.256958	0.436326	0.0822624
	Sample 257	0.278269	0.424246	0.30328	0.035552	0.249207	0.372206	0.175574
	Sample 258	0.371353	0.517537	0.420348	0.0997214	0.252333	0.465802	0.0837375
	Sample 259	0.352982	0.503898	0.399168	0.0507063	0.201077	0.415668	0.226261
	Sample 260	0.174775	0.444373	0.292634	0.0678741	0.20627	0.465638	0.154908
	Sample 261	0.346581	0.570502	0.40434	0.073055	0.217173	0.349402	0.264241
	Sample 262	0.207707	0.488014	0.284647	-0.0748453	0.206135	0.463304	0.240759
	Sample 263	0.258359	0.514493	0.353915	0.0576219	0.191494	0.492249	0.133204
	Sample 264	0.189227	0.465545	0.248672	-0.0230367	0.0977227	0.499065	0.210113
	Sample 265	0.293123	0.491361	0.394865	0.0302065	0.168611	0.510946	0.199732
	Sample 266	0.353161	0.439615	0.377539	0.0184477	0.137462	0.458581	0.231853
	Sample 267	0.263149	0.548542	0.431826	0.027796	0.158643	0.420955	0.220589
	Sample 268	0.269796	0.473504	0.331633	0.0255064	0.225381	0.448286	0.18329
	Sample 269	0.167473	0.488103	0.365377	-0.00461356	0.155328	0.505233	0.226972
	Sample 270	0.195167	0.489399	0.242556	-0.0330765	0.185131	0.44422	0.212588
	Sample 271	0.213948	0.474703	0.35709	0.0221798	0.223181	0.487872	0.22372
	Sample 272	0.170312	0.406359	0.334169	0.0500725	0.356504	0.43461	0.0867208
	Sample 273	0.285091	0.489608	0.346163	0.0595111	0.15324	0.392416	0.203108
	Sample 274	0.277659	0.470623	0.300654	-0.0298128	0.173777	0.445984	0.19559
	Sample 275	0.249334	0.506348	0.333935	0.00375427	0.229486	0.373955	0.252841
	Sample 276	0.172301	0.463876	0.319764	0.0322491	0.222907	0.404478	0.161443
	Sample 277	0.255371	0.417396	0.22753	0.0893133	0.273417	0.435773	-0.00058192
	Sample 278	0.142663	0.441641	0.253764	-0.0337651	0.177972	0.499736	0.152287
	Sample 279	0.285802	0.4873	0.405663	0.00440111	0.246414	0.43634	0.167266
	Sample 280	0.264679	0.517856	0.368486	0.0755035	0.166952	0.394344	0.239166
	Sample 281	0.369433	0.486501	0.357109	0.0280751	0.234142	0.448583	0.160741
	Sample 282	0.291651	0.457398	0.269408	0.0306581	0.216801	0.484708	0.130958
	Sample 283	0.170902	0.476029	0.312894	-0.128222	0.189096	0.433762	0.223776
	Sample 284	0.225082	0.518448	0.296837	0.0369143	0.185516	0.460835	0.192639
	Sample 285	0.333254	0.5777	0.371076	0.0678168	0.203942	0.466787	0.11422
	Sample 286	0.325931	0.509588	0.386144	0.0949543	0.201107	0.442001	0.168274
	Sample 287	0.262739	0.480791	0.324339	0.0708648	0.124948	0.487413	0.13265
	Sample 288	0.258608	0.413133	0.327766	-0.0370667	0.143823	0.451967	0.176462
	Sample 289	0.107648	0.415105	0.232166	0.0172452	0.261646	0.479259	0.127907
	Sample 290	0.330716	0.420613	0.295085	0.0788483	0.299926	0.410766	0.068929
	Sample 291	0.318149	0.432861	0.387056	0.00725582	0.248188	0.426212	0.189291
	Sample 292	0.257389	0.547584	0.362873	0.0266561	0.184049	0.452469	0.200828
	Sample 293	0.318045	0.389923	0.30074	0.0202353	0.147677	0.423001	0.172164
	Sample 294	0.311525	0.507228	0.437141	-0.0711582	0.172351	0.483267	0.253544
	Sample 295	0.216498	0.475247	0.267415	0.0678835	0.227339	0.368209	0.165757
	Sample 296	0.209169	0.447021	0.249106	0.0622824	0.160477	0.455786	0.112657
	Sample 297	0.184424	0.457815	0.324498	0.0595807	0.13106	0.47223	0.231373
	Sample 298	0.208977	0.458744	0.313167	0.0417231	0.260982	0.358951	0.177125
	Sample 299	0.336876	0.488464	0.394171	-0.00862466	0.16502	0.43215	0.262683
	Sample 300	0.202641	0.445861	0.294074	0.0601749	0.22896	0.469026	0.0783753
	Sample 301	0.292119	0.427941	0.279049	0.0434799	0.18718	0.391798	0.169746
	Sample 302	0.200362	0.470128	0.289714	0.0791125	0.133497	0.428494	0.133805
	Sample 303	0.176632	0.475782	0.382788	0.00656765	0.0976925	0.416945	0.238785
	Sample 304	0.284491	0.43935	0.326409	0.0623151	0.224525	0.366534	0.18289
	Sample 305	0.236259	0.550134	0.265318	0.111747	0.234766	0.474333	0.0381687
	Sample 306	0.274457	0.47718	0.328412	0.0305781	0.209975	0.441538	0.155242
	Sample 307	0.243357	0.519834	0.361002	0.0290115	0.15686	0.420684	0.257182
	Sample 308	0.246854	0.466304	0.340493	0.0173149	0.235653	0.385376	0.23402
	Sample 309	0.369047	0.495825	0.379472	0.111001	0.242994	0.418043	0.11948
	Sample 310	0.252776	0.393491	0.25373	0.120641	0.265187	0.410053	0.0332952
	Sample 311	0.0926249	0.44164	0.134779	0.126443	0.249128	0.450954	0.015772
	Sample 312	0.24965	0.512928	0.380607	0.0508373	0.255736	0.4318	0.18489
	Sample 313	0.227612	0.369143	0.196928	0.0661183	0.208016	0.371705	0.134056
	Sample 314	0.256918	0.482311	0.262353	0.000953856	0.0878828	0.540699	0.172231
	Sample 315	0.204556	0.50798	0.292333	0.0143869	0.148498	0.499284	0.191589
	Sample 316	0.181408	0.460638	0.286088	0.0065584	0.258866	0.434473	0.143399
	Sample 317	0.314815	0.4391	0.392636	-0.0359667	0.158055	0.454632	0.215817
	Sample 318	0.325105	0.439754	0.335682	0.0119557	0.276764	0.354469	0.206997
	Sample 319	0.247158	0.564242	0.345303	0.0296676	0.206674	0.462637	0.136262
	Sample 320	0.227158	0.425096	0.224764	-0.0101159	0.214563	0.441144	0.158154
	Sample 321	0.228796	0.489151	0.328019	0.0728276	0.131804	0.477921	0.16931
	Sample 322	0.260285	0.531296	0.37105	0.066275	0.271552	0.384618	0.18978
	Sample 323	0.119694	0.48938	0.240691	0.0230511	0.231058	0.405351	0.183625
	Sample 324	0.308496	0.477834	0.341818	0.0993281	0.215708	0.434548	0.170421
	Sample 325	0.261436	0.48399	0.370866	-0.0204333	0.226923	0.404045	0.245532
	Sample 326	0.194688	0.409861	0.24531	-0.0169516	0.138455	0.429696	0.175869
	Sample 327	0.153552	0.429511	0.177183	0.0781915	0.171767	0.445885	0.111163
	Sample 328	0.244204	0.493089	0.288074	0.0730947	0.204634	0.446734	0.174646
	Sample 329	0.371174	0.439244	0.331836	0.046321	0.156396	0.479986	0.175891
	Sample 330	0.144571	0.456376	0.181354	-0.0665603	0.226664	0.39582	0.189339
	Sample 331	0.243533	0.563755	0.353356	-0.0962029	0.166007	0.480116	0.301749
	Sample 332	0.330306	0.428471	0.338969	0.0516161	0.208476	0.468625	0.155615
	Sample 333	0.140602	0.488007	0.30862	0.0352153	0.226329	0.467127	0.11557
	Sample 334	0.245801	0.445053	0.376403	0.0145252	0.197079	0.464645	0.187011
	Sample 335	0.323538	0.449332	0.39877	0.0389385	0.22185	0.39122	0.24754
	Sample 336	0.20475	0.499865	0.263915	-0.0370942	0.257807	0.39992	0.174323
	Sample 337	0.197003	0.526447	0.338072	0.084431	0.237658	0.428758	0.127152
	Sample 338	0.263242	0.538521	0.364838	-0.0905392	0.132369	0.505071	0.279431
	Sample 339	0.332441	0.445262	0.34613	0.0589789	0.194541	0.350988	0.209639
	Sample 340	0.264198	0.442976	0.333204	0.0264705	0.161536	0.430234	0.184671
	Sample 341	0.171566	0.486423	0.214601	0.0626473	0.140534	0.445603	0.128304
	Sample 342	0.185924	0.463505	0.314372	-0.0619495	0.194255	0.423524	0.222219
	Sample 343	0.241515	0.516193	0.355706	-0.0444716	0.152996	0.487921	0.242302
	Sample 344	0.157282	0.505181	0.26696	0.13003	0.168895	0.511957	0.0196363
	Sample 345	0.23401	0.490124	0.411181	-0.0783585	0.255348	0.376237	0.265886
	Sample 346	0.218562	0.492589	0.281158	0.041066	0.20637	0.505763	0.134043
	Sample 347	0.215234	0.424788	0.296111	0.0440906	0.234523	0.409429	0.158372
	Sample 348	0.331583	0.471299	0.35086	0.0325797	0.245616	0.384309	0.185549
	Sample 349	0.157572	0.518777	0.352925	0.00888397	0.230496	0.510246	0.149452
	Sample 350	0.280746	0.523111	0.333261	0.0214408	0.237755	0.430977	0.148294
	Sample 351	0.245695	0.496196	0.388218	-0.0551079	0.192469	0.463599	0.239347
	Sample 352	0.124292	0.514336	0.242963	0.0255125	0.214389	0.441567	0.179824
	Sample 353	0.254966	0.520294	0.281992	0.080903	0.168026	0.484865	0.0943259
	Sample 354	0.356454	0.469189	0.426159	0.0820405	0.211598	0.36429	0.234968
	Sample 355	0.335058	0.426122	0.358102	0.0188413	0.335721	0.358278	0.15917
	Sample 356	0.23258	0.511496	0.307832	0.0111462	0.170186	0.462999	0.227407
	Sample 357	0.130043	0.499999	0.294723	-0.086204	0.239606	0.462659	0.206546
	Sample 358	0.282401	0.434443	0.330775	0.124247	0.205398	0.423062	0.123342
	Sample 359	0.255235	0.449346	0.377819	0.000554704	0.185745	0.494241	0.17075
	Sample 360	0.28958	0.394056	0.282856	0.0431279	0.216899	0.343217	0.271994
	Sample 361	0.293893	0.446138	0.262569	0.153825	0.252283	0.387985	0.0659855
	Sample 362	0.184773	0.454313	0.298141	-0.0407773	0.266997	0.348422	0.239626
	Sample 363	0.201476	0.512864	0.380233	-0.0266615	0.251947	0.500286	0.132329
	Sample 364	0.214911	0.430128	0.247789	0.00993997	0.205695	0.462616	0.175209
	Sample 365	0.317923	0.523976	0.350222	0.00360584	0.13332	0.50422	0.195656
	Sample 366	0.339347	0.490812	0.421966	0.045952	0.221492	0.330664	0.272795
	Sample 367	0.289058	0.504753	0.339608	0.0444637	0.220865	0.496802	0.0187933
	Sample 368	0.29362	0.495448	0.362177	0.0825429	0.218458	0.467652	0.0988343
	Sample 369	0.206642	0.464131	0.262851	0.0678265	0.231483	0.363991	0.123115
	Sample 370	0.1954	0.414945	0.282944	-0.0326594	0.292452	0.378888	0.11375
	Sample 371	0.341565	0.468965	0.421061	0.0805562	0.202797	0.51015	0.143416
	Sample 372	0.303635	0.487291	0.364627	0.0137665	0.260077	0.425569	0.190521
	Sample 373	0.311418	0.465037	0.288844	0.0702842	0.238376	0.389876	0.1936
	Sample 374	0.32615	0.432995	0.409152	0.0187889	0.210185	0.442742	0.234863
	Sample 375	0.296362	0.459089	0.34822	-0.0173967	0.228372	0.400448	0.257642
	Sample 376	0.198537	0.432583	0.229414	0.0888541	0.214209	0.422168	0.0681703
	Sample 377	0.197109	0.42749	0.176887	0.0566416	0.260713	0.498965	-2.05013e-05
	Sample 378	0.21192	0.477375	0.341629	0.00911682	0.271144	0.358536	0.204361
	Sample 379	0.239424	0.523017	0.295499	-0.00485259	0.206735	0.514511	0.153739
	Sample 380	0.261529	0.38506	0.371192	-0.0167905	0.189015	0.298655	0.328103
	Sample 381	0.242993	0.479257	0.319135	0.0186431	0.205824	0.385607	0.220756
	Sample 382	0.188513	0.519918	0.28765	-0.0638334	0.178985	0.437975	0.283863
	Sample 383	0.269953	0.480866	0.316171	0.0901241	0.162563	0.466843	0.108608
	Sample 384	0.22882	0.472195	0.280658	0.0550243	0.145211	0.503571	0.190917
	Sample 385	0.197011	0.422428	0.240171	-0.0134573	0.195535	0.458467	0.223969
	Sample 386	0.268354	0.534082	0.333326	-0.0456218	0.24654	0.503623	0.12882
	Sample 387	0.160679	0.42048	0.268856	-0.0630696	0.191888	0.463246	0.184977
	Sample 388	0.175831	0.55289	0.371357	-0.0659478	0.266069	0.37748	0.300723
	Sample 389	0.23633	0.467088	0.265437	0.0282156	0.140116	0.448993	0.226773
	Sample 390	0.332299	0.451792	0.319212	0.120841	0.179082	0.387304	0.153116
	Sample 391	0.280103	0.448973	0.32992	0.0460588	0.197181	0.431897	0.246153
	Sample 392	0.268703	0.453602	0.221144	0.0347913	0.207742	0.403827	0.217357
	Sample 393	0.272957	0.478846	0.39118	0.0634899	0.101795	0.421111	0.203801
	Sample 394	0.243838	0.393034	0.276249	0.0641711	0.194617	0.423489	0.198789
	Sample 395	0.214031	0.411353	0.309511	0.045065	0.178134	0.478022	0.185666
	Sample 396	0.190955	0.445711	0.310037	0.0133646	0.116558	0.460969	0.247445
	Sample 397	0.239713	0.471359	0.336518	0.125527	0.170032	0.414702	0.188085
	Sample 398	0.267416	0.468339	0.316938	0.0282507	0.220476	0.402584	0.214185
	Sample 399	0.235914	0.482157	0.272699	-0.0820072	0.163346	0.417136	0.274001
	Sample 400	0.274518	0.419536	0.281327	0.0286959	0.190305	0.430562	0.244367
	Sample 401	0.316645	0.50556	0.392168	0.0652541	0.216249	0.445707	0.12136
	Sample 402	0.205781	0.49177	0.385511	-0.0387938	0.238807	0.491393	0.180389
	Sample 403	0.309278	0.498393	0.376324	0.00187985	0.0847206	0.539879	0.181214
	Sample 404	0.261679	0.493186	0.280539	0.0178502	0.231904	0.405203	0.130796
	Sample 405	0.269972	0.436718	0.402055	0.124179	0.283511	0.352298	0.163368
	Sample 406	0.288767	0.479492	0.306023	0.137641	0.216839	0.384456	0.16494
	Sample 407	0.229797	0.423554	0.280338	0.0116116	0.178182	0.450097	0.213935
	Sample 408	0.200776	0.4878	0.315995	-2.57695e-05	0.232764	0.438991	0.142685
	Sample 409	0.219811	0.490382	0.313047	0.0837222	0.135005	0.479349	0.114961
	Sample 410	0.250939	0.442765	0.259592	-0.00844608	0.157122	0.424959	0.160392
	Sample 411	0.295214	0.452952	0.345877	0.0816636	0.0993668	0.509839	0.150817
	Sample 412	0.132742	0.409337	0.233216	0.0459552	0.157104	0.413735	0.160223
	Sample 413	0.276625	0.482392	0.448772	-0.0338575	0.195102	0.4614	0.329034
	Sample 414	0.31371	0.443155	0.242786	-0.0203183	0.17304	0.436505	0.19983
	Sample 415	0.299576	0.514049	0.387778	0.0195118	0.244887	0.404905	0.215861
	Sample 416	0.191831	0.471694	0.254451	-0.0174083	0.140372	0.540586	0.191698
	Sample 417	0.230819	0.443711	0.27043	0.0780624	0.216408	0.439544	0.0958592
	Sample 418	0.108847	0.443042	0.212019	0.0915397	0.191013	0.41667	0.11292
	Sample 419	0.20467	0.342446	0.37905	0.0113477	0.152581	0.411696	0.24711
	Sample 420	0.147595	0.43992	0.257163	0.083533	0.266453	0.370338	0.106227
	Sample 421	0.209269	0.494046	0.343111	0.0170807	0.202632	0.417059	0.204098
	Sample 422	0.0845162	0.450191	0.279007	0.0370981	0.213059	0.391307	0.260086
	Sample 423	0.315055	0.444039	0.376079	-0.0150031	0.211311	0.430752	0.259544
	Sample 424	0.0705577	0.430093	0.199363	-0.0184246	0.142365	0.437572	0.163529
	Sample 425	0.249943	0.418788	0.330164	0.0893037	0.218683	0.433913	0.12358
	Sample 426	0.13601	0.509955	0.202954	0.0169349	0.157116	0.430783	0.165048
	Sample 427	0.243078	0.444076	0.402953	0.00627265	0.324755	0.341218	0.244056
	Sample 428	0.318036	0.491033	0.405504	0.0778765	0.216447	0.413648	0.149656
	Sample 429	0.331436	0.474881	0.39148	0.0756687	0.237994	0.367638	0.143103
	Sample 430	0.151229	0.571054	0.319354	-0.0686354	0.157535	0.437054	0.318418
	Sample 431	0.167587	0.522671	0.298024	-0.0505596	0.209391	0.492315	0.222288
	Sample 432	0.306974	0.42889	0.279898	0.0822394	0.157668	0.419144	0.161798
	Sample 433	0.109052	0.491434	0.309381	0.0634248	0.0972941	0.440229	0.244036
	Sample 434	0.268604	0.446359	0.306985	0.0132968	0.234024	0.49606	0.118186
	Sample 435	0.271559	0.478384	0.429132	0.0779359	0.218864	0.401387	0.199261
	Sample 436	0.222467	0.449207	0.345462	0.0639924	0.141154	0.488626	0.155727
	Sample 437	0.256672	0.453174	0.292484	0.0351888	0.307011	0.398354	0.141915
	Sample 438	0.191149	0.421512	0.231694	0.0286447	0.230362	0.463963	0.11499
	Sample 439	0.201208	0.417983	0.314693	0.0234587	0.211596	0.452954	0.140703
	Sample 440	0.240272	0.525831	0.394281	-0.00194704	0.237995	0.415896	0.21713
	Sample 441	0.150976	0.423261	0.240143	-0.0271507	0.261555	0.403443	0.156229
	Sample 442	0.121931	0.419033	0.257707	0.0812636	0.289646	0.410404	0.00394934
	Sample 443	0.253332	0.554255	0.357173	-0.0593775	0.124529	0.418942	0.311561
	Sample 444	0.28067	0.405409	0.348935	0.0118487	0.251869	0.40545	0.196737
	Sample 445	0.221614	0.456831	0.341648	-0.0504572	0.2537	0.421825	0.198068
	Sample 446	0.270754	0.412312	0.348423	0.0502362	0.268667	0.377039	0.176829
	Sample 447	0.234374	0.363765	0.282008	0.049439	0.260252	0.406821	0.17979
	Sample 448	0.284003	0.47279	0.330433	0.059101	0.263884	0.473041	0.0771261
	Sample 449	0.228893	0.502521	0.307816	0.0517535	0.217212	0.412836	0.188652
	Sample 450	0.287011	0.505322	0.407542	0.13392	0.182414	0.441978	0.10703
	Sample 451	0.19317	0.513881	0.335262	-0.0284955	0.242253	0.456366	0.192197
	Sample 452	0.179274	0.424715	0.303107	-0.0406544	0.173718	0.36766	0.25276
	Sample 453	0.276928	0.450506	0.332767	0.0258778	0.257998	0.424971	0.128129
	Sample 454	0.27687	0.496037	0.333199	-0.0314954	0.218472	0.427971	0.247134
	Sample 455	0.273572	0.444997	0.342055	0.119197	0.198232	0.399964	0.142327
	Sample 456	0.159645	0.448349	0.30582	-0.0495184	0.140216	0.518793	0.211613
	Sample 457	0.260191	0.462941	0.313374	0.0138122	0.22929	0.347173	0.218446
	Sample 458	0.293886	0.478728	0.391906	0.0977899	0.216291	0.447117	0.171974
	Sample 459	0.177542	0.488146	0.234006	0.0204009	0.157252	0.463111	0.141564
	Sample 460	0.25015	0.470971	0.334615	-0.0381075	0.217463	0.501671	0.213158
	Sample 461	0.278466	0.55703	0.391624	0.0229732	0.208051	0.493033	0.169298
	Sample 462	0.21377	0.439942	0.250484	0.0708495	0.267337	0.434697	0.15762
	Sample 463	0.262864	0.359459	0.327911	-0.0797239	0.247833	0.413216	0.196963
	Sample 464	0.27739	0.511544	0.310577	0.031283	0.229449	0.426508	0.212885
	Sample 465	0.26717	0.422639	0.278066	0.127844	0.253185	0.386743	0.0912264
	Sample 466	0.273247	0.430846	0.314972	0.0617662	0.144013	0.448512	0.159939
	Sample 467	0.327485	0.536798	0.475365	0.01204	0.158829	0.475838	0.286636
	Sample 468	0.185694	0.459833	0.288337	-0.029633	0.192523	0.436685	0.196781
	Sample 469	0.112899	0.466513	0.340958	0.121784	0.167862	0.457195	0.157031
	Sample 470	0.155699	0.472218	0.306754	0.0140839	0.141204	0.438993	0.216375
	Sample 471	0.186906	0.496868	0.348409	0.00461408	0.188111	0.465454	0.116605
	Sample 472	0.245195	0.466235	0.371387	0.0330638	0.132083	0.459969	0.229352
	Sample 473	0.218152	0.568248	0.332892	0.00234228	0.14735	0.453749	0.225267
	Sample 474	0.303668	0.421932	0.307573	0.0856429	0.200312	0.478855	0.17292
	Sample 475	0.202078	0.539802	0.342826	0.0746591	0.244144	0.395928	0.189292
	Sample 476	0.242675	0.469028	0.296586	0.0209415	0.152917	0.461813	0.199415
	Sample 477	0.289483	0.499245	0.378225	0.0997781	0.3163	0.34481	0.098456
	Sample 478	0.141809	0.465416	0.297	0.0554549	0.294431	0.420399	0.120334
	Sample 479	0.222639	0.49	0.385998	0.00752728	0.233871	0.4563	0.170637
	Sample 480	0.208725	0.584369	0.363107	-0.101279	0.13698	0.483838	0.297129
	Sample 481	0.247614	0.45305	0.357192	0.0500105	0.179327	0.421507	0.199506
	Sample 482	0.153631	0.467119	0.265409	0.0498705	0.23909	0.364282	0.150921
	Sample 483	0.319767	0.487724	0.453325	0.0351351	0.226621	0.486048	0.206433
	Sample 484	0.241826	0.441498	0.336778	-0.0191351	0.296098	0.352598	0.226945
	Sample 485	0.200369	0.461471	0.322128	0.0741147	0.200609	0.410668	0.207345
	Sample 486	0.266535	0.431077	0.320735	0.0554145	0.256768	0.393155	0.168445
	Sample 487	0.0818823	0.540871	0.242008	0.0260505	0.219559	0.391183	0.165962
	Sample 488	0.244009	0.442546	0.280249	-1.71927e-05	0.167084	0.515617	0.111687
	Sample 489	0.27259	0.472689	0.332826	0.0540575	0.199699	0.487128	0.181941
	Sample 490	0.151023	0.427147	0.291232	-0.00922656	0.200872	0.500431	0.177307
	Sample 491	0.287159	0.488424	0.286406	0.102795	0.21972	0.369913	0.156855
	Sample 492	0.151676	0.514478	0.269043	0.0437409	0.128372	0.444329	0.218722
	Sample 493	0.193571	0.475764	0.267684	-0.0136367	0.271622	0.37092	0.213855
	Sample 494	0.324384	0.521541	0.405625	-0.00175733	0.195648	0.397347	0.23976
	Sample 495	0.298524	0.452456	0.339999	0.111992	0.204995	0.445524	0.10604
	Sample 496	0.225926	0.412582	0.256688	0.11289	0.131949	0.45248	0.153365
	Sample 497	0.29755	0.517564	0.370866	0.0445136	0.19424	0.488229	0.172382
	Sample 498	0.281764	0.532821	0.40366	0.0642032	0.200887	0.425751	0.177093
	Sample 499	0.164916	0.352551	0.28253	-0.0626541	0.150442	0.470004	0.197
	Sample 500	0.334846	0.447454	0.350074	0.00913694	0.278258	0.423682	0.114563
	Sample 501	0.21318	0.537026	0.405295	-0.0282001	0.221598	0.433102	0.247994
	Sample 502	0.345431	0.446085	0.387654	0.122051	0.25498	0.404782	0.100139
	Sample 503	0.216468	0.475454	0.277957	-0.0704794	0.23035	0.463311	0.208983
	Sample 504	0.242475	0.51535	0.378954	0.0865831	0.291679	0.350195	0.194583
	Sample 505	0.242984	0.476802	0.312013	0.0664874	0.257696	0.431713	0.0897255
	Sample 506	0.248547	0.544682	0.392908	0.04129	0.204041	0.419778	0.241878
	Sample 507	0.222112	0.429729	0.277642	0.0549558	0.224503	0.366566	0.148444
	Sample 508	0.267366	0.486155	0.319776	0.0379682	0.294424	0.287697	0.19862
	Sample 509	0.184243	0.473367	0.319759	-0.00234831	0.163219	0.339325	0.297399
	Sample 510	0.156195	0.495793	0.292947	0.0229614	0.225906	0.437473	0.14283
	Sample 511	0.187098	0.46794	0.324929	-0.0943861	0.125961	0.483992	0.318862
	Sample 512	0.270018	0.446176	0.309525	0.129907	0.232302	0.402893	0.0385305
	Sample 513	0.106943	0.468308	0.183191	0.0261052	0.142597	0.418824	0.222248
	Sample 514	0.270619	0.454619	0.406807	-0.0385186	0.200244	0.437265	0.234006
	Sample 515	0.269634	0.462876	0.314098	0.0859292	0.210592	0.427997	0.154638
	Sample 516	0.213859	0.425548	0.258776	0.150328	0.213713	0.418529	0.0688471
	Sample 517	0.301496	0.417384	0.279094	0.0501017	0.210099	0.412995	0.108631
	Sample 518	0.335865	0.491205	0.326818	0.0995433	0.134074	0.518045	0.091825
	Sample 519	0.26155	0.488831	0.345604	0.00374452	0.228119	0.393474	0.212433
	Sample 520	0.289857	0.477579	0.308764	0.00990948	0.191015	0.429261	0.197293
	Sample 521	0.281246	0.431121	0.300457	-0.00191786	0.183636	0.443342	0.25428
	Sample 522	0.240598	0.481029	0.346387	0.0643692	0.19148	0.438203	0.149174
	Sample 523	0.212052	0.507498	0.315722	0.0917204	0.193876	0.429539	0.153318
	Sample 524	0.189744	0.489064	0.28165	0.146816	0.250175	0.376985	0.104572
	Sample 525	0.179241	0.461005	0.221342	0.0649411	0.264962	0.391906	0.0857376
	Sample 526	0.134004	0.47228	0.280975	0.0268943	0.228572	0.39516	0.103785
	Sample 527	0.241653	0.455545	0.295979	0.0772432	0.187062	0.506128	0.0944337
	Sample 528	0.326545	0.507169	0.350569	0.102006	0.154889	0.401277	0.183105
	Sample 529	0.329152	0.47847	0.424801	-0.0296974	0.192982	0.427431	0.279655
	Sample 530	0.334685	0.358651	0.444513	-0.0574682	0.233966	0.393857	0.356092
	Sample 531	0.161812	0.454254	0.288377	-0.0145361	0.195244	0.449962	0.143163
	Sample 532	0.19455	0.459893	0.326389	-0.00772089	0.252391	0.42164	0.200589
	Sample 533	0.374227	0.548588	0.436229	0.0435905	0.191935	0.473372	0.15495
	Sample 534	0.254979	0.497731	0.314962	0.222134	0.221128	0.467636	0.00140538
	Sample 535	0.301042	0.456864	0.360771	-0.0261401	0.141803	0.458526	0.26813
	Sample 536	0.217198	0.482102	0.358434	0.00277658	0.222077	0.445903	0.201504
	Sample 537	0.204812	0.492281	0.323153	-0.0503582	0.231323	0.389534	0.228656
	Sample 538	0.285359	0.429139	0.409108	0.0239744	0.123601	0.419679	0.229176
	Sample 539	0.280088	0.510249	0.337995	0.0827003	0.195429	0.401692	0.16237
	Sample 540	0.262088	0.443026	0.339517	0.0236446	0.308588	0.34274	0.203707
	Sample 541	0.256195	0.356089	0.230587	0.0359738	0.166317	0.403549	0.169211
	Sample 542	0.2688	0.493633	0.399558	0.0582774	0.254596	0.382332	0.199292
	Sample 543	0.322157	0.484233	0.397431	0.0464977	0.205573	0.444589	0.201316
	Sample 544	0.123844	0.359097	0.172313	-0.0171111	0.123742	0.501813	0.157461
	Sample 545	0.233198	0.375366	0.344772	0.0467024	0.275138	0.342183	0.19569
	Sample 546	0.381082	0.516638	0.352974	0.112628	0.169954	0.559958	0.0871889
	Sample 547	0.269958	0.429383	0.223464	0.115847	0.241362	0.454878	0.0315451
	Sample 548	0.349831	0.47351	0.306083	0.0403664	0.190823	0.474928	0.133623
	Sample 549	0.241456	0.342349	0.316565	0.077111	0.247017	0.371889	0.136894
	Sample 550	0.31145	0.517523	0.327252	0.0718672	0.283734	0.458938	0.0224337
	Sample 551	0.260767	0.448044	0.337836	0.0446759	0.227995	0.436973	0.163622
	Sample 552	0.207877	0.437744	0.305672	0.0646145	0.150515	0.462592	0.117675
	Sample 553	0.214206	0.476169	0.358173	0.055992	0.161885	0.467455	0.208143
	Sample 554	0.230293	0.362087	0.36512	0.01677	0.228994	0.402452	0.199815
	Sample 555	0.329254	0.418617	0.344618	0.0973967	0.199949	0.433305	0.147992
	Sample 556	0.269424	0.402509	0.28534	0.0133299	0.228983	0.467638	0.131222
	Sample 557	0.200385	0.470778	0.302886	-0.0522315	0.132617	0.463468	0.281249
	Sample 558	0.273839	0.485741	0.394296	0.0674241	0.183857	0.516957	0.0832358
	Sample 559	0.249353	0.494481	0.353302	-0.0223216	0.223727	0.419522	0.231296
	Sample 560	0.351049	0.455004	0.423425	0.0853379	0.114667	0.391329	0.185339
	Sample 561	0.256975	0.474567	0.350572	0.0185025	0.174584	0.453078	0.227871
	Sample 562	0.259261	0.461965	0.245726	0.0445149	0.206012	0.445461	0.137117
	Sample 563	0.277577	0.52621	0.402029	0.123265	0.150856	0.456937	0.120462
	Sample 564	0.27146	0.46838	0.324124	-0.0325864	0.193492	0.480642	0.2375
	Sample 565	0.243742	0.490131	0.219092	-0.0307333	0.170659	0.442617	0.210988
	Sample 566	0.243805	0.422087	0.331144	0.0458649	0.249264	0.447423	0.133031
	Sample 567	0.160072	0.43112	0.270515	-0.0277864	0.218846	0.437976	0.186119
	Sample 568	0.220336	0.533015	0.298582	-0.0575957	0.132224	0.463507	0.259195
	Sample 569	0.247755	0.503639	0.348772	0.0675975	0.194249	0.447093	0.199869
	Sample 570	0.232778	0.413377	0.240395	0.0721235	0.216307	0.451061	0.15369
	Sample 571	0.17358	0.453088	0.240086	-0.0233228	0.199592	0.475694	0.23396
	Sample 572	0.209203	0.486737	0.247279	0.0566948	0.155361	0.455648	0.11129
	Sample 573	0.216078	0.449232	0.260827	0.0257667	0.161738	0.460496	0.119442
	Sample 574	0.248639	0.494146	0.247493	-0.0256574	0.169781	0.467804	0.220476
	Sample 575	0.255906	0.442733	0.259253	0.0564079	0.247923	0.438172	0.0908021
	Sample 576	0.192928	0.468967	0.218282	0.13647	0.221276	0.43351	0.0734005
	Sample 577	0.191716	0.487193	0.292477	0.0378899	0.187375	0.391579	0.186686
	Sample 578	0.123693	0.529698	0.257691	-0.0337269	0.190902	0.444746	0.241469
	Sample 579	0.253848	0.424777	0.320109	0.0463064	0.177952	0.452001	0.192252
	Sample 580	0.219585	0.495203	0.335854	0.0180096	0.287155	0.359859	0.179826
	Sample 581	0.215939	0.435346	0.265834	0.0355994	0.199227	0.488956	0.148347
	Sample 582	0.198274	0.521961	0.300946	-0.0119154	0.199474	0.475478	0.168703
	Sample 583	0.174838	0.453901	0.293348	0.0345486	0.201728	0.389997	0.156558
	Sample 584	0.227701	0.489609	0.314997	0.00829017	0.136796	0.519702	0.137916
	Sample 585	0.225774	0.426863	0.301361	0.0777417	0.24806	0.475858	0.0890879
	Sample 586	0.240462	0.472633	0.357792	0.0178778	0.186607	0.478132	0.228062
	Sample 587	0.269413	0.490338	0.408257	0.0409104	0.215657	0.418831	0.230125
	Sample 588	0.314134	0.469386	0.399989	0.0745326	0.231207	0.504222	0.107006
	Sample 589	0.206589	0.539156	0.330841	-0.0646322	0.20058	0.426314	0.258143
	Sample 590	0.112578	0.463144	0.258907	-0.0744012	0.211603	0.509911	0.150614
	Sample 591	0.292256	0.525404	0.366097	0.0187028	0.226757	0.488698	0.162791
	Sample 592	0.312935	0.488252	0.38132	-0.0203196	0.20728	0.461969	0.230693
	Sample 593	0.245917	0.49845	0.287168	0.108016	0.165758	0.432001	0.149352
	Sample 594	0.176981	0.424754	0.309289	-0.0206541	0.169679	0.532343	0.20358
	Sample 595	0.179986	0.42235	0.339884	0.0296448	0.21241	0.395393	0.207387
	Sample 596	0.255636	0.47419	0.362351	0.0296608	0.260132	0.397187	0.178642
	Sample 597	0.215284	0.511906	0.341461	0.00654363	0.119121	0.475748	0.185078
	Sample 598	0.24307	0.498302	0.366082	-0.0411208	0.196793	0.459828	0.272172
	Sample 599	0.260235	0.424404	0.302068	0.0132491	0.158521	0.502969	0.16108
	Sample 600	0.226216	0.481478	0.294325	0.0353617	0.248482	0.430497	0.129025
	Sample 601	0.244079	0.462835	0.298968	0.0574117	0.171405	0.4566	0.126602
	Sample 602	0.263537	0.426363	0.237718	0.0194988	0.28841	0.447277	0.0211042
	Sample 603	0.204501	0.425631	0.31905	-0.0289625	0.226424	0.44371	0.21383
	Sample 604	0.302951	0.43514	0.262466	0.0909708	0.187245	0.395251	0.201963
	Sample 605	0.314643	0.492079	0.319951	0.0837304	0.166419	0.498048	0.129769
	Sample 606	0.280897	0.483394	0.359654	-0.055166	0.18545	0.478704	0.241393
	Sample 607	0.244856	0.501182	0.303394	0.0750434	0.214564	0.402464	0.198984
	Sample 608	0.286192	0.425256	0.342809	0.0123987	0.186394	0.403045	0.255032
	Sample 609	0.295362	0.420354	0.377019	0.0398206	0.225103	0.43443	0.155207
	Sample 610	0.224166	0.42226	0.29821	-0.00591618	0.188776	0.400668	0.240718
	Sample 611	0.258667	0.359649	0.298186	0.162903	0.186386	0.434518	0.0751839
	Sample 612	0.250974	0.516766	0.3429	-0.0351496	0.205441	0.481084	0.234144
	Sample 613	0.256167	0.478121	0.330587	0.0680568	0.168014	0.453163	0.188094
	Sample 614	0.29403	0.406248	0.314178	0.0456234	0.193917	0.442063	0.172669
	Sample 615	0.322831	0.467683	0.393095	0.040335	0.277144	0.453945	0.157582
	Sample 616	0.273356	0.463853	0.329445	0.0983226	0.0752963	0.450919	0.216569
	Sample 617	0.295407	0.494237	0.356714	0.0101682	0.0587397	0.450279	0.302799
	Sample 618	0.120883	0.470519	0.267819	0.0495896	0.311265	0.440801	0.122856
	Sample 619	0.309912	0.447001	0.308636	0.0472437	0.20966	0.367652	0.231888
	Sample 620	0.2425	0.474553	0.259404	0.0650528	0.192618	0.491287	0.113337
	Sample 621	0.176806	0.393084	0.208754	0.00703181	0.190761	0.495784	0.117788
	Sample 622	0.205687	0.412107	0.334855	0.0682563	0.201308	0.527676	0.115822
	Sample 623	0.242374	0.52492	0.362691	-0.00346836	0.151652	0.493541	0.221033
	Sample 624	0.224585	0.481543	0.31064	0.0102761	0.196396	0.48868	0.189382
	Sample 625	0.244541	0.433892	0.257069	0.0245638	0.175535	0.430385	0.222381
	Sample 626	0.171741	0.535969	0.363187	0.0467335	0.212395	0.480487	0.132306
	Sample 627	0.276159	0.473842	0.316289	-0.00890073	0.172149	0.456536	0.204959
	Sample 628	0.129608	0.417118	0.175769	0.123021	0.232428	0.452348	0.039908
	Sample 629	0.193903	0.500133	0.251353	0.0349041	0.263656	0.350637	0.108916
	Sample 630	0.198288	0.508625	0.288954	0.0432822	0.265693	0.41218	0.17256
	Sample 631	0.324695	0.404893	0.3142	0.0994824	0.296349	0.441221	0.0181707
	Sample 632	0.222034	0.49796	0.257849	0.0226843	0.175275	0.490094	0.134876
	Sample 633	0.193616	0.396418	0.276406	0.101033	0.177757	0.388992	0.154631
	Sample 634	0.197871	0.494737	0.304675	0.0345509	0.200327	0.417255	0.223002
	Sample 635	0.257544	0.483809	0.414061	-0.00194689	0.143272	0.452744	0.29186
	Sample 636	0.26121	0.432539	0.308414	0.035463	0.314112	0.411171	0.136344
	Sample 637	0.177137	0.397712	0.187052	0.0146338	0.24874	0.40404	0.153288
	Sample 638	0.269285	0.436203	0.275702	0.0411705	0.177598	0.440254	0.226319
	Sample 639	0.210745	0.453911	0.263406	-0.00642206	0.229434	0.487538	0.174515
	Sample 640	0.157808	0.546678	0.311174	0.0336806	0.194044	0.431002	0.222665
	Sample 641	0.340978	0.505222	0.363564	0.0257681	0.243977	0.389391	0.147962
	Sample 642	0.105131	0.462281	0.241213	-0.0851757	0.242722	0.443293	0.234213
	Sample 643	0.205696	0.48487	0.25294	0.0950546	0.187729	0.421714	0.160964
	Sample 644	0.243166	0.45222	0.392792	0.0825264	0.250999	0.37438	0.152259
	Sample 645	0.285205	0.494495	0.340615	0.0831113	0.144743	0.442047	0.156711
	Sample 646	0.144981	0.515216	0.216047	0.124784	0.162557	0.418429	0.157051
	Sample 647	0.213772	0.471601	0.290202	-0.0182346	0.207609	0.399136	0.160672
	Sample 648	0.23341	0.505204	0.287273	0.0385835	0.18173	0.475657	0.150514
	Sample 649	0.263151	0.460546	0.392783	-0.0282579	0.246515	0.462131	0.225511
	Sample 650	0.213276	0.485702	0.302383	-0.0982455	0.192035	0.498034	0.263918
	Sample 651	0.267975	0.462657	0.307602	0.103724	0.230749	0.444817	0.145361
	Sample 652	0.206389	0.481903	0.30821	-0.0119468	0.276399	0.421177	0.19451
	Sample 653	0.26302	0.490028	0.365556	0.039956	0.210792	0.40248	0.189982
	Sample 654	0.190357	0.528103	0.27592	0.041865	0.223281	0.464574	0.130986
	Sample 655	0.159627	0.455276	0.209348	0.0470009	0.14285	0.45251	0.233508
	Sample 656	0.234969	0.439147	0.227143	0.0536863	0.18134	0.471996	0.0926807
	Sample 657	0.205655	0.500173	0.294185	0.0402935	0.242173	0.376769	0.145966
	Sample 658	0.205708	0.495759	0.311299	0.0194289	0.190665	0.45145	0.200179
	Sample 659	0.285682	0.533704	0.379184	-0.00368606	0.237733	0.455594	0.183533
	Sample 660	0.212793	0.440886	0.306633	0.00680777	0.171661	0.442709	0.210564
	Sample 661	0.21735	0.432369	0.317382	0.0274135	0.24264	0.419564	0.155943
	Sample 662	0.158717	0.403314	0.233217	0.0110485	0.174646	0.424155	0.187485
	Sample 663	0.220106	0.413825	0.162536	0.0425284	0.129026	0.433855	0.101405
	Sample 664	0.198807	0.429571	0.290413	-0.0120446	0.258153	0.464931	0.193049
	Sample 665	0.211081	0.460023	0.325557	-0.00829293	0.195026	0.492833	0.200138
	Sample 666	0.272273	0.447943	0.353167	0.00599603	0.258521	0.352735	0.203185
	Sample 667	0.191107	0.423771	0.286876	-0.0504098	0.221259	0.42419	0.268655
	Sample 668	0.13684	0.414896	0.269914	0.0251701	0.204315	0.445354	0.164884
	Sample 669	0.129658	0.476305	0.204547	0.116422	0.258248	0.389233	0.0115585
	Sample 670	0.257296	0.530128	0.37693	0.0131965	0.247695	0.48631	0.123383
	Sample 671	0.223144	0.504402	0.346695	0.0565875	0.242244	0.438347	0.118249
	Sample 672	0.26421	0.446785	0.312979	0.0796477	0.326927	0.350264	0.143657
	Sample 673	0.235335	0.455714	0.217021	0.0548356	0.211932	0.428133	0.126942
	Sample 674	0.206697	0.419247	0.255086	0.15046	0.275568	0.410647	-0.0159455
	Sample 675	0.266184	0.491724	0.287638	0.0915183	0.165156	0.430258	0.171112
	Sample 676	0.250446	0.483222	0.265029	0.065518	0.21367	0.403037	0.162078
	Sample 677	0.144765	0.507329	0.229484	0.0463482	0.236837	0.463454	0.0680922
	Sample 678	0.0679164	0.480868	0.222863	-0.0233318	0.171022	0.521892	0.192076
	Sample 679	0.233314	0.462884	0.399902	0.0612196	0.128527	0.402545	0.2941
	Sample 680	0.269489	0.546958	0.328107	0.0242618	0.138878	0.437355	0.225519
	Sample 681	0.259924	0.463953	0.334307	0.121581	0.21053	0.452549	0.139922
	Sample 682	0.209275	0.490044	0.318897	-0.0324432	0.180532	0.428816	0.242997
	Sample 683	0.301042	0.565281	0.367497	0.0425036	0.105713	0.498734	0.192033
	Sample 684	0.211725	0.429878	0.256537	0.00789463	0.216595	0.433302	0.228435
	Sample 685	0.332803	0.471214	0.386095	0.0748842	0.228384	0.399165	0.191858
	Sample 686	0.293664	0.507515	0.35776	0.0206922	0.126994	0.407028	0.289633
	Sample 687	0.272961	0.481086	0.347714	0.0574653	0.124709	0.439356	0.198832
	Sample 688	0.218103	0.459632	0.285004	0.0341003	0.297528	0.338497	0.188554
	Sample 689	0.248874	0.486009	0.31062	0.0111806	0.314447	0.407787	0.122272
	Sample 690	0.136761	0.462284	0.309347	-0.0129904	0.244668	0.408239	0.195301
	Sample 691	0.263306	0.531222	0.304634	0.0345098	0.207044	0.463863	0.0728222
	Sample 692	0.29511	0.448281	0.291635	0.074228	0.234495	0.420508	0.110754
	Sample 693	0.134544	0.484926	0.21873	0.0133832	0.224635	0.453182	0.178827
	Sample 694	0.272338	0.492436	0.320493	0.0660945	0.243278	0.44442	0.130817
	Sample 695	0.239523	0.410664	0.201246	0.0854157	0.186905	0.354238	0.202
	Sample 696	0.222234	0.489695	0.315251	0.0192489	0.228507	0.386029	0.197044
	Sample 697	0.241176	0.496376	0.381571	-0.00629467	0.229486	0.402739	0.250363
	Sample 698	0.312198	0.415458	0.358287	0.0111788	0.201598	0.430026	0.204742
	Sample 699	0.239667	0.469512	0.304632	0.0252766	0.212684	0.431722	0.154559
	Sample 700	0.255821	0.499024	0.273464	0.0355913	0.25805	0.396866	0.152105
	Sample 701	0.211354	0.526364	0.228858	0.0311192	0.171549	0.478922	0.203435
	Sample 702	0.236946	0.425121	0.289179	0.0794056	0.196193	0.435425	0.171435
	Sample 703	0.422613	0.416792	0.372177	0.134127	0.190979	0.347142	0.197833
	Sample 704	0.222631	0.498753	0.321056	0.0182385	0.211477	0.427653	0.125809
	Sample 705	0.287029	0.496346	0.334966	0.0444965	0.259972	0.426016	0.150712
	Sample 706	0.221542	0.434047	0.31066	0.0269527	0.238117	0.514809	0.0604354
	Sample 707	0.253854	0.508879	0.385587	-0.00711988	0.269088	0.340198	0.237079
	Sample 708	0.231421	0.445771	0.253323	0.0796383	0.207667	0.490694	0.139839
	Sample 709	0.142982	0.470452	0.19444	-0.0423351	0.1552	0.451942	0.134685
	Sample 710	0.220155	0.482524	0.289423	0.0980276	0.230169	0.463372	0.100756
	Sample 711	0.256905	0.443609	0.333592	0.0764612	0.189512	0.374156	0.192891
	Sample 712	0.243391	0.474986	0.293541	0.0387731	0.180318	0.439368	0.223209
	Sample 713	0.24692	0.466208	0.286499	0.0740982	0.259937	0.444353	0.105786
	Sample 714	0.264524	0.472983	0.376454	-0.000156565	0.270461	0.430822	0.187231
	Sample 715	0.206147	0.422992	0.310124	0.00881628	0.223546	0.360545	0.168095
	Sample 716	0.329479	0.419439	0.386213	0.108345	0.308658	0.38275	0.153039
	Sample 717	0.268194	0.470629	0.32613	0.122038	0.274667	0.39606	0.119907
	Sample 718	0.309297	0.521802	0.395751	0.0817604	0.261039	0.451036	0.136869
	Sample 719	0.308118	0.448084	0.332501	-0.00744268	0.206946	0.411008	0.221879
	Sample 720	0.389795	0.449837	0.434098	-0.00565943	0.172322	0.476985	0.278102
	Sample 721	0.245615	0.41794	0.260878	0.123098	0.184059	0.4344	0.0677394
	Sample 722	0.257003	0.485133	0.378209	0.0374136	0.191006	0.4705	0.201838
	Sample 723	0.212087	0.515285	0.342337	0.00107136	0.154733	0.457617	0.220344
	Sample 724	0.145024	0.526157	0.32396	0.0944035	0.219781	0.462626	0.0138427
	Sample 725	0.233362	0.431396	0.348133	0.0604505	0.240702	0.442661	0.164218
	Sample 726	0.268855	0.404915	0.287725	0.0289818	0.186763	0.447127	0.207921
	Sample 727	0.369806	0.483819	0.385351	0.0999843	0.200992	0.47263	0.175742
	Sample 728	0.303572	0.555199	0.36627	0.0182796	0.185831	0.494113	0.178428
	Sample 729	0.178609	0.445093	0.273689	0.0814302	0.244647	0.456379	0.0828521
	Sample 730	0.195729	0.497258	0.22507	0.0512643	0.135481	0.48645	0.12952
	Sample 731	0.273252	0.472656	0.307117	0.00903735	0.205265	0.409313	0.212697
	Sample 732	0.210327	0.415285	0.320367	-0.0373099	0.238012	0.420566	0.232292
	Sample 733	0.127454	0.442247	0.201475	0.00320602	0.148086	0.457505	0.126127
	Sample 734	0.256159	0.545348	0.370725	-0.0652522	0.247117	0.364569	0.234027
	Sample 735	0.21371	0.48047	0.332024	-0.0116033	0.234942	0.407962	0.187263
	Sample 736	0.261634	0.465842	0.373326	0.0497818	0.273918	0.399911	0.204463
	Sample 737	0.201593	0.437607	0.228202	0.0619871	0.196347	0.419854	0.131195
	Sample 738	0.23645	0.466104	0.391933	-0.0223939	0.1681	0.481556	0.258455
	Sample 739	0.209313	0.459761	0.299015	-0.0191755	0.173344	0.415125	0.224356
	Sample 740	0.182122	0.420732	0.344348	-0.00686521	0.244019	0.399261	0.188389
	Sample 741	0.134905	0.439057	0.239063	-0.0713598	0.233224	0.47293	0.269389
	Sample 742	0.346534	0.412388	0.368833	0.0502892	0.239819	0.328462	0.223521
	Sample 743	0.150252	0.527464	0.283466	0.0464922	0.179247	0.476046	0.0992936
	Sample 744	0.214414	0.434136	0.374501	-0.0296772	0.18496	0.457333	0.222848
	Sample 745	0.308323	0.479216	0.347767	0.104132	0.162251	0.464876	0.145884
	Sample 746	0.288731	0.472651	0.324974	-0.00529617	0.197718	0.482544	0.215207
	Sample 747	0.343332	0.484247	0.395917	-0.0170473	0.241739	0.460306	0.145825
	Sample 748	0.195268	0.431836	0.258814	0.0610567	0.252686	0.400992	0.139418
	Sample 749	0.258034	0.529885	0.343215	0.0702868	0.13258	0.492352	0.161365
	Sample 750	0.297448	0.504583	0.36001	0.0206962	0.165564	0.448277	0.214422
	Sample 751	0.320496	0.436874	0.34911	0.137149	0.151442	0.397335	0.178427
	Sample 752	0.17218	0.454643	0.29564	-0.0611641	0.157284	0.478471	0.256684
	Sample 753	0.161815	0.461584	0.25246	0.0312364	0.255565	0.414015	0.158212
	Sample 754	0.371868	0.465015	0.398952	0.0209392	0.186653	0.466011	0.179423
	Sample 755	0.201748	0.496878	0.312934	0.0323179	0.256836	0.39611	0.214351
	Sample 756	0.263072	0.473006	0.351453	-0.0251183	0.15313	0.466483	0.229459
	Sample 757	0.165909	0.509863	0.302148	0.0600953	0.177137	0.467881	0.135372
	Sample 758	0.147884	0.501497	0.31383	-0.07258	0.257956	0.413634	0.305001
	Sample 759	0.220789	0.472544	0.299825	0.00959818	0.220821	0.432198	0.197716
	Sample 760	0.269419	0.493063	0.351949	0.124983	0.126306	0.443994	0.168418
	Sample 761	0.150198	0.53013	0.288634	-0.0349606	0.148937	0.488074	0.179695
	Sample 762	0.240959	0.46898	0.345874	0.00263849	0.231836	0.390465	0.243813
	Sample 763	0.247391	0.407792	0.272447	-0.00383352	0.196106	0.485281	0.113421
	Sample 764	0.27521	0.501978	0.267232	0.0111369	0.195409	0.509292	0.0930757
	Sample 765	0.252207	0.442664	0.353315	0.0797905	0.183109	0.428812	0.19149
	Sample 766	0.259976	0.518081	0.39952	0.00981431	0.239483	0.426804	0.233621
	Sample 767	0.235232	0.407842	0.237541	-0.000151171	0.316417	0.366128	0.130704
	Sample 768	0.177023	0.417653	0.257416	-0.0240618	0.180554	0.480413	0.154436
	Sample 769	0.35119	0.499982	0.364716	0.108078	0.140983	0.507323	0.128209
	Sample 770	0.238669	0.513383	0.301488	0.0621706	0.172332	0.495408	0.107152
	Sample 771	0.124712	0.489879	0.298823	-0.0513953	0.253662	0.454804	0.179518
	Sample 772	0.212758	0.466737	0.330852	0.0237968	0.291867	0.35669	0.214362
	Sample 773	0.209448	0.511164	0.310833	0.0183833	0.22431	0.462681	0.198633
	Sample 774	0.219584	0.533429	0.321517	0.013051	0.233194	0.39366	0.191382
	Sample 775	0.313448	0.448492	0.293602	0.0205025	0.15002	0.427505	0.238767
	Sample 776	0.234254	0.426846	0.301981	0.0146532	0.199663	0.463917	0.182384
	Sample 777	0.179145	0.530296	0.339537	0.0543531	0.0898836	0.50962	0.205556
	Sample 778	0.284152	0.417562	0.29051	0.100134	0.203703	0.436187	0.170789
	Sample 779	0.174092	0.479744	0.292937	0.0561876	0.200449	0.435659	0.102984
	Sample 780	0.27682	0.490802	0.32594	-0.0207301	0.251698	0.442705	0.187471
	Sample 781	0.24383	0.416622	0.29335	0.00767754	0.18546	0.482753	0.15755
	Sample 782	0.21388	0.491932	0.291096	0.143463	0.178598	0.430402	0.0562094
	Sample 783	0.285136	0.485269	0.328142	0.0428177	0.261452	0.417618	0.145075
	Sample 784	0.245915	0.427897	0.24718	0.00793015	0.247309	0.453495	0.11565
	Sample 785	0.218413	0.429405	0.311156	0.0598396	0.226945	0.346014	0.200267
	Sample 786	0.259212	0.478932	0.290585	0.0564019	0.218415	0.45788	0.121323
	Sample 787	0.220652	0.474612	0.314629	0.0190181	0.217349	0.423375	0.163095
	Sample 788	0.299815	0.467198	0.396552	-0.0934302	0.179269	0.458425	0.305697
	Sample 789	0.257338	0.461813	0.351351	0.0393369	0.225263	0.442888	0.138916
	Sample 790	0.317666	0.486025	0.409654	0.0428769	0.190459	0.447188	0.186148
	Sample 791	0.293825	0.418434	0.33576	-0.00110669	0.189686	0.473141	0.186359
	Sample 792	0.305328	0.441976	0.334187	-0.0754443	0.152665	0.507598	0.241241
	Sample 793	0.276152	0.451562	0.333894	0.112485	0.216264	0.424553	0.109816
	Sample 794	0.284301	0.502202	0.388286	0.0271412	0.096207	0.491124	0.247565
	Sample 795	0.212869	0.515439	0.358411	0.0253315	0.095614	0.476978	0.247237
	Sample 796	0.288062	0.504784	0.337358	0.0423009	0.140194	0.467023	0.174241
	Sample 797	0.268518	0.495002	0.323099	-0.00218437	0.176947	0.422551	0.269462
	Sample 798	0.225858	0.547887	0.35103	0.0295199	0.211932	0.398553	0.259287
	Sample 799	0.298376	0.449346	0.274727	0.0156809	0.189319	0.447912	0.180791
	Sample 800	0.174541	0.450772	0.338602	0.00639804	0.262964	0.461892	0.103508
	Sample 801	0.211085	0.411783	0.291713	-0.0162749	0.145906	0.50192	0.153203
	Sample 802	0.233084	0.494529	0.292555	0.0362963	0.18265	0.527776	0.0966536
	Sample 803	0.277294	0.475753	0.326015	-6.70285e-05	0.305528	0.348119	0.221968
	Sample 804	0.215271	0.502386	0.320402	0.0485133	0.136395	0.505527	0.125057
	Sample 805	0.250897	0.486711	0.324082	0.124863	0.224117	0.430473	0.0749633
	Sample 806	0.215277	0.478911	0.36948	0.0497138	0.256068	0.375989	0.162436
	Sample 807	0.225206	0.440123	0.236601	0.0445769	0.196097	0.452662	0.0811345
	Sample 808	0.126424	0.476858	0.199167	0.0543355	0.201855	0.444148	0.0853808
	Sample 809	0.212685	0.480619	0.265265	0.0357231	0.152757	0.491383	0.145362
	Sample 810	0.221651	0.480428	0.405119	0.0176589	0.271826	0.402923	0.162389
	Sample 811	0.214675	0.521971	0.381013	-0.00328792	0.179512	0.445668	0.213622
	Sample 812	0.304789	0.486213	0.314251	0.0155393	0.222829	0.3346	0.227325
	Sample 813	0.18846	0.479169	0.295405	0.000382291	0.215679	0.457644	0.182087
	Sample 814	0.254544	0.414843	0.343616	-0.0202965	0.253196	0.38984	0.201887
	Sample 815	0.287983	0.493759	0.288852	0.0338232	0.256478	0.449361	0.112034
	Sample 816	0.148456	0.540867	0.239782	0.0304639	0.25465	0.381143	0.186495
	Sample 817	0.167629	0.440541	0.342059	-0.0812504	0.210057	0.434719	0.270181
	Sample 818	0.176625	0.430176	0.23456	0.0519333	0.201511	0.48065	0.107123
	Sample 819	0.198385	0.449273	0.272578	0.0833475	0.219836	0.405723	0.141571
	Sample 820	0.217727	0.497125	0.320678	0.070966	0.216477	0.453242	0.114737
	Sample 821	0.325056	0.482263	0.433346	0.0107474	0.206684	0.415513	0.17411
	Sample 822	0.142293	0.427123	0.196764	-0.00315999	0.272117	0.396104	0.135123
	Sample 823	0.260089	0.501555	0.331	0.0926542	0.240823	0.365551	0.153805
	Sample 824	0.201346	0.458069	0.251423	0.0135587	0.274937	0.388373	0.170987
	Sample 825	0.352627	0.407999	0.330362	0.0976922	0.227767	0.449958	0.110133
	Sample 826	0.294886	0.454976	0.310779	0.0468154	0.259465	0.407921	0.178433
	Sample 827	0.126565	0.515318	0.30505	-0.0880027	0.173838	0.499372	0.221338
	Sample 828	0.247532	0.499508	0.313342	0.0317948	0.20951	0.464434	0.167723
	Sample 829	0.140565	0.41755	0.246294	0.045821	0.175125	0.448432	0.155667
	Sample 830	0.286829	0.548698	0.387812	0.0792036	0.183988	0.45037	0.175858
	Sample 831	0.274277	0.463329	0.371328	-0.0349298	0.106949	0.46683	0.248961
	Sample 832	0.199419	0.471905	0.262688	0.08525	0.158315	0.491876	0.0844357
	Sample 833	0.201862	0.405262	0.217723	-0.0530234	0.168499	0.474634	0.223838
	Sample 834	0.16308	0.493674	0.298282	0.0292019	0.196675	0.445193	0.189464
	Sample 835	0.203046	0.451825	0.26108	-0.0247605	0.182845	0.530538	0.126284
	Sample 836	0.198537	0.412347	0.256994	0.0583013	0.247527	0.40213	0.156171
	Sample 837	0.203952	0.464357	0.322256	-0.0278123	0.146458	0.466749	0.262529
	Sample 838	0.270708	0.479553	0.294836	0.0396665	0.266458	0.430821	0.0739214
	Sample 839	0.338872	0.406863	0.382706	0.118956	0.216905	0.419912	0.17099
	Sample 840	0.250908	0.476353	0.361129	0.000554515	0.34409	0.335066	0.156636
	Sample 841	0.311103	0.424389	0.372079	0.0687667	0.24297	0.29744	0.20045
	Sample 842	0.346395	0.482145	0.315642	0.0457471	0.115098	0.417217	0.225783
	Sample 843	0.182459	0.415775	0.30019	0.0268873	0.212545	0.439308	0.148924
	Sample 844	0.271079	0.477221	0.280992	0.0261981	0.202043	0.454534	0.193758
	Sample 845	0.256767	0.465986	0.311233	0.0495774	0.203127	0.449122	0.161709
	Sample 846	0.291274	0.565386	0.350942	0.0244399	0.156519	0.45274	0.209261
	Sample 847	0.27854	0.498052	0.382046	0.125637	0.220255	0.431175	0.106659
	Sample 848	0.175672	0.440863	0.206261	0.0388693	0.139153	0.490821	0.112811
	Sample 849	0.370631	0.456865	0.411372	0.0349269	0.239031	0.384325	0.256211
	Sample 850	0.166189	0.458914	0.288711	0.0426117	0.255182	0.438493	0.154269
	Sample 851	0.353397	0.487725	0.373966	0.0688141	0.306293	0.31986	0.185751
	Sample 852	0.309362	0.40395	0.362453	0.0596294	0.1625	0.465861	0.160879
	Sample 853	0.311717	0.518499	0.311114	-0.0439655	0.268683	0.454034	0.163975
	Sample 854	0.29605	0.456027	0.389044	0.126225	0.209222	0.418407	0.137783
	Sample 855	0.161799	0.435576	0.288077	0.0532632	0.24228	0.4241	0.103291
	Sample 856	0.195074	0.374678	0.336905	0.0186894	0.191042	0.395897	0.234829
	Sample 857	0.212927	0.405937	0.244936	0.16445	0.268331	0.417659	0.0828368
	Sample 858	0.254739	0.474985	0.287205	0.0887324	0.267466	0.516566	0.0225262
	Sample 859	0.156576	0.383966	0.284567	0.0234748	0.23407	0.40817	0.188639
	Sample 860	0.112496	0.484243	0.285291	-0.0196861	0.216208	0.43589	0.208086
	Sample 861	0.246397	0.465814	0.383305	0.0575645	0.160259	0.425752	0.174607
	Sample 862	0.223376	0.461489	0.317075	0.0743666	0.230502	0.411105	0.130422
	Sample 863	0.148572	0.462192	0.305534	0.0197852	0.20403	0.518758	0.126388
	Sample 864	0.178136	0.467602	0.212208	0.00409545	0.195548	0.484104	0.120605
	Sample 865	0.229994	0.491925	0.275149	0.0709196	0.188632	0.449299	0.132437
	Sample 866	0.247969	0.501997	0.295722	0.0232873	0.206208	0.413776	0.181037
	Sample 867	0.243666	0.506408	0.347044	0.0367156	0.196036	0.466718	0.187599
	Sample 868	0.13337	0.428229	0.243382	0.110111	0.240399	0.43217	0.0780667
	Sample 869	0.211149	0.483634	0.289322	0.0102731	0.182369	0.46743	0.168637
	Sample 870	0.292775	0.465834	0.274306	0.0542029	0.182632	0.439735	0.183819
	Sample 871	0.224572	0.549187	0.334256	0.0473334	0.164763	0.427645	0.176714
	Sample 872	0.258413	0.482114	0.356089	0.0842417	0.178597	0.483183	0.015679
	Sample 873	0.251086	0.442978	0.335924	0.00675701	0.243063	0.438089	0.211031
	Sample 874	0.324901	0.477478	0.382533	0.0568173	0.174236	0.399471	0.226284
	Sample 875	0.147391	0.476	0.284824	0.0203915	0.145362	0.491179	0.15464
	Sample 876	0.151204	0.444851	0.272143	0.0160002	0.235287	0.422817	0.179697
	Sample 877	0.231085	0.511098	0.319376	-0.0155822	0.186139	0.489802	0.207382
	Sample 878	0.158997	0.514125	0.305867	0.0181838	0.29461	0.358818	0.141205
	Sample 879	0.3004	0.450037	0.397931	0.0687899	0.170837	0.444717	0.170984
	Sample 880	0.152491	0.454483	0.267829	-0.0862798	0.209615	0.481824	0.198958
	Sample 881	0.181361	0.412959	0.30148	-0.0148136	0.210673	0.435375	0.195677
	Sample 882	0.23186	0.470341	0.28865	-0.0293962	0.245461	0.479992	0.11389
	Sample 883	0.315845	0.389703	0.302694	0.0355003	0.15988	0.501851	0.223439
	Sample 884	0.183717	0.447455	0.228416	-0.000428562	0.262291	0.40839	0.193194
	Sample 885	0.202458	0.425555	0.315755	0.073415	0.288871	0.514974	0.00921114
	Sample 886	0.323346	0.456054	0.385774	0.00992561	0.145727	0.479499	0.182765
	Sample 887	0.232387	0.443813	0.327166	0.0466969	0.278746	0.431899	0.137026
	Sample 888	0.238052	0.471601	0.313667	-0.032252	0.138598	0.498499	0.187089
	Sample 889	0.280107	0.498129	0.378058	0.00186589	0.268017	0.436754	0.227715
	Sample 890	0.2125	0.432311	0.2662	0.0714365	0.224724	0.441675	0.15534
	Sample 891	0.256458	0.372038	0.254554	-0.00755436	0.230793	0.368621	0.212687
	Sample 892	0.258143	0.462296	0.352235	0.0506046	0.237287	0.416679	0.166634
	Sample 893	0.220274	0.491812	0.294661	-0.00502421	0.0910444	0.513369	0.196582
	Sample 894	0.154465	0.516973	0.306947	-0.0238968	0.163422	0.471666	0.222206
	Sample 895	0.248934	0.462629	0.33058	-0.000340118	0.219834	0.437993	0.201714
	Sample 896	0.282122	0.468093	0.284561	0.0472506	0.230845	0.435744	0.0979933
	Sample 897	0.241988	0.429325	0.3118	0.095016	0.213503	0.38262	0.195603
	Sample 898	0.285022	0.43637	0.258976	0.0409382	0.150829	0.517234	0.120918
	Sample 899	0.206922	0.466047	0.334414	0.0138213	0.183558	0.450815	0.197656
	Sample 900	0.24225	0.364746	0.339911	0.0851481	0.216906	0.469855	0.0957311
	Sample 901	0.169317	0.473945	0.296745	0.00809639	0.227429	0.493351	0.126293
	Sample 902	0.170101	0.496322	0.243576	-0.0140308	0.155953	0.481582	0.145287
	Sample 903	0.191974	0.464214	0.230311	-0.0111349	0.312433	0.440466	0.132837
	Sample 904	0.170807	0.43991	0.230524	-0.00755486	0.229088	0.456064	0.129039
	Sample 905	0.266988	0.411906	0.311079	0.0114544	0.224279	0.418101	0.19813
	Sample 906	0.30944	0.489711	0.346926	0.064415	0.184959	0.430552	0.201973
	Sample 907	0.15806	0.54833	0.271113	-0.0555521	0.119051	0.496646	0.246413
	Sample 908	0.293266	0.488745	0.343741	-0.00549755	0.168074	0.379694	0.257321
	Sample 909	0.205502	0.492654	0.309848	-0.00251649	0.22929	0.48102	0.155708
	Sample 910	0.305648	0.511627	0.296517	0.0715069	0.168835	0.502338	0.149903
	Sample 911	0.217298	0.512211	0.284097	-0.0105902	0.175643	0.434692	0.264335
	Sample 912	0.267208	0.445404	0.344102	-0.0403693	0.270695	0.404232	0.221235
	Sample 913	0.26703	0.47004	0.364033	0.0782433	0.2113	0.473723	0.0985997
	Sample 914	0.205282	0.44428	0.26294	0.0738896	0.252641	0.41432	0.0704138
	Sample 915	0.241282	0.532113	0.338864	-0.0105689	0.213657	0.462774	0.170677
	Sample 916	0.224136	0.497278	0.332962	-0.0370435	0.228849	0.454741	0.213114
	Sample 917	0.196913	0.532289	0.286586	0.0430354	0.197458	0.486422	0.182344
	Sample 918	0.194468	0.516915	0.257049	0.0979383	0.231787	0.435312	0.126759
	Sample 919	0.20212	0.52134	0.313937	0.0523706	0.216751	0.455107	0.142604
	Sample 920	0.204934	0.40845	0.285597	0.0925538	0.178298	0.439288	0.119896
	Sample 921	0.22934	0.494947	0.279609	0.0356391	0.226802	0.47532	0.151537
	Sample 922	0.160362	0.477786	0.267089	-0.0181404	0.234277	0.371067	0.262883
	Sample 923	0.21589	0.464035	0.276848	0.0467058	0.151392	0.432402	0.185867
	Sample 924	0.29931	0.48663	0.361243	0.0655956	0.254842	0.392153	0.157726
	Sample 925	0.198776	0.407384	0.316527	0.0265722	0.249033	0.340391	0.205945
	Sample 926	0.126545	0.479591	0.310674	-0.0254267	0.170285	0.43663	0.235625
	Sample 927	0.12708	0.423104	0.26278	0.0705341	0.168835	0.459368	0.0486471
	Sample 928	0.224188	0.43841	0.319213	0.047377	0.194379	0.443614	0.145387
	Sample 929	0.229324	0.468744	0.352709	0.0167712	0.255194	0.522399	0.10402
	Sample 930	0.191725	0.47361	0.250027	-0.0668979	0.202309	0.487645	0.218119
	Sample 931	0.196971	0.485165	0.241279	0.0409452	0.21891	0.470633	0.101939
	Sample 932	0.200348	0.461542	0.345017	0.0107013	0.19502	0.383294	0.20773
	Sample 933	0.260518	0.563444	0.306042	0.0327651	0.243979	0.384323	0.223984
	Sample 934	0.168112	0.429586	0.264212	0.104405	0.227428	0.383736	0.141394
	Sample 935	0.267692	0.484743	0.303832	0.0848324	0.190304	0.426136	0.147118
	Sample 936	0.224414	0.462452	0.28306	0.0160416	0.201046	0.467191	0.103662
	Sample 937	0.21805	0.518153	0.351542	0.00806124	0.241056	0.451353	0.134655
	Sample 938	0.377203	0.40478	0.381123	0.0304315	0.22837	0.457068	0.144924
	Sample 939	0.225407	0.518887	0.294039	0.0315743	0.229323	0.409765	0.142698
	Sample 940	0.274013	0.448701	0.275747	0.0252736	0.23124	0.468598	0.121348
	Sample 941	0.30238	0.499064	0.385718	0.0568733	0.151641	0.473082	0.202761
	Sample 942	0.367782	0.460545	0.365867	-0.014168	0.163255	0.464625	0.267352
	Sample 943	0.406659	0.478879	0.405137	-0.00815863	0.231307	0.410895	0.24616
	Sample 944	0.21354	0.493747	0.261109	-0.0350863	0.213297	0.408536	0.15478
	Sample 945	0.1557	0.452903	0.244584	0.080413	0.309455	0.366406	0.0858963
	Sample 946	0.218348	0.520922	0.270002	-0.00315869	0.24368	0.429652	0.179384
	Sample 947	0.184818	0.443865	0.242174	-0.0394644	0.161946	0.480769	0.254891
	Sample 948	0.271062	0.514847	0.456878	-0.00062051	0.178198	0.437691	0.293869
	Sample 949	0.178039	0.442139	0.256308	0.011656	0.12173	0.432704	0.222673
	Sample 950	0.21223	0.458741	0.259133	-0.0209269	0.208142	0.483422	0.236093
	Sample 951	0.361013	0.448031	0.384715	0.0549157	0.221865	0.375854	0.21859
	Sample 952	0.192266	0.420536	0.321518	0.103572	0.214467	0.441461	0.152694
	Sample 953	0.217878	0.428873	0.296532	0.0635311	0.248526	0.364467	0.202368
	Sample 954	0.309106	0.484183	0.387831	0.00420702	0.164561	0.489728	0.163234
	Sample 955	0.279715	0.44698	0.324085	0.162258	0.224836	0.458561	0.0969838
	Sample 956	0.17598	0.485783	0.314324	-0.01123	0.215472	0.515042	0.113998
	Sample 957	0.268677	0.424519	0.296142	0.111771	0.123534	0.487523	0.138391
	Sample 958	0.228352	0.461594	0.316247	0.0504288	0.266271	0.446056	0.140548
	Sample 959	0.255184	0.512171	0.368886	0.0555097	0.264977	0.452262	0.0870388
	Sample 960	0.244447	0.440876	0.267071	-0.0479527	0.233819	0.488406	0.166103
	Sample 961	0.218997	0.468007	0.314086	0.0425318	0.14471	0.534492	0.114581
	Sample 962	0.227923	0.460847	0.302736	0.154057	0.166754	0.460047	0.112991
	Sample 963	0.339215	0.422804	0.383209	0.0162009	0.287801	0.424634	0.157593
	Sample 964	0.15776	0.493924	0.26002	0.000460035	0.175389	0.445833	0.185272
	Sample 965	0.144958	0.498035	0.220609	0.0412722	0.237088	0.459683	0.106704
	Sample 966	0.263389	0.46078	0.329471	-0.0219759	0.168491	0.489899	0.206163
	Sample 967	0.250604	0.381733	0.245726	0.0549951	0.208155	0.359296	0.0946152
	Sample 968	0.336555	0.477754	0.393256	0.0529156	0.271909	0.421842	0.155044
	Sample 969	0.159443	0.423238	0.224919	0.0435164	0.258186	0.401809	0.131603
	Sample 970	0.163889	0.450859	0.307358	0.0415522	0.224926	0.429226	0.179168
	Sample 971	0.234746	0.452745	0.337215	0.0151834	0.220931	0.4135	0.137033
	Sample 972	0.230025	0.452593	0.322946	0.0675287	0.273578	0.395196	0.12012
	Sample 973	0.208318	0.448671	0.273841	-0.0466248	0.246992	0.441136	0.177151
	Sample 974	0.258322	0.418626	0.315867	0.0508858	0.220254	0.505471	0.130034
	Sample 975	0.247273	0.494938	0.310144	0.0888351	0.185087	0.490511	0.0701144
	Sample 976	0.216613	0.411607	0.317967	0.00347819	0.189025	0.420559	0.219147
	Sample 977	0.216577	0.365217	0.306112	0.0995609	0.321673	0.349229	0.0929976
	Sample 978	0.245059	0.412752	0.245237	0.090624	0.184795	0.397841	0.171594
	Sample 979	0.215262	0.454811	0.288393	0.0426768	0.271555	0.394233	0.196709
	Sample 980	0.197999	0.52875	0.306457	-0.0455835	0.214023	0.407267	0.235993
	Sample 981	0.213528	0.511318	0.351803	0.0289473	0.205155	0.426644	0.171021
	Sample 982	0.225012	0.477086	0.281486	0.0590544	0.236421	0.378029	0.199651
	Sample 983	0.225465	0.475339	0.293475	-0.0392416	0.210806	0.385387	0.215522
	Sample 984	0.119871	0.466513	0.246345	0.218616	0.300242	0.407191	-0.0271678
	Sample 985	0.176154	0.464261	0.317346	0.0490867	0.207712	0.422826	0.203662
	Sample 986	0.24664	0.453447	0.306757	0.0113694	0.280954	0.45696	0.147292
	Sample 987	0.27092	0.422462	0.285315	0.0653797	0.251822	0.366678	0.166773
	Sample 988	0.234839	0.450011	0.413862	-0.057894	0.24352	0.441168	0.229634
	Sample 989	0.178603	0.43684	0.323236	0.0805733	0.18386	0.451031	0.139229
	Sample 990	0.160939	0.517543	0.236076	0.0688826	0.269972	0.45744	0.0540063
	Sample 991	0.171857	0.462271	0.240047	0.0179021	0.182365	0.406627	0.195269
	Sample 992	0.254636	0.493054	0.284233	0.0533137	0.159119	0.410355	0.190826
	Sample 993	0.276442	0.346333	0.313204	0.114923	0.267955	0.400637	0.13353
	Sample 994	0.241709	0.384205	0.31435	-0.0130085	0.194427	0.422867	0.189694
	Sample 995	0.250992	0.487229	0.310659	0.0381465	0.254241	0.373859	0.2204
	Sample 996	0.230258	0.525185	0.281113	0.0459405	0.217784	0.481159	0.16165
	Sample 997	0.203456	0.418315	0.30838	-0.0731363	0.199679	0.362472	0.300353
	Sample 998	0.298137	0.53615	0.338619	0.00480119	0.234742	0.411615	0.169637
	Sample 999	0.190204	0.458508	0.316171	-0.00110043	0.240434	0.442539	0.243007
	Sample 1000	0.271791	0.510019	0.393413	0.0103436	0.210041	0.460018	0.196923
	Sample 1001	0.268802	0.340367	0.265495	0.120388	0.220528	0.377154	0.113998
	Sample 1002	0.239731	0.554652	0.417597	0.0139675	0.189859	0.487523	0.233794
	Sample 1003	0.202793	0.446194	0.243877	-0.0360719	0.163208	0.513659	0.114867
	Sample 1004	0.088437	0.425872	0.22504	0.0543886	0.184304	0.449098	0.160754
	Sample 1005	0.233001	0.443525	0.331831	0.0190768	0.196779	0.502976	0.154395
	Sample 1006	0.192539	0.392182	0.323	-0.019721	0.201746	0.466023	0.140771
	Sample 1007	0.239289	0.449956	0.362968	0.0117661	0.161267	0.389182	0.260652
	Sample 1008	0.236199	0.380715	0.328713	-0.020682	0.156784	0.4039	0.271463
	Sample 1009	0.216009	0.500627	0.272927	-0.111863	0.157162	0.505982	0.240807
	Sample 1010	0.238998	0.424731	0.314884	0.0272012	0.252767	0.463609	0.163027
	Sample 1011	0.235364	0.517727	0.370647	0.00899717	0.24933	0.449325	0.186163
	Sample 1012	0.188762	0.47734	0.343276	-0.0617046	0.125594	0.376125	0.318407
	Sample 1013	0.197832	0.463267	0.330047	0.0710739	0.207558	0.470646	0.165693
	Sample 1014	0.235137	0.480011	0.307939	0.0104137	0.294042	0.437283	0.0944193
	Sample 1015	0.232783	0.471161	0.309251	0.0484197	0.235715	0.442642	0.172548
	Sample 1016	0.287773	0.497529	0.359675	0.034517	0.258825	0.423551	0.164162
	Sample 1017	0.226306	0.371468	0.226889	0.0356171	0.197453	0.501134	0.135156
	Sample 1018	0.200432	0.438463	0.336764	-0.0715471	0.244663	0.378826	0.25576
	Sample 1019	0.361858	0.48929	0.401399	0.00753077	0.17934	0.421529	0.265338
	Sample 1020	0.207408	0.448248	0.264692	0.122568	0.20603	0.405353	0.13381
	Sample 1021	0.19781	0.445617	0.277205	0.0857777	0.223321	0.401998	0.077719
	Sample 1022	0.309274	0.524208	0.400558	0.0415563	0.102979	0.402762	0.300552
	Sample 1023	0.186017	0.461144	0.364008	-0.0661542	0.231031	0.431108	0.28193
	Sample 1024	0.266979	0.440614	0.382994	0.0674449	0.223733	0.40651	0.210896
	Sample 1025	0.26381	0.456993	0.379639	0.0321435	0.167369	0.471932	0.194016
	Sample 1026	0.156116	0.459125	0.226475	0.0726303	0.15632	0.496376	0.151865
	Sample 1027	0.227773	0.482974	0.290023	0.0723304	0.229938	0.425025	0.166925
	Sample 1028	0.269868	0.536682	0.35562	0.0317483	0.136645	0.475763	0.216725
	Sample 1029	0.262572	0.37241	0.3642	-0.00513462	0.216403	0.367073	0.220787
	Sample 1030	0.138709	0.486806	0.253914	-0.0426578	0.127481	0.531334	0.162603
	Sample 1031	0.210171	0.460206	0.341291	-0.0226418	0.176777	0.451559	0.248716
	Sample 1032	0.307593	0.415292	0.335932	0.0624252	0.190604	0.455395	0.171053
	Sample 1033	0.301984	0.488633	0.363169	-0.02207	0.231539	0.454384	0.212651
	Sample 1034	0.312524	0.516516	0.348822	-0.0336522	0.15327	0.549868	0.179118
	Sample 1035	0.284355	0.463634	0.36367	0.0489948	0.153868	0.437672	0.26026
	Sample 1036	0.156609	0.443623	0.277175	-0.0457784	0.252218	0.374363	0.228359
	Sample 1037	0.211463	0.44177	0.276817	0.0704622	0.144087	0.436731	0.213202
	Sample 1038	0.195209	0.4329	0.300417	0.0235748	0.116488	0.539467	0.186568
	Sample 1039	0.237659	0.460389	0.385279	0.0116069	0.249572	0.410216	0.20828
	Sample 1040	0.295321	0.385361	0.316727	0.0774125	0.243426	0.432961	0.0906265
	Sample 1041	0.205872	0.480409	0.354015	0.0567211	0.152178	0.436757	0.18757
	Sample 1042	0.257033	0.503128	0.335661	-0.0381636	0.205415	0.420724	0.234913
	Sample 1043	0.267559	0.390726	0.236322	0.0829824	0.242579	0.380234	0.134561
	Sample 1044	0.260813	0.516175	0.295959	0.0774266	0.125671	0.475498	0.102052
	Sample 1045	0.152454	0.501654	0.296663	0.0658054	0.139082	0.545451	0.132319
	Sample 1046	0.310083	0.506526	0.441833	0.0348897	0.12492	0.467599	0.235173
	Sample 1047	0.262999	0.446988	0.295204	-0.00203298	0.167387	0.484666	0.20486
	Sample 1048	0.191222	0.485484	0.292172	0.0420481	0.234389	0.484027	0.147115
	Sample 1049	0.1604	0.497586	0.268492	0.0420526	0.244769	0.392531	0.180296
	Sample 1050	0.236839	0.491279	0.305724	0.0203176	0.2056	0.448121	0.136982
	Sample 1051	0.152059	0.437771	0.277507	0.0145548	0.208218	0.411555	0.185139
	Sample 1052	0.262436	0.42869	0.326735	0.00903429	0.272421	0.445696	0.0979562
	Sample 1053	0.254852	0.497723	0.328516	0.02667	0.21495	0.44006	0.193657
	Sample 1054	0.275625	0.439162	0.336966	0.166037	0.312025	0.395419	-0.0108357
	Sample 1055	0.198246	0.354367	0.208517	0.0561334	0.151251	0.483318	0.160721
	Sample 1056	0.25453	0.525416	0.339649	0.0831692	0.167702	0.451129	0.105376
	Sample 1057	0.16606	0.441093	0.21744	0.0534784	0.143177	0.458442	0.181061
	Sample 1058	0.219299	0.455679	0.25464	0.0772259	0.240432	0.49207	0.131563
	Sample 1059	0.276222	0.477882	0.264617	0.0263981	0.313515	0.353055	0.164899
	Sample 1060	0.238767	0.480148	0.328051	0.000635843	0.177082	0.457794	0.139436
	Sample 1061	0.144573	0.502834	0.321084	-0.0694709	0.209675	0.499585	0.192115
	Sample 1062	0.284683	0.532079	0.393384	0.0890229	0.228898	0.433646	0.156279
	Sample 1063	0.222454	0.447518	0.295728	0.0630746	0.222723	0.422143	0.190913
	Sample 1064	0.25339	0.449345	0.280007	0.0905266	0.152139	0.51414	0.104759
	Sample 1065	0.270336	0.538556	0.347906	0.0263417	0.179491	0.456124	0.172382
	Sample 1066	0.320727	0.495072	0.3352	0.100465	0.199777	0.400398	0.163134
	Sample 1067	0.294379	0.450267	0.357723	-0.0327905	0.227917	0.46919	0.223267
	Sample 1068	0.275486	0.394075	0.376138	0.0287513	0.219238	0.411495	0.223946
	Sample 1069	0.231808	0.458515	0.243522	0.0256766	0.267084	0.479842	0.0522604
	Sample 1070	0.148724	0.491374	0.307178	-0.0108124	0.206663	0.421116	0.165663
	Sample 1071	0.239402	0.362321	0.222616	0.0111627	0.280127	0.504612	0.117565
	Sample 1072	0.270998	0.487047	0.380787	0.0142574	0.273638	0.387984	0.247394
	Sample 1073	0.225529	0.46995	0.292045	0.0343251	0.229905	0.478793	0.123934
	Sample 1074	0.217718	0.500206	0.349998	0.043126	0.178547	0.435372	0.194843
	Sample 1075	0.0976064	0.466448	0.202824	0.0206817	0.297139	0.440011	0.0751686
	Sample 1076	0.294729	0.417107	0.338001	0.109592	0.223929	0.429023	0.123291
	Sample 1077	0.206036	0.498963	0.349245	-0.0257824	0.27703	0.40856	0.240603
	Sample 1078	0.265154	0.43143	0.293683	0.0156252	0.23023	0.447561	0.145697
	Sample 1079	0.26287	0.416105	0.354045	-0.069108	0.229795	0.414276	0.269745
	Sample 1080	0.255604	0.486635	0.388717	0.0877481	0.154998	0.452536	0.147859
	Sample 1081	0.234284	0.454387	0.283985	0.0728742	0.160676	0.470652	0.171947
	Sample 1082	0.241559	0.465227	0.355356	0.00547996	0.103685	0.494989	0.190938
	Sample 1083	0.167779	0.425264	0.269824	-0.00702763	0.150566	0.398724	0.254321
	Sample 1084	0.298326	0.553516	0.366641	-0.0184265	0.208713	0.474931	0.209205
	Sample 1085	0.287129	0.458809	0.326397	0.027544	0.24691	0.45126	0.128877
	Sample 1086	0.261709	0.5149	0.351081	0.0738613	0.244742	0.423096	0.0986113
	Sample 1087	0.272777	0.432738	0.316574	0.0977395	0.13738	0.462357	0.19603
	Sample 1088	0.170798	0.437936	0.261706	-0.012846	0.154523	0.511408	0.1641
	Sample 1089	0.231604	0.473569	0.350023	-0.0369296	0.16082	0.414861	0.278984
	Sample 1090	0.260262	0.418485	0.38142	0.108136	0.151898	0.411782	0.210048
	Sample 1091	0.199369	0.466193	0.261679	-0.00881777	0.307575	0.405129	0.146635
	Sample 1092	0.193964	0.434733	0.248978	-0.0393299	0.189386	0.512603	0.200239
	Sample 1093	0.187529	0.474226	0.269742	-0.0482659	0.22399	0.453395	0.190847
	Sample 1094	0.254887	0.460733	0.324492	-0.0687978	0.257535	0.369274	0.237833
	Sample 1095	0.258507	0.468058	0.398215	0.0334248	0.220943	0.406747	0.228284
	Sample 1096	0.105408	0.502962	0.166498	0.00814324	0.278173	0.470115	0.0959514
	Sample 1097	0.320602	0.435516	0.329698	0.11323	0.187574	0.394435	0.137737
	Sample 1098	0.252241	0.480085	0.279128	0.1146	0.290633	0.385263	0.101749
	Sample 1099	0.174308	0.452786	0.235644	-0.0923199	0.152829	0.486376	0.228249
	Sample 1100	0.311089	0.359318	0.345018	0.0477973	0.239279	0.390653	0.202151
	Sample 1101	0.210925	0.469225	0.282013	0.0649485	0.137771	0.458819	0.145407
	Sample 1102	0.245475	0.53403	0.248359	-0.0223509	0.17811	0.464069	0.177161
	Sample 1103	0.22384	0.448817	0.237448	0.080714	0.18976	0.470333	0.0728412
	Sample 1104	0.253745	0.475302	0.352369	-0.0480598	0.283766	0.36926	0.23399
	Sample 1105	0.369272	0.44792	0.433333	0.105508	0.189238	0.453296	0.101537
	Sample 1106	0.153211	0.452094	0.24342	0.0193904	0.115993	0.449297	0.200762
	Sample 1107	0.167432	0.440518	0.28354	-0.0398729	0.19846	0.391339	0.282915
	Sample 1108	0.317832	0.414532	0.359554	0.0754654	0.230803	0.457751	0.123448
	Sample 1109	0.247187	0.492987	0.312433	0.0805463	0.218004	0.422552	0.154163
	Sample 1110	0.2628	0.436241	0.336589	0.0379065	0.231566	0.369911	0.230421
	Sample 1111	0.277311	0.49249	0.265952	0.106352	0.199345	0.374023	0.128328
	Sample 1112	0.201611	0.458011	0.297156	-0.00532445	0.194689	0.458536	0.181305
	Sample 1113	0.292097	0.493142	0.247685	0.0624621	0.270161	0.453831	0.128312
	Sample 1114	0.194079	0.485042	0.340897	0.0191131	0.24693	0.417807	0.211445
	Sample 1115	0.194854	0.465235	0.256678	0.0256038	0.224533	0.433564	0.183652
	Sample 1116	0.272875	0.536553	0.349564	0.0420381	0.176503	0.456031	0.169141
	Sample 1117	0.247856	0.405961	0.308831	0.0641093	0.196894	0.3928	0.170436
	Sample 1118	0.35726	0.454278	0.439642	0.0173818	0.162595	0.527654	0.222222
	Sample 1119	0.233101	0.45467	0.246371	-0.0355669	0.18149	0.42192	0.215091
	Sample 1120	0.282316	0.507245	0.326023	0.0300529	0.207539	0.400895	0.192106
	Sample 1121	0.351694	0.53655	0.423254	0.025994	0.245211	0.444926	0.193927
	Sample 1122	0.240631	0.520368	0.347011	0.0632691	0.239669	0.424483	0.192286
	Sample 1123	0.17611	0.435478	0.269865	-0.00421765	0.176944	0.392527	0.233255
	Sample 1124	0.217149	0.530279	0.332078	-0.0962525	0.136779	0.529611	0.246079
	Sample 1125	0.129274	0.424709	0.206468	0.0136246	0.190325	0.474664	0.137243
	Sample 1126	0.278815	0.457837	0.306566	0.0732497	0.269311	0.381925	0.111834
	Sample 1127	0.282489	0.495705	0.3834	0.0276694	0.254217	0.367585	0.247999
	Sample 1128	0.280346	0.44336	0.411094	0.00255794	0.317642	0.426073	0.175093
	Sample 1129	0.257512	0.473083	0.311471	0.0539982	0.231202	0.372732	0.181626
	Sample 1130	0.179431	0.390479	0.262418	0.050972	0.0826463	0.500468	0.143456
	Sample 1131	0.269876	0.494186	0.308011	0.0655049	0.175544	0.462229	0.225913
	Sample 1132	0.106195	0.470467	0.250203	0.0376281	0.189213	0.469915	0.127943
	Sample 1133	0.26497	0.496938	0.347095	0.0428884	0.201584	0.448294	0.151692
	Sample 1134	0.213032	0.441274	0.333978	-0.010685	0.243405	0.487639	0.148437
	Sample 1135	0.249343	0.510468	0.33565	-0.0130903	0.13391	0.526053	0.194739
	Sample 1136	0.237476	0.520745	0.376566	-0.0123511	0.186389	0.423617	0.222317
	Sample 1137	0.270244	0.469773	0.380401	-0.00848305	0.2861	0.358965	0.233279
	Sample 1138	0.242752	0.437373	0.262646	0.0715604	0.23591	0.404926	0.160925
	Sample 1139	0.288217	0.462863	0.341359	0.0716796	0.211036	0.420787	0.229808
	Sample 1140	0.265337	0.426762	0.342011	0.0661884	0.199506	0.457175	0.169875
	Sample 1141	0.313194	0.443573	0.404053	0.0910151	0.204837	0.343869	0.268186
	Sample 1142	0.221894	0.508059	0.318319	0.00741169	0.236382	0.416021	0.173678
	Sample 1143	0.366758	0.45151	0.430684	0.0913776	0.212778	0.436179	0.149894
	Sample 1144	0.254036	0.454112	0.360218	0.0402937	0.21918	0.399848	0.179152
	Sample 1145	0.292134	0.444005	0.327032	-0.0012932	0.315151	0.345002	0.238662
	Sample 1146	0.241273	0.522905	0.325788	0.0180551	0.205126	0.47652	0.195324
	Sample 1147	0.148111	0.404682	0.308648	-0.0282879	0.273426	0.378148	0.186781
	Sample 1148	0.227771	0.50184	0.353799	-0.0183981	0.226877	0.525032	0.13571
	Sample 1149	0.287586	0.4937	0.306015	0.0448775	0.160299	0.441019	0.182698
	Sample 1150	0.28655	0.468262	0.335132	-0.0590301	0.233149	0.359396	0.241669
	Sample 1151	0.237777	0.407883	0.294723	0.0412257	0.213371	0.366412	0.25326
	Sample 1152	0.259742	0.491096	0.330947	0.0476974	0.168736	0.427168	0.208363
	Sample 1153	0.305767	0.483121	0.334296	0.0979872	0.156579	0.434743	0.231302
	Sample 1154	0.210905	0.48754	0.320745	0.00365726	0.192245	0.493188	0.166976
	Sample 1155	0.343221	0.502803	0.388216	0.065483	0.238951	0.432566	0.165737
	Sample 1156	0.292823	0.445084	0.357133	0.023272	0.207401	0.455011	0.224853
	Sample 1157	0.124143	0.454579	0.244378	0.0521442	0.264912	0.402784	0.0923888
	Sample 1158	0.20204	0.493482	0.318017	-0.0940674	0.163852	0.529813	0.176747
	Sample 1159	0.230853	0.4678	0.325446	0.0861663	0.206975	0.427446	0.189562
	Sample 1160	0.325045	0.495968	0.349686	0.121176	0.232152	0.440559	0.0544952
	Sample 1161	0.209968	0.454627	0.278959	0.127644	0.314939	0.330478	0.0483574
	Sample 1162	0.0908666	0.479819	0.253621	0.0643845	0.120159	0.480994	0.170218
	Sample 1163	0.216637	0.406764	0.317546	0.0430796	0.306412	0.407194	0.113632
	Sample 1164	0.265729	0.496345	0.313237	0.00391695	0.137555	0.503365	0.176282
	Sample 1165	0.277558	0.470246	0.346125	0.0430167	0.234591	0.318926	0.24049
	Sample 1166	0.198966	0.469357	0.240005	-0.0313962	0.186751	0.544768	0.102958
	Sample 1167	0.179567	0.51428	0.364151	0.0226528	0.126972	0.497716	0.191211
	Sample 1168	0.405589	0.438917	0.392607	0.123233	0.260346	0.402127	0.0869627
	Sample 1169	0.179339	0.46975	0.281791	-0.0176943	0.224271	0.471468	0.205672
	Sample 1170	0.252548	0.433528	0.30983	0.0669301	0.18677	0.469666	0.130343
	Sample 1171	0.275814	0.44028	0.28625	-0.0371956	0.223698	0.466887	0.159494
	Sample 1172	0.181011	0.445925	0.203976	0.0103451	0.234036	0.478293	0.138245
	Sample 1173	0.214212	0.400352	0.259514	-0.00800979	0.257796	0.446713	0.176523
	Sample 1174	0.223582	0.474521	0.302887	0.086873	0.195524	0.467654	0.11791
	Sample 1175	0.309165	0.477775	0.340722	0.01796	0.175895	0.429593	0.257727
	Sample 1176	0.208709	0.494592	0.321867	-0.03176	0.238645	0.434618	0.22858
	Sample 1177	0.327162	0.536809	0.450079	-0.0305795	0.162391	0.473917	0.270415
	Sample 1178	0.141633	0.494588	0.274967	-0.0527494	0.173745	0.43265	0.224695
	Sample 1179	0.214909	0.450157	0.300488	6.87426e-05	0.247797	0.418116	0.174817
	Sample 1180	0.231466	0.460287	0.287663	0.0406693	0.187126	0.4692	0.121533
	Sample 1181	0.177156	0.462497	0.264234	-0.0139493	0.234819	0.378169	0.166999
	Sample 1182	0.233644	0.492322	0.314901	0.0477791	0.197634	0.475146	0.136853
	Sample 1183	0.238974	0.397114	0.289178	0.0568603	0.294089	0.413832	0.125497
	Sample 1184	0.214375	0.473169	0.307919	0.0303068	0.189202	0.353051	0.283438
	Sample 1185	0.289564	0.519712	0.351161	0.0511393	0.226798	0.410226	0.181624
	Sample 1186	0.208167	0.43737	0.346238	0.0077967	0.139758	0.453614	0.21725
	Sample 1187	0.279139	0.426228	0.34388	0.0965183	0.169278	0.395322	0.131783
	Sample 1188	0.263053	0.461093	0.336799	0.0210527	0.207323	0.500892	0.123027
	Sample 1189	0.182303	0.492398	0.30014	0.0170171	0.155459	0.460321	0.179917
	Sample 1190	0.260482	0.428883	0.306393	-0.0116059	0.193992	0.439719	0.214831
	Sample 1191	0.199141	0.488301	0.230561	0.123514	0.1944	0.435913	0.0667961
	Sample 1192	0.176715	0.490469	0.291983	0.0636406	0.223339	0.454674	0.150055
	Sample 1193	0.304961	0.411262	0.308452	0.143148	0.251288	0.415158	0.0797761
	Sample 1194	0.289464	0.451472	0.365232	-0.0419914	0.200484	0.493675	0.183936
	Sample 1195	0.270294	0.465887	0.347902	-0.0302657	0.183393	0.360459	0.269923
	Sample 1196	0.28825	0.497933	0.386923	0.0171934	0.201573	0.516988	0.168599
	Sample 1197	0.238402	0.492144	0.267008	-0.0698378	0.181154	0.47978	0.226398
	Sample 1198	0.273343	0.552764	0.409338	0.0306321	0.256278	0.4825	0.148339
	Sample 1199	0.194762	0.429455	0.226422	0.0181062	0.2086	0.43302	0.213259
	Sample 1200	0.334768	0.509793	0.378132	0.0735752	0.254949	0.461357	0.133616
	Sample 1201	0.199738	0.428769	0.27743	0.109644	0.191769	0.471172	0.116493
	Sample 1202	0.179624	0.469612	0.303003	0.0439194	0.278969	0.384704	0.145165
	Sample 1203	0.214755	0.421855	0.255808	0.0772806	0.23806	0.435445	0.0362118
	Sample 1204	0.245871	0.438992	0.250611	0.0766957	0.194144	0.440355	0.0980453
	Sample 1205	0.225611	0.503763	0.325597	-0.0476892	0.245111	0.418366	0.286361
	Sample 1206	0.275459	0.489783	0.377779	0.112123	0.290204	0.410418	0.0562115
	Sample 1207	0.2053	0.479394	0.321178	0.0572244	0.228248	0.403259	0.173391
	Sample 1208	0.252905	0.422229	0.349309	-0.0304575	0.143077	0.458978	0.250572
	Sample 1209	0.250316	0.417417	0.365556	0.0305618	0.205172	0.406776	0.215836
	Sample 1210	0.247418	0.40905	0.275705	-0.0199824	0.110418	0.483986	0.129135
	Sample 1211	0.30064	0.429752	0.322431	0.0861088	0.24882	0.355117	0.14002
	Sample 1212	0.377265	0.4858	0.414036	0.0700341	0.251564	0.430841	0.122588
	Sample 1213	0.232401	0.484928	0.235581	0.0616122	0.300998	0.349351	0.194524
	Sample 1214	0.298323	0.481163	0.369248	0.0768908	0.314977	0.384047	0.10656
	Sample 1215	0.202668	0.509739	0.279482	-0.00479503	0.217296	0.453087	0.179628
	Sample 1216	0.269778	0.41926	0.312403	-0.00598292	0.194637	0.468541	0.167646
	Sample 1217	0.180215	0.403314	0.289321	0.0195129	0.231926	0.387719	0.185434
	Sample 1218	0.215936	0.529035	0.350476	0.0262233	0.20338	0.446111	0.160299
	Sample 1219	0.15681	0.40222	0.196652	-0.0152798	0.243138	0.440068	0.151426
	Sample 1220	0.238497	0.475735	0.40095	-0.0470081	0.171134	0.477716	0.233487
	Sample 1221	0.271266	0.459704	0.285732	0.0152476	0.212635	0.43376	0.145583
	Sample 1222	0.238067	0.46186	0.326319	0.158223	0.157514	0.458594	0.0638988
	Sample 1223	0.260415	0.548049	0.391391	0.0468218	0.213491	0.386299	0.243989
	Sample 1224	0.322648	0.502247	0.412685	0.0459406	0.172612	0.487799	0.154611
	Sample 1225	0.178358	0.544939	0.321566	-0.0785962	0.20295	0.475267	0.256984
	Sample 1226	0.127136	0.457756	0.355493	-0.0356185	0.15977	0.419839	0.275505
	Sample 1227	0.0905005	0.447102	0.18494	0.0088451	0.212386	0.485764	0.106897
	Sample 1228	0.221281	0.502601	0.330512	0.0343092	0.175956	0.478355	0.188561
	Sample 1229	0.218523	0.507445	0.340919	-0.0222233	0.0832823	0.411509	0.323987
	Sample 1230	0.229273	0.42454	0.331307	-0.0241641	0.221049	0.436533	0.229054
	Sample 1231	0.211226	0.46262	0.30924	0.0390235	0.305554	0.459725	0.0954808
	Sample 1232	0.171018	0.435342	0.238719	0.0850526	0.218983	0.374003	0.214189
	Sample 1233	0.246908	0.496257	0.314927	0.0747711	0.115417	0.426189	0.121683
	Sample 1234	0.0972429	0.491557	0.301346	0.000855675	0.247267	0.408888	0.0940053
	Sample 1235	0.295644	0.454414	0.295909	0.00283749	0.202244	0.403464	0.199184
	Sample 1236	0.162206	0.506071	0.252006	0.0757845	0.24405	0.44935	0.0758089
	Sample 1237	0.324773	0.497777	0.34168	0.173666	0.233777	0.427115	0.0832999
	Sample 1238	0.165036	0.527353	0.302542	0.00112397	0.237282	0.421349	0.183069
	Sample 1239	0.136478	0.45774	0.241884	-0.051606	0.244745	0.423011	0.197967
	Sample 1240	0.334289	0.523031	0.411958	0.0603572	0.227417	0.422635	0.204616
	Sample 1241	0.251676	0.494335	0.335224	-0.030714	0.208723	0.376981	0.296342
	Sample 1242	0.386079	0.459735	0.410181	0.0415871	0.21145	0.397256	0.250804
	Sample 1243	0.282671	0.436715	0.310169	0.0656526	0.218334	0.430852	0.113498
	Sample 1244	0.193608	0.470694	0.223761	0.101318	0.19422	0.489741	0.0934507
	Sample 1245	0.206206	0.477422	0.396884	-0.0283281	0.269948	0.480214	0.187225
	Sample 1246	0.252501	0.351124	0.263228	0.056419	0.196399	0.428883	0.160717
	Sample 1247	0.242048	0.41402	0.313131	-0.0116299	0.158069	0.461724	0.211286
	Sample 1248	0.241052	0.457003	0.315262	0.027524	0.211593	0.460291	0.176678
	Sample 1249	0.247492	0.422781	0.317408	0.0551493	0.184304	0.359191	0.230457
	Sample 1250	0.25676	0.46879	0.277163	0.0386767	0.295775	0.443079	0.112911
	Sample 1251	0.163516	0.470855	0.253949	0.0245207	0.21157	0.391255	0.248893
	Sample 1252	0.268129	0.46221	0.293481	0.156416	0.116346	0.467932	0.133772
	Sample 1253	0.337718	0.479272	0.393883	0.0595391	0.248896	0.447675	0.141647
	Sample 1254	0.309278	0.463075	0.329574	-0.023406	0.247205	0.429051	0.203757
	Sample 1255	0.164024	0.443924	0.24422	0.0486817	0.276851	0.405233	0.144998
	Sample 1256	0.236186	0.447365	0.342053	0.00948293	0.166727	0.449534	0.206719
	Sample 1257	0.267806	0.492825	0.305036	-0.0342961	0.18423	0.469356	0.174545
	Sample 1258	0.157829	0.407356	0.245202	0.0299241	0.242252	0.414294	0.126859
	Sample 1259	0.303835	0.40024	0.378965	0.0779772	0.121944	0.448402	0.130809
	Sample 1260	0.222754	0.491208	0.345184	0.0471502	0.186367	0.4424	0.181248
	Sample 1261	0.234566	0.46069	0.281748	0.0421179	0.0985125	0.506105	0.173006
	Sample 1262	0.23103	0.372298	0.266663	0.0912699	0.177973	0.449718	0.153448
	Sample 1263	0.344475	0.418013	0.397947	0.0570118	0.190638	0.438424	0.199392
	Sample 1264	0.290561	0.497531	0.377463	0.175443	0.197468	0.40028	0.16883
	Sample 1265	0.252677	0.380062	0.345549	0.107393	0.25895	0.456274	0.084505
	Sample 1266	0.166553	0.430362	0.24897	0.0229765	0.215684	0.42449	0.184125
	Sample 1267	0.269142	0.449182	0.413608	-0.00454389	0.273142	0.352162	0.234553
	Sample 1268	0.298892	0.496836	0.417634	-0.0359082	0.174846	0.466692	0.301728
	Sample 1269	0.153879	0.33461	0.198317	0.0480947	0.310922	0.372694	0.105841
	Sample 1270	0.226215	0.418355	0.335217	0.0668052	0.271934	0.427696	0.142313
	Sample 1271	0.169141	0.477096	0.251493	-0.0322846	0.177447	0.437478	0.217751
	Sample 1272	0.201337	0.464447	0.225722	0.0707878	0.277523	0.404768	0.0613244
	Sample 1273	0.228666	0.423577	0.3602	-0.0249551	0.169781	0.438474	0.235603
	Sample 1274	0.271535	0.494606	0.344716	0.0195807	0.146867	0.44608	0.19591
	Sample 1275	0.266856	0.424404	0.36982	-0.00951326	0.236833	0.416032	0.176989
	Sample 1276	0.214791	0.431887	0.174354	0.117369	0.294131	0.366624	0.106413
	Sample 1277	0.316874	0.466061	0.346537	0.0660046	0.195978	0.420694	0.194444
	Sample 1278	0.233894	0.490698	0.283363	0.00421097	0.136741	0.503292	0.181282
	Sample 1279	0.180558	0.449242	0.30647	0.0323836	0.29822	0.439153	0.0243009
	Sample 1280	0.28615	0.459661	0.31182	0.0906452	0.110154	0.437444	0.203061
	Sample 1281	0.272421	0.451017	0.402352	-0.0296253	0.239109	0.407357	0.240635
	Sample 1282	0.185027	0.441852	0.240225	0.0544402	0.207814	0.487679	0.0980405
	Sample 1283	0.300058	0.457855	0.361258	0.0813127	0.253858	0.438646	0.159385
	Sample 1284	0.158332	0.450522	0.291824	0.0403016	0.215804	0.460353	0.179134
	Sample 1285	0.194583	0.471512	0.301253	0.0191408	0.191042	0.491461	0.114502
	Sample 1286	0.220584	0.497084	0.325749	0.00707553	0.234466	0.46119	0.186302
	Sample 1287	0.26784	0.442456	0.304923	0.0765848	0.202025	0.381033	0.18345
	Sample 1288	0.325129	0.454141	0.358727	0.0772258	0.181265	0.45224	0.171929
	Sample 1289	0.213261	0.43067	0.282002	0.0261197	0.208371	0.436161	0.152853
	Sample 1290	0.374301	0.444099	0.462938	0.0525433	0.239858	0.429822	0.231925
	Sample 1291	0.184621	0.533248	0.26826	0.00215083	0.147653	0.523065	0.216823
	Sample 1292	0.192897	0.403672	0.326367	0.0395102	0.235788	0.404428	0.181613
	Sample 1293	0.163686	0.53202	0.299748	-0.063147	0.191638	0.480372	0.196066
	Sample 1294	0.170959	0.498437	0.306876	0.022504	0.196581	0.44943	0.18373
	Sample 1295	0.193761	0.385017	0.319237	0.0436275	0.220576	0.373459	0.241378
	Sample 1296	0.191078	0.439058	0.31629	-0.0308122	0.198749	0.512912	0.181645
	Sample 1297	0.226566	0.493966	0.371527	-0.0321364	0.135897	0.434926	0.266155
	Sample 1298	0.276231	0.421871	0.326552	0.0816898	0.25472	0.400727	0.120162
	Sample 1299	0.202442	0.375529	0.176608	0.108943	0.251728	0.456164	0.103851
	Sample 1300	0.339421	0.550371	0.414398	0.00949204	0.194276	0.539809	0.147367
	Sample 1301	0.189462	0.450079	0.250628	-0.102494	0.176604	0.459587	0.16614
	Sample 1302	0.275578	0.533187	0.330841	0.0153959	0.15861	0.489294	0.181314
	Sample 1303	0.206371	0.427873	0.345243	0.0199869	0.210568	0.425061	0.147728
	Sample 1304	0.249756	0.337534	0.255786	0.0597369	0.190356	0.441607	0.17538
	Sample 1305	0.337624	0.435712	0.340158	0.0220407	0.225773	0.416266	0.225125
	Sample 1306	0.226905	0.491801	0.324216	0.0381106	0.202041	0.446939	0.165433
	Sample 1307	0.151092	0.512277	0.286193	0.0159192	0.191507	0.506355	0.153887
	Sample 1308	0.23424	0.432471	0.364547	-0.0149558	0.236679	0.391588	0.259531
	Sample 1309	0.162197	0.487938	0.255247	0.0445008	0.229488	0.467317	0.153302
	Sample 1310	0.322205	0.436917	0.306318	0.0145554	0.218573	0.367648	0.228981
	Sample 1311	0.269691	0.411607	0.35148	0.0215258	0.310324	0.485273	0.123466
	Sample 1312	0.262133	0.474773	0.404221	-0.0360604	0.200266	0.444036	0.246518
	Sample 1313	0.245951	0.487155	0.33803	0.0336994	0.155008	0.517893	0.165508
	Sample 1314	0.201823	0.453213	0.288076	0.00452873	0.222322	0.44364	0.156
	Sample 1315	0.234323	0.439632	0.277268	0.0640235	0.166794	0.464595	0.16942
	Sample 1316	0.265824	0.459661	0.363459	0.0354098	0.182546	0.450165	0.165073
	Sample 1317	0.213907	0.519791	0.323596	-0.0319212	0.226589	0.392362	0.309142
	Sample 1318	0.177449	0.465237	0.237225	-0.011226	0.145113	0.507954	0.21373
	Sample 1319	0.369456	0.514839	0.396534	0.107693	0.223481	0.404491	0.171934
	Sample 1320	0.158833	0.482427	0.252636	0.0122177	0.182269	0.428337	0.233873
	Sample 1321	0.238623	0.449986	0.263913	-0.00821045	0.22676	0.441468	0.186919
	Sample 1322	0.245627	0.502961	0.358034	0.0476534	0.217412	0.441187	0.20328
	Sample 1323	0.275509	0.448458	0.330902	0.00381038	0.238491	0.480858	0.208161
	Sample 1324	0.181659	0.416979	0.286986	0.0130954	0.197647	0.42473	0.175465
	Sample 1325	0.155116	0.464282	0.288419	0.0138361	0.182406	0.500007	0.105181
	Sample 1326	0.29129	0.441719	0.257626	0.0899305	0.188497	0.439523	0.152156
	Sample 1327	0.201665	0.438466	0.289664	-0.0220862	0.150801	0.475087	0.238664
	Sample 1328	0.242449	0.475212	0.299101	0.0530692	0.239076	0.391676	0.22464
	Sample 1329	0.231096	0.502753	0.34002	0.0350534	0.219919	0.435621	0.198733
	Sample 1330	0.164351	0.453986	0.272863	0.0329285	0.113248	0.486807	0.155037
	Sample 1331	0.238549	0.469317	0.365384	0.0246531	0.17511	0.465232	0.200777
	Sample 1332	0.222495	0.463185	0.358667	0.114799	0.233377	0.426534	0.128737
	Sample 1333	0.319709	0.453136	0.309805	-0.0399248	0.186715	0.548665	0.153511
	Sample 1334	0.27563	0.572643	0.432217	-0.00763319	0.192346	0.418086	0.275349
	Sample 1335	0.195362	0.461011	0.243131	0.00609157	0.123753	0.493224	0.196539
	Sample 1336	0.166984	0.516413	0.257846	0.0950223	0.263044	0.419354	0.0532045
	Sample 1337	0.210587	0.459668	0.312219	0.0943132	0.241819	0.453646	0.0964619
	Sample 1338	0.238891	0.43269	0.33702	0.0541588	0.194743	0.356606	0.266106
	Sample 1339	0.267361	0.528936	0.292302	0.0865969	0.14753	0.473289	0.162915
	Sample 1340	0.19589	0.476654	0.310906	0.044623	0.10764	0.444206	0.206015
	Sample 1341	0.261736	0.49921	0.234123	0.0384118	0.141749	0.503295	0.126576
	Sample 1342	0.232069	0.477272	0.272532	0.0214782	0.225398	0.477403	0.161161
	Sample 1343	0.223104	0.403224	0.258019	0.0418544	0.164465	0.469284	0.239746
	Sample 1344	0.185381	0.508591	0.389664	-0.0210996	0.188831	0.357314	0.335038
	Sample 1345	0.241227	0.49511	0.250569	0.0833142	0.090736	0.467915	0.118415
	Sample 1346	0.243011	0.464514	0.360139	0.0225202	0.219774	0.475398	0.177475
	Sample 1347	0.201168	0.470041	0.317189	0.0007312	0.171037	0.441837	0.237326
	Sample 1348	0.169537	0.484177	0.294479	0.0282217	0.299717	0.432648	0.107187
	Sample 1349	0.226985	0.549515	0.378124	0.0456076	0.220947	0.426943	0.188447
	Sample 1350	0.279652	0.461747	0.325954	-0.00141532	0.198028	0.394812	0.210047
	Sample 1351	0.195418	0.41797	0.243658	0.071524	0.208077	0.441797	0.182014
	Sample 1352	0.179427	0.463074	0.221523	0.01855	0.330901	0.340762	0.133485
	Sample 1353	0.262318	0.428377	0.310421	-0.0201236	0.235093	0.461746	0.17336
	Sample 1354	0.104148	0.509453	0.281923	0.0402931	0.170924	0.464998	0.218336
	Sample 1355	0.304618	0.467349	0.315775	0.114612	0.213657	0.454436	0.0798139
	Sample 1356	0.183714	0.490861	0.272534	0.00540697	0.1974	0.453937	0.14507
	Sample 1357	0.228697	0.46749	0.331405	0.0115388	0.263855	0.364266	0.222315
	Sample 1358	0.180652	0.527603	0.278227	-0.161365	0.100325	0.532452	0.248061
	Sample 1359	0.298313	0.437342	0.31592	0.144274	0.260586	0.423804	0.109097
	Sample 1360	0.30538	0.496627	0.35591	0.0558725	0.173905	0.402535	0.201163
	Sample 1361	0.202493	0.490303	0.322039	0.0389792	0.270439	0.467886	0.0705723
	Sample 1362	0.283381	0.504475	0.414709	-0.024212	0.162332	0.415806	0.32858
	Sample 1363	0.296236	0.479707	0.354027	0.0964519	0.273391	0.378885	0.0629613
	Sample 1364	0.361755	0.441217	0.431046	0.143636	0.193933	0.463523	0.124791
	Sample 1365	0.314378	0.517088	0.396551	0.0284847	0.222676	0.48998	0.145332
	Sample 1366	0.15729	0.458059	0.272905	-0.0181789	0.187003	0.508706	0.172048
	Sample 1367	0.156391	0.467185	0.261475	-0.00637733	0.276022	0.45941	0.0538615
	Sample 1368	0.15885	0.498958	0.30409	-0.0938707	0.135225	0.54084	0.226408
	Sample 1369	0.259374	0.48475	0.311937	0.0440749	0.178767	0.384092	0.205586
	Sample 1370	0.124592	0.524733	0.16666	-0.0118155	0.158816	0.527852	0.165076
	Sample 1371	0.305524	0.418863	0.31638	0.0447902	0.21224	0.425736	0.21542
	Sample 1372	0.165398	0.492765	0.231926	0.071114	0.213993	0.359299	0.154123
	Sample 1373	0.256883	0.463214	0.378853	-0.00926547	0.221979	0.387161	0.216383
	Sample 1374	0.321378	0.494688	0.346906	0.0849805	0.213217	0.392958	0.174037
	Sample 1375	0.220445	0.477102	0.318272	0.0558534	0.160487	0.472311	0.12024
	Sample 1376	0.180427	0.469564	0.21623	0.0507437	0.125827	0.421302	0.148985
	Sample 1377	0.122212	0.441331	0.236982	-0.0164158	0.299598	0.35241	0.228878
	Sample 1378	0.24992	0.48705	0.338639	0.0239543	0.171814	0.432686	0.142367
	Sample 1379	0.237417	0.47122	0.337881	0.0111676	0.277866	0.404164	0.221073
	Sample 1380	0.243822	0.486296	0.304018	0.0672033	0.211735	0.434636	0.19744
	Sample 1381	0.186729	0.426522	0.333775	0.05445	0.25903	0.443097	0.161852
	Sample 1382	0.316587	0.477418	0.371514	0.0199252	0.24556	0.397245	0.241215
	Sample 1383	0.238197	0.466432	0.301153	0.0460249	0.179523	0.3885	0.187886
	Sample 1384	0.220254	0.419232	0.298355	-0.00494718	0.121761	0.511056	0.186321
	Sample 1385	0.216823	0.416216	0.279324	0.0184518	0.143435	0.446536	0.2185
	Sample 1386	0.153592	0.44893	0.29366	0.00697877	0.233332	0.440643	0.178175
	Sample 1387	0.248412	0.38192	0.399926	0.0226157	0.215851	0.377488	0.255198
	Sample 1388	0.201363	0.472079	0.29516	0.0756188	0.263124	0.44489	0.117128
	Sample 1389	0.257943	0.530352	0.337164	0.0163112	0.160967	0.479681	0.192089
	Sample 1390	0.235617	0.42707	0.345501	0.0683931	0.216484	0.457522	0.130377
	Sample 1391	0.306857	0.391891	0.367116	0.0695111	0.19647	0.423807	0.175869
	Sample 1392	0.287963	0.410207	0.313361	0.0190692	0.215457	0.454344	0.18486
	Sample 1393	0.192755	0.474811	0.330131	-0.0262544	0.240881	0.424465	0.152358
	Sample 1394	0.248511	0.452331	0.377799	-0.0179775	0.236527	0.458904	0.221161
	Sample 1395	0.272203	0.5103	0.30387	0.0960633	0.123346	0.50799	0.123564
	Sample 1396	0.233976	0.4487	0.256757	0.0847773	0.182314	0.473282	0.10546
	Sample 1397	0.265602	0.460595	0.39998	0.102478	0.203226	0.373731	0.22577
	Sample 1398	0.295691	0.38676	0.35977	0.0861403	0.154552	0.42582	0.210986
	Sample 1399	0.205865	0.416014	0.34694	-0.066298	0.195854	0.449437	0.218571
	Sample 1400	0.332387	0.514868	0.352826	-0.0613265	0.281352	0.427638	0.227084
	Sample 1401	0.194818	0.474874	0.338924	0.0775873	0.168851	0.496347	0.146005
	Sample 1402	0.195257	0.456812	0.272329	0.03344	0.215609	0.416338	0.176824
	Sample 1403	0.293367	0.48584	0.378917	0.0615336	0.197545	0.428666	0.167256
	Sample 1404	0.14538	0.429283	0.271791	-0.0177462	0.169825	0.385164	0.278001
	Sample 1405	0.215141	0.510217	0.403675	0.0175954	0.143322	0.506578	0.220416
	Sample 1406	0.245403	0.485747	0.295024	-0.00524065	0.225745	0.416619	0.21351
	Sample 1407	0.272971	0.478296	0.333395	0.109588	0.233639	0.454788	0.106866
	Sample 1408	0.195976	0.502695	0.271028	-0.00877974	0.244605	0.420798	0.176078
	Sample 1409	0.289669	0.473141	0.31722	0.0777936	0.177073	0.409197	0.136545
	Sample 1410	0.225658	0.478722	0.288116	0.033798	0.153769	0.410498	0.251967
	Sample 1411	0.206048	0.48462	0.286512	0.127454	0.265523	0.40863	0.116589
	Sample 1412	0.194258	0.43177	0.306682	-0.00035543	0.217376	0.374674	0.206756
	Sample 1413	0.215367	0.489751	0.299924	0.0850841	0.190208	0.438892	0.155517
	Sample 1414	0.25413	0.474453	0.335976	-0.0146914	0.237151	0.368945	0.245128
	Sample 1415	0.205202	0.49862	0.436255	0.0356063	0.104972	0.451365	0.274525
	Sample 1416	0.234367	0.461216	0.406357	0.0213628	0.268271	0.39856	0.172817
	Sample 1417	0.272254	0.453336	0.346844	0.0105002	0.154094	0.505187	0.202224
	Sample 1418	0.226156	0.442538	0.339068	0.0156937	0.217251	0.438986	0.177862
	Sample 1419	0.260375	0.519984	0.282434	0.0504964	0.228242	0.417154	0.18356
	Sample 1420	0.198492	0.471522	0.317618	0.0378688	0.237538	0.455407	0.119062
	Sample 1421	0.262765	0.445864	0.25991	0.0291861	0.211905	0.439714	0.247069
	Sample 1422	0.207712	0.477726	0.32755	-0.0702553	0.216662	0.329568	0.286544
	Sample 1423	0.24976	0.453262	0.255232	0.0285626	0.135955	0.450997	0.1881
	Sample 1424	0.313706	0.506744	0.440619	0.0208611	0.174515	0.423211	0.275659
	Sample 1425	0.145716	0.465283	0.331935	-0.0506705	0.153441	0.455911	0.218456
	Sample 1426	0.29261	0.456719	0.385004	-0.00117043	0.195728	0.468092	0.193618
	Sample 1427	0.234497	0.452362	0.349644	0.0116885	0.167351	0.490633	0.225189
	Sample 1428	0.260254	0.469923	0.270034	0.0605718	0.187327	0.469248	0.100684
	Sample 1429	0.292024	0.483478	0.343067	-0.0111428	0.312728	0.391147	0.136095
	Sample 1430	0.262478	0.404672	0.342461	-0.050788	0.304889	0.35672	0.252565
	Sample 1431	0.239211	0.460077	0.310484	0.0546869	0.249605	0.435334	0.107349
	Sample 1432	0.245531	0.495245	0.322698	-0.000598458	0.206096	0.453167	0.180098
	Sample 1433	0.272855	0.513162	0.364226	0.0588556	0.244134	0.457822	0.150514
	Sample 1434	0.200554	0.450536	0.306747	-0.00415145	0.119838	0.469118	0.233121
	Sample 1435	0.373494	0.504175	0.338352	0.186457	0.171039	0.420502	0.0678454
	Sample 1436	0.173945	0.457485	0.274703	0.0209969	0.225828	0.413083	0.134224
	Sample 1437	0.252024	0.469682	0.301817	0.0679956	0.175861	0.484639	0.120524
	Sample 1438	0.169091	0.433554	0.248281	0.0153787	0.237669	0.443862	0.114213
	Sample 1439	0.211391	0.453213	0.24301	0.110009	0.262043	0.460768	0.087489
	Sample 1440	0.166743	0.405443	0.251915	0.00492945	0.187212	0.406345	0.230135
	Sample 1441	0.170304	0.443244	0.27275	0.0171526	0.207834	0.479115	0.129023
	Sample 1442	0.29714	0.444812	0.289324	0.0855082	0.18879	0.43475	0.134916
	Sample 1443	0.280916	0.430041	0.345792	0.0978452	0.216048	0.452408	0.143126
	Sample 1444	0.205822	0.45772	0.250972	0.0444	0.224572	0.479991	0.155977
	Sample 1445	0.136495	0.4648	0.299147	0.0258395	0.277889	0.448713	0.125014
	Sample 1446	0.22095	0.513083	0.284866	0.0585015	0.212281	0.429003	0.125195
	Sample 1447	0.171417	0.481063	0.28935	0.0552577	0.185936	0.460168	0.162104
	Sample 1448	0.236716	0.435676	0.29249	0.0173766	0.218798	0.489917	0.160445
	Sample 1449	0.238292	0.396535	0.30078	0.0120248	0.206695	0.419107	0.201108
	Sample 1450	0.230345	0.506566	0.304962	0.0803656	0.182495	0.461933	0.0976221
	Sample 1451	0.263889	0.565886	0.336839	0.024655	0.130113	0.523781	0.167355
	Sample 1452	0.345428	0.523897	0.41522	-0.0134754	0.22216	0.428394	0.296874
	Sample 1453	0.315466	0.457524	0.322312	0.0747181	0.097465	0.399799	0.261022
	Sample 1454	0.189145	0.481453	0.333573	-0.0526741	0.283243	0.456534	0.174719
	Sample 1455	0.244464	0.397003	0.281564	0.0184041	0.277315	0.433624	0.130549
	Sample 1456	0.226131	0.453612	0.30095	0.0795755	0.170609	0.519439	0.116477
	Sample 1457	0.155781	0.445867	0.208611	0.126428	0.221882	0.441495	0.0952082
	Sample 1458	0.295434	0.523491	0.381467	0.0852763	0.158105	0.496548	0.189218
	Sample 1459	0.242338	0.472349	0.332375	0.0172227	0.264664	0.367964	0.210087
	Sample 1460	0.181092	0.4521	0.299876	0.012916	0.247927	0.394275	0.166774
	Sample 1461	0.271259	0.455314	0.34647	0.00947316	0.298668	0.351639	0.221697
	Sample 1462	0.172822	0.458466	0.317502	-0.000444896	0.26731	0.395034	0.216731
	Sample 1463	0.140807	0.526111	0.223601	0.0395484	0.166363	0.431575	0.172151
	Sample 1464	0.162234	0.450727	0.260672	-0.0125971	0.227703	0.445622	0.194232
	Sample 1465	0.237662	0.429929	0.331856	0.0324737	0.22323	0.356568	0.215542
	Sample 1466	0.291785	0.456933	0.356669	-0.0266426	0.222911	0.388446	0.231719
	Sample 1467	0.222535	0.440618	0.26817	0.000674777	0.242338	0.457042	0.109856
	Sample 1468	0.238729	0.449591	0.323396	-0.0385485	0.236236	0.424034	0.223054
	Sample 1469	0.295578	0.496019	0.375762	0.0409125	0.183967	0.461015	0.24361
	Sample 1470	0.214303	0.504696	0.303754	-0.0342116	0.220845	0.472688	0.180422
	Sample 1471	0.175553	0.409902	0.308345	-0.0466099	0.187554	0.454615	0.24562
	Sample 1472	0.293171	0.446486	0.317827	-0.00925321	0.190341	0.41311	0.196452
	Sample 1473	0.238452	0.472336	0.372987	0.0239862	0.214237	0.401383	0.260607
	Sample 1474	0.128125	0.48406	0.222124	0.0147242	0.188263	0.445439	0.188957
	Sample 1475	0.264844	0.446893	0.326872	0.0117981	0.123491	0.467777	0.195959
	Sample 1476	0.154238	0.46369	0.340665	0.0263423	0.168818	0.474464	0.191475
	Sample 1477	0.227251	0.492234	0.281337	0.110389	0.282342	0.45471	0.0658395
	Sample 1478	0.262412	0.431354	0.295767	0.111082	0.180736	0.413823	0.130823
	Sample 1479	0.303543	0.524186	0.406235	0.00645258	0.224993	0.453987	0.24514
	Sample 1480	0.263484	0.444575	0.291307	0.1359	0.238871	0.423308	0.0371009
	Sample 1481	0.198206	0.508761	0.258129	-0.00811463	0.223436	0.461037	0.200846
	Sample 1482	0.320671	0.469738	0.396421	0.0338772	0.21036	0.457093	0.237162
	Sample 1483	0.241064	0.455844	0.276477	0.110251	0.167328	0.438835	0.12196
	Sample 1484	0.20319	0.480998	0.336028	-0.0600298	0.181207	0.435971	0.262859
	Sample 1485	0.314968	0.562543	0.374849	-0.00343944	0.154132	0.425521	0.265599
	Sample 1486	0.194841	0.506923	0.334546	0.0394377	0.207532	0.373775	0.223259
	Sample 1487	0.291169	0.488277	0.414111	0.00615165	0.202166	0.384844	0.287832
	Sample 1488	0.288934	0.47424	0.360559	0.118918	0.185015	0.398115	0.169324
	Sample 1489	0.23636	0.398953	0.351139	-0.0345019	0.2246	0.379691	0.185338
	Sample 1490	0.239283	0.455166	0.337673	0.00910309	0.183158	0.459672	0.148514
	Sample 1491	0.271373	0.428911	0.322891	-0.0564945	0.222219	0.486717	0.188145
	Sample 1492	0.303452	0.456192	0.337476	0.00101164	0.191875	0.447169	0.183151
	Sample 1493	0.168178	0.451739	0.297363	0.0368914	0.20485	0.446145	0.189517
	Sample 1494	0.285771	0.529871	0.374551	0.00117905	0.161028	0.456003	0.213553
	Sample 1495	0.14405	0.418131	0.341626	0.0149251	0.209771	0.407634	0.221984
	Sample 1496	0.218889	0.504047	0.361098	0.180412	0.196115	0.425351	0.103039
	Sample 1497	0.219041	0.466797	0.278254	0.077075	0.223118	0.41978	0.125611
	Sample 1498	0.289735	0.487006	0.363291	0.0726293	0.186869	0.457853	0.164327
	Sample 1499	0.235647	0.366497	0.230369	0.0364106	0.205741	0.441215	0.145413
	Sample 1500	0.35734	0.521588	0.421096	0.0207092	0.243517	0.392422	0.209382
	Sample 1501	0.167991	0.474826	0.219635	0.132223	0.255899	0.395478	0.089928
	Sample 1502	0.221459	0.554584	0.33105	0.0444294	0.128964	0.465663	0.216828
	Sample 1503	0.282506	0.503285	0.422605	0.028736	0.204871	0.424818	0.232478
	Sample 1504	0.273357	0.454162	0.391364	0.00790434	0.231664	0.387393	0.218386
	Sample 1505	0.321531	0.393867	0.357659	0.0557451	0.285645	0.42379	0.165156
	Sample 1506	0.21247	0.453648	0.307411	0.014769	0.270153	0.461009	0.117209
	Sample 1507	0.161684	0.461711	0.267977	-0.00928677	0.175789	0.515343	0.174582
	Sample 1508	0.315347	0.44143	0.397766	0.0750958	0.29766	0.388808	0.12179
	Sample 1509	0.175433	0.45587	0.357929	-0.0117827	0.169423	0.452223	0.190653
	Sample 1510	0.271319	0.457566	0.340356	-0.0203245	0.217381	0.439884	0.256803
	Sample 1511	0.250129	0.468647	0.323198	0.0772983	0.204928	0.391493	0.217123
	Sample 1512	0.268429	0.507828	0.351603	0.0151034	0.175122	0.48731	0.188254
	Sample 1513	0.317299	0.508114	0.398019	0.0226689	0.211722	0.428561	0.181994
	Sample 1514	0.145451	0.485684	0.309745	-0.055083	0.118719	0.494352	0.298954
	Sample 1515	0.147961	0.501881	0.295134	0.0714479	0.290749	0.438826	0.0905499
	Sample 1516	0.186678	0.46087	0.297178	-0.0567373	0.154269	0.442458	0.277933
	Sample 1517	0.279617	0.457522	0.363452	0.017942	0.326263	0.398581	0.149378
	Sample 1518	0.232379	0.414697	0.218506	0.0572538	0.214907	0.421625	0.130368
	Sample 1519	0.243732	0.437398	0.22754	-0.0368409	0.252991	0.448441	0.116105
	Sample 1520	0.325227	0.39645	0.328496	0.0445053	0.226277	0.434081	0.162301
	Sample 1521	0.156596	0.528457	0.267566	-0.0301609	0.221926	0.472575	0.146367
	Sample 1522	0.20696	0.448248	0.270267	0.00723271	0.226583	0.364241	0.189071
	Sample 1523	0.213185	0.483528	0.27498	-0.00117264	0.0959426	0.563356	0.172599
	Sample 1524	0.290638	0.477285	0.338358	-0.0357167	0.171537	0.479501	0.193392
	Sample 1525	0.211708	0.495025	0.236374	0.0180573	0.17146	0.469204	0.172004
	Sample 1526	0.187847	0.534056	0.284954	0.0149552	0.177553	0.480218	0.138139
	Sample 1527	0.25243	0.471386	0.350096	0.0801501	0.247	0.435348	0.123941
	Sample 1528	0.20242	0.555135	0.316403	-0.0224374	0.101954	0.499441	0.241101
	Sample 1529	0.373834	0.483902	0.355906	-0.0608423	0.180539	0.446099	0.246977
	Sample 1530	0.268657	0.551952	0.323391	0.0654666	0.231887	0.495375	0.0821992
	Sample 1531	0.261889	0.498606	0.390655	0.0186808	0.143147	0.512544	0.200879
	Sample 1532	0.179498	0.460982	0.331484	-0.0608672	0.178792	0.451402	0.245431
	Sample 1533	0.313655	0.476322	0.325794	0.0193796	0.196369	0.37886	0.209013
	Sample 1534	0.249605	0.490143	0.330587	0.0481471	0.146327	0.473208	0.176085
	Sample 1535	0.242041	0.423323	0.273574	0.135073	0.237124	0.422054	0.040152
	Sample 1536	0.210217	0.479854	0.332129	0.110908	0.22458	0.42634	0.107711
	Sample 1537	0.224344	0.484917	0.28317	0.00590371	0.145415	0.520083	0.180424
	Sample 1538	0.231411	0.494701	0.373934	0.0600941	0.176254	0.419478	0.190606
	Sample 1539	0.25311	0.48848	0.278088	0.0187869	0.243788	0.428289	0.201864
	Sample 1540	0.0809788	0.507001	0.29901	0.0128649	0.141255	0.539269	0.169102
	Sample 1541	0.213795	0.487776	0.322734	-0.0354567	0.306477	0.378715	0.161878
	Sample 1542	0.255165	0.408508	0.348188	-0.0187117	0.177867	0.398898	0.292538
	Sample 1543	0.241531	0.493896	0.288464	0.161888	0.159752	0.457076	0.0547338
	Sample 1544	0.322191	0.447614	0.374128	-0.0516239	0.0807957	0.476245	0.241257
	Sample 1545	0.255477	0.503629	0.342484	-0.0183423	0.257044	0.438849	0.231066
	Sample 1546	0.293829	0.522569	0.352952	-0.000928644	0.181447	0.407796	0.220018
	Sample 1547	0.134326	0.505074	0.236485	-0.0468961	0.129813	0.535521	0.271993
	Sample 1548	0.181577	0.444775	0.319862	0.101993	0.145749	0.399003	0.155298
	Sample 1549	0.242499	0.490535	0.306343	0.0295559	0.259192	0.426912	0.127955
	Sample 1550	0.271388	0.425465	0.347842	0.0463362	0.186281	0.493481	0.144099
	Sample 1551	0.253053	0.502475	0.295738	0.0355583	0.150315	0.543918	0.173712
	Sample 1552	0.183739	0.422196	0.21515	0.0229034	0.165741	0.370857	0.20058
	Sample 1553	0.288158	0.527256	0.428613	0.0187357	0.198192	0.488634	0.191542
	Sample 1554	0.343069	0.511771	0.407067	0.0213201	0.208606	0.496399	0.161581
	Sample 1555	0.333803	0.43224	0.364273	0.0573201	0.171436	0.460329	0.147704
	Sample 1556	0.232188	0.493322	0.335281	0.0743717	0.0663143	0.45804	0.277126
	Sample 1557	0.156013	0.469657	0.229996	0.0579183	0.20488	0.433686	0.107444
	Sample 1558	0.232807	0.469064	0.236211	0.020985	0.191878	0.419597	0.156969
	Sample 1559	0.322029	0.415111	0.29902	0.0746557	0.176222	0.452451	0.136097
	Sample 1560	0.243145	0.451101	0.283747	0.0538164	0.239195	0.430534	0.123678
	Sample 1561	0.292852	0.507049	0.303667	0.0614008	0.194988	0.472796	0.0878021
	Sample 1562	0.251637	0.400241	0.281691	0.0517289	0.162813	0.460383	0.189559
	Sample 1563	0.247223	0.442905	0.287279	0.101963	0.170806	0.437495	0.141614
	Sample 1564	0.231869	0.470157	0.38115	-0.0889349	0.223389	0.386317	0.311945
	Sample 1565	0.242573	0.492261	0.387726	0.00551286	0.256159	0.459427	0.148743
	Sample 1566	0.261517	0.42685	0.325974	-0.00703343	0.149761	0.49307	0.188157
	Sample 1567	0.312783	0.498635	0.403561	0.0841817	0.244864	0.445355	0.196381
	Sample 1568	0.133172	0.472592	0.272911	0.0372517	0.170913	0.534241	0.0957672
	Sample 1569	0.233356	0.446148	0.234991	0.135908	0.141485	0.407022	0.11307
	Sample 1570	0.269846	0.461626	0.255635	0.0336902	0.203953	0.440499	0.187155
	Sample 1571	0.111734	0.371656	0.209972	0.0341412	0.288777	0.403841	0.158917
	Sample 1572	0.21177	0.499289	0.324535	-0.0450436	0.291344	0.447851	0.154736
	Sample 1573	0.191759	0.420301	0.259513	0.0174263	0.28419	0.403443	0.183032
	Sample 1574	0.229225	0.435262	0.291462	0.0315958	0.205851	0.407037	0.15023
	Sample 1575	0.280451	0.425027	0.28091	0.00933644	0.317045	0.353178	0.196784
	Sample 1576	0.206159	0.42715	0.305833	0.0448138	0.153669	0.42544	0.186386
	Sample 1577	0.256638	0.493747	0.302319	0.0672255	0.258042	0.381664	0.175725
	Sample 1578	0.283524	0.513023	0.340719	0.0305394	0.204178	0.399863	0.178776
	Sample 1579	0.223096	0.349704	0.291735	0.0320289	0.168074	0.414153	0.176496
	Sample 1580	0.23474	0.440981	0.361318	-0.0517456	0.201349	0.386214	0.257939
	Sample 1581	0.286905	0.457138	0.346293	0.0871389	0.159516	0.430506	0.141783
	Sample 1582	0.151603	0.483284	0.234326	-0.0040806	0.230441	0.396697	0.130066
	Sample 1583	0.245812	0.461148	0.32064	0.000296845	0.264796	0.394707	0.190424
	Sample 1584	0.140093	0.466025	0.276576	0.0143301	0.219758	0.435033	0.156862
	Sample 1585	0.177906	0.451868	0.323805	0.0787937	0.186648	0.446603	0.127888
	Sample 1586	0.257599	0.46553	0.328354	-0.0472572	0.124616	0.46913	0.233825
	Sample 1587	0.234508	0.50995	0.291899	-0.0306646	0.153884	0.492672	0.214177
	Sample 1588	0.241891	0.444825	0.209259	0.102073	0.258698	0.377955	0.108874
	Sample 1589	0.210586	0.454805	0.351616	0.029684	0.164982	0.441335	0.235262
	Sample 1590	0.266526	0.425548	0.322544	0.0377114	0.262952	0.454534	0.160601
	Sample 1591	0.237979	0.504262	0.297875	-0.0420114	0.14177	0.517985	0.197724
	Sample 1592	0.220525	0.468562	0.327509	0.050074	0.181619	0.428171	0.121491
	Sample 1593	0.226089	0.45941	0.271338	0.0245513	0.11239	0.461484	0.158296
	Sample 1594	0.24811	0.445318	0.319584	-0.00543723	0.202902	0.473423	0.150538
	Sample 1595	0.218256	0.442271	0.232418	-0.0223873	0.194709	0.437192	0.208088
	Sample 1596	0.162123	0.423165	0.238694	0.0723562	0.290818	0.479965	0.0290653
	Sample 1597	0.262719	0.464819	0.392686	0.0257539	0.214082	0.426079	0.244498
	Sample 1598	0.15022	0.450147	0.239579	0.00925292	0.164564	0.410019	0.234247
	Sample 1599	0.184038	0.447458	0.231001	-0.0126646	0.169692	0.498723	0.0628466
	Sample 1600	0.231776	0.421468	0.247105	0.0100293	0.154804	0.480424	0.139597
	Sample 1601	0.322457	0.507271	0.432991	0.0267996	0.193598	0.510742	0.160114
	Sample 1602	0.0976515	0.44078	0.214452	-0.0413914	0.192104	0.440805	0.17791
	Sample 1603	0.225482	0.448526	0.35396	-0.0136609	0.222989	0.402264	0.211528
	Sample 1604	0.23957	0.454941	0.349186	0.0384529	0.23318	0.441075	0.100219
	Sample 1605	0.0624114	0.483762	0.221859	-0.0699321	0.282254	0.444905	0.175703
	Sample 1606	0.172268	0.438996	0.340149	0.0236446	0.18078	0.406746	0.236803
	Sample 1607	0.167581	0.4601	0.340563	0.0720396	0.251314	0.436615	0.153433
	Sample 1608	0.107105	0.442371	0.272682	-0.0585858	0.179765	0.420191	0.253279
	Sample 1609	0.0971851	0.450744	0.207819	0.0167673	0.271819	0.417696	0.0845989
	Sample 1610	0.281339	0.441179	0.268664	-0.0110869	0.161131	0.474273	0.245708
	Sample 1611	0.315543	0.435584	0.374886	-0.0760105	0.170043	0.455868	0.279473
	Sample 1612	0.222273	0.481612	0.237009	0.0051388	0.160154	0.479712	0.167263
	Sample 1613	0.0567268	0.415766	0.160087	0.0583616	0.279121	0.370296	0.159616
	Sample 1614	0.331542	0.470495	0.314155	-0.00757078	0.171055	0.496848	0.144169
	Sample 1615	0.147578	0.444887	0.238597	-0.0317429	0.185652	0.474179	0.220771
	Sample 1616	0.245553	0.422671	0.332582	0.0801301	0.205204	0.475663	0.120605
	Sample 1617	0.26344	0.438241	0.333717	0.0432906	0.196021	0.398485	0.215997
	Sample 1618	0.263177	0.494862	0.365771	-0.0144628	0.168134	0.51649	0.216587
	Sample 1619	0.332419	0.451309	0.387065	0.00796766	0.264462	0.435615	0.206649
	Sample 1620	0.152571	0.418521	0.342876	-0.065303	0.280702	0.439617	0.202795
	Sample 1621	0.120308	0.503909	0.162222	0.00225995	0.161835	0.476897	0.19872
	Sample 1622	0.222842	0.502115	0.32857	-0.0343087	0.207685	0.385252	0.215656
	Sample 1623	0.115349	0.464133	0.239002	0.0184181	0.128823	0.507811	0.146222
	Sample 1624	0.319451	0.449869	0.371135	0.049348	0.140688	0.429249	0.202145
	Sample 1625	0.259751	0.483245	0.402733	-0.0171244	0.17285	0.539709	0.202738
	Sample 1626	0.341501	0.510357	0.455953	-0.00507961	0.152138	0.450607	0.283684
	Sample 1627	0.220037	0.406041	0.281673	-0.00384463	0.199611	0.458748	0.159726
	Sample 1628	0.236089	0.494244	0.308674	0.0881453	0.174647	0.384443	0.205964
	Sample 1629	0.306721	0.45481	0.409775	0.108725	0.194958	0.396212	0.202433
	Sample 1630	0.26845	0.524376	0.413953	0.0547227	0.19184	0.421492	0.226428
	Sample 1631	0.228276	0.491378	0.354273	0.0637223	0.1921	0.505755	0.0864846
	Sample 1632	0.254815	0.449022	0.359761	-0.0355677	0.165709	0.447784	0.277475
	Sample 1633	0.221252	0.408685	0.242088	-0.00284235	0.190297	0.434017	0.214395
	Sample 1634	0.302778	0.444817	0.298236	0.0876013	0.181904	0.479117	0.0375052
	Sample 1635	0.272273	0.511222	0.351841	0.0112571	0.208297	0.424019	0.187587
	Sample 1636	0.183526	0.444594	0.327345	-0.0155395	0.23558	0.349388	0.21677
	Sample 1637	0.318082	0.450315	0.331221	0.0465599	0.23705	0.388124	0.190983
	Sample 1638	0.231504	0.508389	0.29731	0.0972913	0.230259	0.496559	0.0295954
	Sample 1639	0.185347	0.483152	0.39836	-0.0844018	0.160724	0.427851	0.286875
	Sample 1640	0.22872	0.460794	0.382549	-0.0127124	0.100901	0.498248	0.216988
	Sample 1641	0.316722	0.542535	0.364497	0.0427268	0.182734	0.460513	0.226392
	Sample 1642	0.308816	0.455022	0.324527	0.0567893	0.216873	0.51176	0.121368
	Sample 1643	0.278465	0.493616	0.368918	0.0077687	0.195398	0.508596	0.160408
	Sample 1644	0.284917	0.531504	0.353752	0.0383626	0.190493	0.420525	0.182287
	Sample 1645	0.219379	0.429281	0.311337	0.0621807	0.268023	0.359721	0.144515
	Sample 1646	0.196326	0.474476	0.280334	-0.0363229	0.180758	0.466976	0.181066
	Sample 1647	0.160612	0.466932	0.283968	0.075882	0.180278	0.40897	0.167366
	Sample 1648	0.243338	0.482242	0.380067	-0.0274463	0.216992	0.422781	0.238845
	Sample 1649	0.144162	0.43949	0.289635	-0.0467708	0.256068	0.41354	0.178485
	Sample 1650	0.312865	0.488507	0.382028	0.0546988	0.209166	0.40776	0.221015
	Sample 1651	0.221779	0.428838	0.259617	-0.00754712	0.240211	0.446228	0.155847
	Sample 1652	0.297376	0.492732	0.382789	0.128308	0.247469	0.360546	0.141512
	Sample 1653	0.304838	0.515203	0.372909	0.121173	0.19516	0.329323	0.174269
	Sample 1654	0.345677	0.471484	0.334049	0.0172869	0.204048	0.482981	0.164577
	Sample 1655	0.244298	0.358119	0.274408	0.0495902	0.318504	0.331649	0.143806
	Sample 1656	0.243327	0.477339	0.303503	0.0739122	0.150848	0.477696	0.136794
	Sample 1657	0.182649	0.475104	0.272735	0.0111306	0.220625	0.439405	0.17327
	Sample 1658	0.195703	0.501407	0.313073	0.0614193	0.135939	0.470784	0.180258
	Sample 1659	0.190873	0.395121	0.228283	-0.036133	0.163526	0.493504	0.185023
	Sample 1660	0.179296	0.442873	0.222804	0.121609	0.272634	0.484041	0.0318189
	Sample 1661	0.274239	0.49958	0.393818	-0.0387524	0.182053	0.462656	0.24782
	Sample 1662	0.234929	0.435481	0.242861	0.15833	0.224414	0.486148	-0.0458367
	Sample 1663	0.208691	0.48514	0.307108	0.0457685	0.241318	0.471551	0.139585
	Sample 1664	0.304901	0.443949	0.322324	0.0270369	0.255599	0.406401	0.176562
	Sample 1665	0.243573	0.426954	0.359098	0.00148879	0.216132	0.401597	0.217358
	Sample 1666	0.289351	0.389822	0.301206	0.029755	0.188477	0.38482	0.165273
	Sample 1667	0.255075	0.48168	0.334947	0.0704434	0.271759	0.401104	0.124637
	Sample 1668	0.226557	0.496236	0.336796	-0.0151646	0.12263	0.543923	0.189683
	Sample 1669	0.330978	0.509321	0.317454	0.138582	0.159311	0.494247	0.07217
	Sample 1670	0.27351	0.490805	0.317313	0.0559792	0.160299	0.452481	0.186288
	Sample 1671	0.210622	0.434187	0.302395	0.0106734	0.261604	0.383182	0.158594
	Sample 1672	0.193471	0.433292	0.28459	-0.023983	0.0974922	0.450441	0.315254
	Sample 1673	0.220524	0.511306	0.370355	-0.0450102	0.194944	0.474831	0.231862
	Sample 1674	0.230657	0.517905	0.286512	0.0166558	0.201055	0.457925	0.126028
	Sample 1675	0.18441	0.528502	0.242576	0.0317422	0.222747	0.495664	0.175206
	Sample 1676	0.211787	0.520376	0.361109	-0.0679654	0.222203	0.465124	0.205574
	Sample 1677	0.239307	0.559036	0.343091	-0.0442387	0.131307	0.463936	0.233014
	Sample 1678	0.162496	0.440225	0.29544	-0.00974932	0.175204	0.401313	0.290739
	Sample 1679	0.202155	0.34682	0.207909	0.0914271	0.271185	0.402227	0.132094
	Sample 1680	0.221676	0.505854	0.288824	-0.00530254	0.144527	0.438588	0.22705
	Sample 1681	0.362159	0.406957	0.372862	0.155262	0.259974	0.406306	0.142735
	Sample 1682	0.301112	0.448425	0.343966	0.0993947	0.195376	0.466286	0.113423
	Sample 1683	0.203197	0.432893	0.239437	0.0713274	0.202849	0.408206	0.076837
	Sample 1684	0.305063	0.455883	0.282015	0.0284008	0.279809	0.394794	0.181199
	Sample 1685	0.213312	0.430861	0.266569	-0.00341795	0.255446	0.421365	0.202435
	Sample 1686	0.327885	0.465096	0.314981	0.137937	0.180607	0.50634	0.033279
	Sample 1687	0.198055	0.400377	0.239177	-0.0360702	0.192359	0.460843	0.180017
	Sample 1688	0.166043	0.490201	0.330693	-0.0436518	0.176148	0.474928	0.214012
	Sample 1689	0.274916	0.492281	0.29301	0.0931502	0.236711	0.473995	0.0860826
	Sample 1690	0.261151	0.455212	0.395956	-0.0414053	0.267387	0.426505	0.230025
	Sample 1691	0.249722	0.525169	0.333917	0.109717	0.215844	0.381525	0.163681
	Sample 1692	0.223087	0.449139	0.262757	0.149912	0.245978	0.441866	0.00381214
	Sample 1693	0.259739	0.488527	0.254868	0.0806619	0.247498	0.390922	0.109033
	Sample 1694	0.233328	0.504581	0.342587	0.013414	0.175906	0.425074	0.247819
	Sample 1695	0.220274	0.485874	0.286141	-0.00069822	0.226668	0.486818	0.113357
	Sample 1696	0.304842	0.509787	0.279234	-0.0560063	0.223098	0.427089	0.270716
	Sample 1697	0.217063	0.449396	0.346397	0.0359131	0.25445	0.389404	0.19289
	Sample 1698	0.273729	0.42492	0.334886	0.0921949	0.243562	0.440137	0.0844389
	Sample 1699	0.245144	0.523069	0.363705	0.0567136	0.241991	0.391724	0.214862
	Sample 1700	0.285102	0.391224	0.338091	0.0497562	0.256405	0.34406	0.17337
	Sample 1701	0.298604	0.454969	0.330031	0.0484037	0.237179	0.368681	0.130994
	Sample 1702	0.12419	0.484975	0.244985	0.00543859	0.17982	0.420224	0.242826
	Sample 1703	0.239662	0.496356	0.362607	0.0573793	0.219216	0.412071	0.181028
	Sample 1704	0.270081	0.473248	0.3487	0.0352329	0.173576	0.464785	0.192192
	Sample 1705	0.252477	0.398436	0.25699	0.0183825	0.155736	0.478171	0.186437
	Sample 1706	0.240849	0.476149	0.326033	0.0442209	0.169527	0.404581	0.238635
	Sample 1707	0.157974	0.545695	0.28679	-0.0155325	0.154603	0.477498	0.216367
	Sample 1708	0.248875	0.425719	0.356032	-0.0629105	0.152607	0.39979	0.362516
	Sample 1709	0.286077	0.471132	0.30953	-0.01348	0.213087	0.459613	0.225545
	Sample 1710	0.201861	0.558753	0.337708	0.0260094	0.240825	0.444878	0.0973333
	Sample 1711	0.153045	0.52435	0.260158	-0.019905	0.20435	0.410339	0.194988
	Sample 1712	0.253055	0.462494	0.313419	0.0431466	0.204672	0.38752	0.214622
	Sample 1713	0.272749	0.442995	0.292284	-0.0176895	0.244111	0.432576	0.212758
	Sample 1714	0.179192	0.448736	0.290283	-0.0507037	0.13658	0.509986	0.196036
	Sample 1715	0.309371	0.54414	0.411141	-0.0350339	0.163727	0.462137	0.260409
	Sample 1716	0.247732	0.511006	0.323443	-0.0314763	0.134752	0.549685	0.19538
	Sample 1717	0.175115	0.47877	0.288708	0.0220503	0.130148	0.453761	0.224854
	Sample 1718	0.238924	0.389312	0.356277	0.0546207	0.185509	0.404877	0.202346
	Sample 1719	0.208903	0.474967	0.341944	-0.00330323	0.279819	0.385548	0.212117
	Sample 1720	0.226178	0.448705	0.277101	0.0896892	0.22346	0.479056	0.0621321
	Sample 1721	0.211293	0.409731	0.321009	-0.00627527	0.231191	0.390137	0.150689
	Sample 1722	0.306996	0.414445	0.291238	0.165737	0.187811	0.444582	0.0983047
	Sample 1723	0.267956	0.480533	0.338927	-0.0362269	0.26302	0.429088	0.18968
	Sample 1724	0.265211	0.478668	0.397057	-0.0632079	0.18342	0.387359	0.346548
	Sample 1725	0.282217	0.466917	0.29377	0.136126	0.226505	0.414937	0.118295
	Sample 1726	0.226466	0.434034	0.166393	0.0141597	0.236533	0.408982	0.144225
	Sample 1727	0.244862	0.418599	0.330978	0.00101562	0.159867	0.351027	0.263472
	Sample 1728	0.185587	0.432148	0.206145	-0.0323566	0.262399	0.476699	0.148403
	Sample 1729	0.28416	0.429867	0.341361	0.0873553	0.17806	0.482773	0.134113
	Sample 1730	0.189703	0.447324	0.224224	0.0969962	0.263223	0.44664	0.0524094
	Sample 1731	0.246737	0.50284	0.331899	0.0156618	0.21902	0.414078	0.181485
	Sample 1732	0.281674	0.470399	0.300447	0.10848	0.207824	0.409954	-0.00301197
	Sample 1733	0.176872	0.395818	0.277919	0.0705267	0.240225	0.373454	0.138211
	Sample 1734	0.268166	0.37377	0.367829	0.0544379	0.254908	0.329066	0.242238
	Sample 1735	0.281113	0.465428	0.296312	0.0112547	0.156352	0.473651	0.182079
	Sample 1736	0.216551	0.477758	0.331396	-0.0264492	0.145438	0.44413	0.247423
	Sample 1737	0.299108	0.407347	0.294607	0.0623866	0.289513	0.347455	0.154502
	Sample 1738	0.291339	0.482915	0.351237	0.00690768	0.113023	0.425472	0.223066
	Sample 1739	0.19245	0.417413	0.251712	0.0607125	0.200742	0.463191	0.119982
	Sample 1740	0.26039	0.515247	0.397526	0.0480611	0.212328	0.439471	0.186039
	Sample 1741	0.278109	0.470827	0.2989	0.125859	0.251834	0.412521	0.120658
	Sample 1742	0.24207	0.494115	0.375395	0.00323848	0.133012	0.388796	0.237143
	Sample 1743	0.109569	0.419435	0.230491	-0.0158366	0.150542	0.429878	0.200431
	Sample 1744	0.329526	0.417679	0.334655	0.117319	0.172546	0.375006	0.193924
	Sample 1745	0.150771	0.485411	0.248882	0.00934536	0.236938	0.48316	0.137084
	Sample 1746	0.224587	0.468003	0.288098	0.0754681	0.215083	0.45202	0.134565
	Sample 1747	0.172611	0.391787	0.267136	0.0521471	0.204053	0.414201	0.139654
	Sample 1748	0.249666	0.49327	0.341309	-0.0236196	0.218602	0.47018	0.177706
	Sample 1749	0.376203	0.480024	0.415002	0.0289408	0.204069	0.413466	0.265629
	Sample 1750	0.281959	0.475296	0.332666	0.0750547	0.243193	0.457708	0.0972208
	Sample 1751	0.249406	0.401857	0.3401	0.0112138	0.301532	0.31433	0.206076
	Sample 1752	0.311639	0.453042	0.354697	0.099285	0.219832	0.487055	0.0747816
	Sample 1753	0.236804	0.44936	0.321921	0.0607009	0.151728	0.413893	0.222441
	Sample 1754	0.287089	0.463831	0.341932	-0.027189	0.141517	0.488383	0.282611
	Sample 1755	0.269656	0.469098	0.224535	-0.00565102	0.158179	0.464748	0.156031
	Sample 1756	0.268337	0.435116	0.324371	-0.00588302	0.269934	0.452135	0.211261
	Sample 1757	0.268551	0.481769	0.381656	-0.0597646	0.178902	0.397723	0.37061
	Sample 1758	0.199861	0.469107	0.325642	0.0584827	0.222997	0.429173	0.140221
	Sample 1759	0.281969	0.447898	0.363381	0.0652372	0.191319	0.42816	0.228329
	Sample 1760	0.293478	0.42552	0.359409	0.0699092	0.290583	0.391801	0.198384
	Sample 1761	0.27164	0.44968	0.324448	0.0117889	0.155921	0.364856	0.253322
	Sample 1762	0.197234	0.450292	0.305863	-0.0173624	0.116578	0.488111	0.178143
	Sample 1763	0.173289	0.550677	0.320046	-0.018541	0.193684	0.447227	0.26014
	Sample 1764	0.228713	0.485621	0.313413	-0.0447557	0.126903	0.507246	0.240542
	Sample 1765	0.294413	0.403149	0.339967	-0.0141626	0.264328	0.384596	0.197522
	Sample 1766	0.162012	0.338021	0.245904	0.0254901	0.189542	0.414918	0.19798
	Sample 1767	0.190581	0.394132	0.345728	-0.0310319	0.186968	0.481718	0.231924
	Sample 1768	0.270651	0.478137	0.315619	0.0568795	0.252914	0.429789	0.142648
	Sample 1769	0.247331	0.468541	0.293536	0.0607294	0.163356	0.398714	0.139806
	Sample 1770	0.307656	0.43081	0.41853	0.0534708	0.195592	0.388716	0.246742
	Sample 1771	0.243733	0.473844	0.297842	0.0505967	0.248072	0.483849	0.105612
	Sample 1772	0.299415	0.443089	0.372646	-0.045301	0.159691	0.451824	0.275463
	Sample 1773	0.291006	0.491309	0.347849	0.054309	0.14264	0.482197	0.200863
	Sample 1774	0.132201	0.442768	0.278778	-0.00996266	0.180476	0.494165	0.175699
	Sample 1775	0.216312	0.436061	0.326657	0.058305	0.24993	0.33858	0.158708
	Sample 1776	0.2191	0.505421	0.252827	-0.0479595	0.149434	0.45668	0.195479
	Sample 1777	0.268545	0.492667	0.437298	0.00128137	0.218574	0.341139	0.261294
	Sample 1778	0.372107	0.474157	0.409382	-0.0143663	0.172482	0.441179	0.271867
	Sample 1779	0.314801	0.311767	0.309572	0.130249	0.285644	0.453027	0.0145935
	Sample 1780	0.242382	0.507156	0.311912	-0.0586852	0.171775	0.462508	0.193835
	Sample 1781	0.154997	0.487152	0.269119	0.0182857	0.235294	0.413515	0.20609
	Sample 1782	0.211203	0.472593	0.383951	0.0262885	0.238249	0.418353	0.235165
	Sample 1783	0.176092	0.36333	0.27466	-0.0412893	0.231171	0.327853	0.319784
	Sample 1784	0.298023	0.464525	0.340648	-0.054697	0.18466	0.457682	0.218134
	Sample 1785	0.268774	0.374222	0.329757	0.0464173	0.179163	0.474739	0.128908
	Sample 1786	0.22683	0.432335	0.361896	0.0768611	0.157033	0.458665	0.149589
	Sample 1787	0.215579	0.447068	0.31425	0.0557029	0.238577	0.308732	0.206918
	Sample 1788	0.192446	0.438928	0.246623	0.0161713	0.227645	0.511163	0.133885
	Sample 1789	0.231496	0.465137	0.27807	0.0181024	0.179538	0.468062	0.175359
	Sample 1790	0.234779	0.418632	0.329913	0.0577075	0.169961	0.401775	0.173381
	Sample 1791	0.276647	0.462137	0.400057	0.0373533	0.233001	0.396777	0.166773
	Sample 1792	0.197434	0.469789	0.251201	0.0791955	0.141916	0.486462	0.137801
	Sample 1793	0.22489	0.431228	0.312462	0.0413039	0.295037	0.406552	0.139162
	Sample 1794	0.185727	0.46265	0.25065	-0.0333161	0.229894	0.401432	0.172217
	Sample 1795	0.293474	0.486115	0.304679	-0.00961449	0.163426	0.439962	0.250024
	Sample 1796	0.222102	0.438252	0.280534	0.0763132	0.256182	0.438186	0.110191
	Sample 1797	0.257386	0.509167	0.331723	0.0171775	0.241228	0.434208	0.16661
	Sample 1798	0.207848	0.466748	0.318302	0.0620978	0.264545	0.380104	0.151707
	Sample 1799	0.319861	0.433508	0.315827	0.0863518	0.191256	0.484307	0.12209
	Sample 1800	0.291083	0.475837	0.365166	-0.0341214	0.166399	0.433544	0.230357
	Sample 1801	0.199726	0.519382	0.341187	-0.00658499	0.251161	0.364109	0.24858
	Sample 1802	0.26532	0.463881	0.247631	-0.0148481	0.254791	0.439241	0.165808
	Sample 1803	0.254307	0.535615	0.366628	0.0415149	0.206412	0.430132	0.198223
	Sample 1804	0.190977	0.495364	0.288827	-0.0145791	0.239808	0.399476	0.259832
	Sample 1805	0.247183	0.450303	0.338749	0.103539	0.262818	0.466507	0.12148
	Sample 1806	0.320222	0.50302	0.333522	-4.99441e-05	0.254642	0.383353	0.188051
	Sample 1807	0.266281	0.535195	0.312138	-0.0336123	0.199274	0.462	0.222697
	Sample 1808	0.233243	0.507153	0.3061	0.0250973	0.173451	0.481148	0.172366
	Sample 1809	0.274744	0.483953	0.322733	0.082619	0.214277	0.35613	0.213018
	Sample 1810	0.200359	0.464821	0.364793	-0.0594661	0.220328	0.442827	0.247997
	Sample 1811	0.335685	0.487034	0.407492	0.106288	0.18817	0.38918	0.24244
	Sample 1812	0.290042	0.504418	0.363092	-0.00902475	0.217975	0.406889	0.253366
	Sample 1813	0.277786	0.420911	0.334342	0.0150211	0.221413	0.430484	0.176126
	Sample 1814	0.278674	0.432101	0.336532	-0.00591082	0.198922	0.42536	0.163323
	Sample 1815	0.209542	0.438663	0.316292	-0.0433415	0.183755	0.466509	0.190742
	Sample 1816	0.234865	0.491752	0.28959	0.00290572	0.194317	0.487371	0.156955
	Sample 1817	0.216991	0.472391	0.300529	-0.0277685	0.184856	0.384602	0.280733
	Sample 1818	0.242559	0.45393	0.334718	0.0115426	0.17765	0.350621	0.280154
	Sample 1819	0.132011	0.508837	0.301849	-0.01547	0.209964	0.418811	0.235131
	Sample 1820	0.244612	0.502218	0.343942	-0.0990029	0.23681	0.494908	0.212626
	Sample 1821	0.264466	0.428642	0.365545	-0.0168057	0.267859	0.363292	0.288172
	Sample 1822	0.296263	0.502137	0.398847	-0.015022	0.225578	0.509854	0.172858
	Sample 1823	0.188646	0.443538	0.264064	-0.0353684	0.224586	0.466781	0.171935
	Sample 1824	0.220593	0.418048	0.262203	0.0553217	0.204351	0.458035	0.0699367
	Sample 1825	0.18137	0.475626	0.264482	0.0382254	0.19036	0.475851	0.091317
	Sample 1826	0.26058	0.473468	0.28187	-0.00461936	0.216559	0.43368	0.135314
	Sample 1827	0.283866	0.47473	0.313462	-0.0568578	0.220554	0.439618	0.194735
	Sample 1828	0.206755	0.424344	0.270183	0.0792133	0.220183	0.434437	0.123508
	Sample 1829	0.194693	0.45814	0.31638	0.000146232	0.264378	0.442172	0.164311
	Sample 1830	0.275388	0.457164	0.257375	0.0785038	0.169658	0.430228	0.155254
	Sample 1831	0.235921	0.470852	0.278709	0.072427	0.22916	0.517042	0.0839112
	Sample 1832	0.232158	0.533286	0.379732	-0.0852576	0.110469	0.486559	0.261046
	Sample 1833	0.241654	0.502055	0.378656	0.0150703	0.221699	0.474688	0.216756
	Sample 1834	0.235776	0.45422	0.322977	0.0219579	0.161316	0.456183	0.139671
	Sample 1835	0.240871	0.505059	0.374111	-0.00552915	0.13637	0.484415	0.190914
	Sample 1836	0.373149	0.473492	0.430943	0.178529	0.25847	0.32236	0.169294
	Sample 1837	0.188542	0.464133	0.304865	-0.0134189	0.24142	0.391468	0.25908
	Sample 1838	0.181241	0.457688	0.409891	-0.0405094	0.194646	0.388778	0.279701
	Sample 1839	0.364076	0.418725	0.340031	0.139953	0.181475	0.41235	0.103707
	Sample 1840	0.263427	0.478101	0.415941	0.0116778	0.214615	0.469127	0.260098
	Sample 1841	0.111766	0.452769	0.263015	-0.0194261	0.249005	0.440159	0.119581
	Sample 1842	0.24736	0.446407	0.272449	0.0701189	0.178921	0.526912	0.104543
	Sample 1843	0.267055	0.458628	0.339082	0.0667187	0.179083	0.419964	0.194229
	Sample 1844	0.210909	0.401774	0.223848	-0.0191662	0.240798	0.473375	0.121958
	Sample 1845	0.219055	0.470814	0.357198	0.0817306	0.203081	0.389464	0.154841
	Sample 1846	0.198246	0.490687	0.360642	0.0316237	0.259053	0.427265	0.142848
	Sample 1847	0.290214	0.355738	0.350317	-0.0298587	0.169799	0.396985	0.201465
	Sample 1848	0.24688	0.484341	0.384381	-0.0166396	0.223625	0.349994	0.243771
	Sample 1849	0.120069	0.467296	0.282401	-0.0421715	0.215602	0.44979	0.230473
	Sample 1850	0.120062	0.460013	0.143698	0.0203822	0.281224	0.398615	0.0514565
	Sample 1851	0.270845	0.428128	0.332855	-0.00239778	0.258489	0.422993	0.165122
	Sample 1852	0.216274	0.442102	0.269036	0.174615	0.209798	0.442045	0.0184
	Sample 1853	0.347095	0.397185	0.338988	0.0969246	0.199273	0.452484	0.138056
	Sample 1854	0.211267	0.489615	0.268285	0.0738629	0.189521	0.416144	0.0851762
	Sample 1855	0.214509	0.553795	0.374618	0.058641	0.221952	0.450077	0.117857
	Sample 1856	0.198913	0.433634	0.29279	0.0461569	0.20364	0.451334	0.181129
	Sample 1857	0.257243	0.469963	0.229926	0.0852579	0.158224	0.407661	0.124526
	Sample 1858	0.241647	0.484794	0.303138	0.0533177	0.237113	0.451905	0.168136
	Sample 1859	0.225407	0.500326	0.347198	0.014358	0.220003	0.493538	0.145214
	Sample 1860	0.164687	0.428427	0.353672	0.0650804	0.261232	0.346393	0.209042
	Sample 1861	0.157833	0.53463	0.206347	0.0549988	0.21565	0.490323	-0.0276206
	Sample 1862	0.204616	0.401741	0.316529	0.0529777	0.273128	0.361585	0.21454
	Sample 1863	0.231113	0.480486	0.310229	0.0873711	0.186097	0.458027	0.122328
	Sample 1864	0.239642	0.478058	0.314128	0.0285532	0.250007	0.429964	0.138143
	Sample 1865	0.276441	0.481382	0.305138	0.0301449	0.177993	0.455808	0.17879
	Sample 1866	0.248582	0.484037	0.265185	0.154769	0.151565	0.47606	0.111051
	Sample 1867	0.280711	0.494396	0.419217	-0.00708099	0.260616	0.36757	0.247036
	Sample 1868	0.179529	0.478013	0.25367	-0.0531107	0.196942	0.427533	0.287198
	Sample 1869	0.186862	0.399152	0.352506	0.0205825	0.23456	0.400122	0.193418
	Sample 1870	0.258373	0.449605	0.351195	-0.0379779	0.245551	0.467017	0.165365
	Sample 1871	0.272399	0.456799	0.36453	0.0454534	0.142333	0.428175	0.209567
	Sample 1872	0.196872	0.516411	0.329206	-0.0242216	0.19746	0.427845	0.257616
	Sample 1873	0.232042	0.497983	0.273992	0.0428694	0.19419	0.463242	0.0848833
	Sample 1874	0.308315	0.439537	0.325665	0.0713606	0.199653	0.427068	0.195978
	Sample 1875	0.196549	0.479793	0.256398	-0.0488401	0.243912	0.457066	0.11646
	Sample 1876	0.222745	0.430242	0.331478	0.0767835	0.209786	0.461605	0.125036
	Sample 1877	0.362793	0.478963	0.382241	0.0414826	0.257129	0.376541	0.225668
	Sample 1878	0.190247	0.385438	0.286425	0.0678735	0.203751	0.435536	0.142851
	Sample 1879	0.276979	0.459969	0.331831	0.0357259	0.150388	0.405232	0.214112
	Sample 1880	0.265116	0.496883	0.423134	-0.0256781	0.204339	0.43422	0.26213
	Sample 1881	0.350054	0.520522	0.438687	0.0591142	0.162547	0.466008	0.194591
	Sample 1882	0.190754	0.43175	0.23652	-0.00601263	0.230966	0.490607	0.127589
	Sample 1883	0.14549	0.47449	0.210011	0.00416668	0.2394	0.403521	0.145778
	Sample 1884	0.126768	0.458042	0.178942	-0.0324571	0.194126	0.511032	0.105732
	Sample 1885	0.228794	0.434705	0.345063	0.00077592	0.255582	0.443012	0.162174
	Sample 1886	0.317604	0.551923	0.343593	0.142739	0.173542	0.447852	0.0793696
	Sample 1887	0.21966	0.502818	0.338167	0.0515359	0.245432	0.425886	0.179869
	Sample 1888	0.297818	0.463837	0.35051	-0.016227	0.235626	0.450566	0.157395
	Sample 1889	0.254183	0.467099	0.328082	0.0167895	0.180586	0.429387	0.222461
	Sample 1890	0.21299	0.422352	0.286321	-0.0259543	0.139722	0.487149	0.18093
	Sample 1891	0.17167	0.40753	0.326591	-0.00635951	0.238417	0.431117	0.185548
	Sample 1892	0.287888	0.428522	0.382124	-0.00770644	0.285583	0.364441	0.227096
	Sample 1893	0.235455	0.472243	0.365202	-0.0193794	0.122738	0.442894	0.258949
	Sample 1894	0.20609	0.470595	0.234885	0.0448184	0.205033	0.509326	0.122865
	Sample 1895	0.273315	0.483567	0.384921	0.106483	0.277598	0.41671	0.115506
	Sample 1896	0.208261	0.438984	0.294081	0.0260801	0.261321	0.318982	0.207192
	Sample 1897	0.315525	0.491677	0.36671	-0.00744745	0.227117	0.365713	0.262949
	Sample 1898	0.153314	0.466533	0.286499	0.0335195	0.248755	0.371341	0.15566
	Sample 1899	0.360609	0.427085	0.402339	0.0355335	0.230897	0.418999	0.208038
	Sample 1900	0.287089	0.425973	0.363767	0.0901768	0.180389	0.524589	0.101905
	Sample 1901	0.204646	0.541049	0.340902	-0.0536237	0.226168	0.492492	0.219936
	Sample 1902	0.218858	0.425206	0.312028	0.0179106	0.276057	0.364899	0.180912
	Sample 1903	0.200254	0.416532	0.232061	0.011889	0.192056	0.425848	0.215738
	Sample 1904	0.208784	0.454509	0.283338	0.00886488	0.184016	0.465423	0.203404
	Sample 1905	0.233012	0.368769	0.283563	-0.0203397	0.195156	0.450681	0.198864
	Sample 1906	0.215457	0.476733	0.323095	0.104443	0.171312	0.429616	0.0960963
	Sample 1907	0.305919	0.50701	0.420494	0.127147	0.273557	0.408562	0.0750693
	Sample 1908	0.163474	0.38941	0.254569	-0.0690954	0.245525	0.404391	0.195793
	Sample 1909	0.205658	0.461955	0.315717	-0.071562	0.269239	0.434924	0.183512
	Sample 1910	0.28356	0.475781	0.344544	0.00362464	0.191196	0.500202	0.14415
	Sample 1911	0.219284	0.455491	0.376901	-0.0254173	0.271596	0.380945	0.254251
	Sample 1912	0.253917	0.482881	0.379981	0.0205033	0.22824	0.403254	0.1396
	Sample 1913	0.245868	0.580083	0.31918	0.0946689	0.288122	0.420426	0.0824519
	Sample 1914	0.282681	0.540379	0.382057	0.000521752	0.192293	0.427109	0.254679
	Sample 1915	0.146404	0.447033	0.312846	-0.0172248	0.172728	0.467738	0.231723
	Sample 1916	0.243648	0.514184	0.342734	0.0199625	0.209143	0.490588	0.184968
	Sample 1917	0.161717	0.496007	0.259919	-0.0289719	0.20638	0.365929	0.232023
	Sample 1918	0.167136	0.394464	0.217485	-0.0323672	0.127459	0.492362	0.198432
	Sample 1919	0.322552	0.504814	0.356334	0.108901	0.197741	0.449351	0.0303199
	Sample 1920	0.274482	0.520628	0.371606	-0.0272287	0.2426	0.361774	0.264058
	Sample 1921	0.255413	0.520757	0.334726	0.0401517	0.116911	0.501242	0.12361
	Sample 1922	0.235679	0.400079	0.31391	0.00689571	0.143238	0.455684	0.212639
	Sample 1923	0.221437	0.494801	0.273335	0.0244112	0.230536	0.457417	0.16856
	Sample 1924	0.258361	0.505702	0.33302	0.049138	0.23795	0.433078	0.144401
	Sample 1925	0.265583	0.537052	0.354214	-0.0251695	0.246203	0.432958	0.207696
	Sample 1926	0.259847	0.4473	0.33526	0.0626536	0.229322	0.360567	0.188454
	Sample 1927	0.179929	0.484419	0.336869	0.053884	0.244108	0.368807	0.209247
	Sample 1928	0.235344	0.480031	0.359037	0.0551165	0.226986	0.441171	0.202449
	Sample 1929	0.226203	0.477941	0.3166	0.0977653	0.189083	0.452149	0.0720484
	Sample 1930	0.222313	0.394225	0.223119	0.145667	0.206166	0.370291	0.0691342
	Sample 1931	0.117562	0.532784	0.166404	-0.00818388	0.255508	0.397491	0.0987387
	Sample 1932	0.32104	0.482241	0.350892	0.0265199	0.225467	0.444001	0.151018
	Sample 1933	0.196327	0.420422	0.201268	0.127904	0.195505	0.447802	0.0791309
	Sample 1934	0.0879188	0.489431	0.214107	0.0742952	0.237521	0.451733	0.0787088
	Sample 1935	0.252542	0.43679	0.332504	0.0758758	0.193352	0.485887	0.163974
	Sample 1936	0.265065	0.415191	0.305649	0.0667633	0.273451	0.435285	0.141275
	Sample 1937	0.21707	0.471391	0.390009	0.0614953	0.159135	0.403596	0.240663
	Sample 1938	0.278331	0.48424	0.347851	0.0646848	0.188759	0.480519	0.167549
	Sample 1939	0.368443	0.523825	0.408	0.125551	0.183113	0.472913	0.165492
	Sample 1940	0.214537	0.476113	0.287936	0.0555831	0.183225	0.426517	0.193644
	Sample 1941	0.267078	0.435521	0.37302	0.0280878	0.192218	0.41297	0.279259
	Sample 1942	0.249669	0.425945	0.365963	0.0220678	0.222788	0.369231	0.181131
	Sample 1943	0.317568	0.463154	0.402205	0.121505	0.193326	0.400848	0.155746
	Sample 1944	0.272486	0.514441	0.397832	-0.0452792	0.192443	0.448511	0.259251
	Sample 1945	0.156082	0.511408	0.301185	-0.0692588	0.118314	0.543069	0.223792
	Sample 1946	0.151651	0.477688	0.25619	-0.00413801	0.170839	0.387238	0.292827
	Sample 1947	0.183049	0.433689	0.225366	0.121333	0.220403	0.416352	0.10525
	Sample 1948	0.239629	0.45364	0.336246	0.0120944	0.231872	0.441679	0.191811
	Sample 1949	0.369571	0.463256	0.349124	0.122205	0.200861	0.46361	0.120471
	Sample 1950	0.166408	0.408855	0.204421	-0.0877955	0.162778	0.454544	0.25538
	Sample 1951	0.183845	0.452781	0.30089	0.0498609	0.276057	0.380183	0.177176
	Sample 1952	0.233718	0.472575	0.339612	0.0892866	0.325927	0.3201	0.131193
	Sample 1953	0.262991	0.381569	0.352633	0.114915	0.216316	0.433881	0.175529
	Sample 1954	0.220568	0.464557	0.252676	0.17511	0.183104	0.438343	0.0806297
	Sample 1955	0.155673	0.42957	0.269827	-0.0139467	0.147886	0.455827	0.187332
	Sample 1956	0.152795	0.448111	0.280283	-0.00659796	0.212788	0.51798	0.157559
	Sample 1957	0.245101	0.41095	0.328858	0.0272021	0.176547	0.43682	0.17646
	Sample 1958	0.286208	0.393826	0.316077	0.0155439	0.221698	0.401561	0.220116
	Sample 1959	0.167374	0.427725	0.266824	0.0759565	0.169827	0.395708	0.204833
	Sample 1960	0.328533	0.494629	0.379223	0.0110258	0.203922	0.376444	0.264556
	Sample 1961	0.286962	0.435873	0.32176	0.0380663	0.241574	0.440907	0.1322
	Sample 1962	0.307822	0.502146	0.36158	0.094832	0.198574	0.433774	0.177442
	Sample 1963	0.300979	0.481148	0.394367	0.0656876	0.282964	0.406826	0.0942612
	Sample 1964	0.307283	0.473394	0.296008	0.0517711	0.218106	0.467972	0.174568
	Sample 1965	0.317314	0.490368	0.31378	0.0142233	0.201877	0.403724	0.225393
[truncated: 29,159 more rows]
[truncated: 20 more columns]

## Sheet: Complete Charts
	SmartPLS Report
	Please cite the use of SmartPLS: Ringle, C. M., Wende, S., and Becker, J.-M. 2015. "SmartPLS 3." Boenningstedt: SmartPLS GmbH, http://www.smartpls.com.
	back to navigation
