# Supplementary material for: Understanding the role of corporate social responsibility and sustainable supply chain management in shaping the consumers’ intention to use sharing platforms
Source: Front Psychol. 2022 Aug 22;13:970444. doi: 10.3389/fpsyg.2022.970444 (PMC9443847; doi:10.3389/fpsyg.2022.970444)
Supplement: Supplementary file 5 [file Table_1.xls]

## Sheet: SSCM
Gender	Age	Monthlyfrequency	Monthlyincome	IGM1	IGM2	IGM3	IGM4	IGM5	ECD1	ECD2	ECD3	ECD4	GC1	GC2	GC3	GC4	CSR1	CSR2	CSR3	CSR4	GPQ1	GPQ2	GPQ3	GPQ4	GPQ5	CI1	CI2	CI3	CI4	CI5
1	2	1	1	5	5	4	5	5	5	5	5	4	5	5	5	5	4	5	3	5	5	5	5	5	5	5	5	5	5	5
1	1	1	2	5	5	5	5	5	5	5	5	5	4	4	5	5	4	4	4	4	4	5	4	5	5	5	5	5	5	4
1	2	1	1	4	4	4	4	4	4	4	4	4	4	4	4	4	2	4	4	4	4	4	4	3	3	4	4	4	4	4
2	2	2	2	1	3	3	3	5	5	5	5	4	2	5	4	4	2	2	4	4	2	4	2	4	1	3	2	2	3	3
1	4	3	1	5	5	5	5	5	4	4	4	4	4	4	4	5	5	5	5	5	5	5	5	5	5	5	5	5	5	5
1	1	4	1	5	3	4	4	4	4	4	4	3	5	5	5	5	5	5	4	5	5	5	5	5	5	4	4	5	5	4
1	2	2	2	5	5	4	4	4	5	5	5	3	4	4	4	4	3	3	4	4	2	4	4	4	4	3	3	4	4	4
1	2	1	1	5	5	4	4	4	3	3	3	3	4	3	2	3	4	4	5	4	3	5	5	4	3	4	4	4	4	4
1	2	2	2	3	3	4	4	4	2	2	2	2	4	4	4	4	4	4	4	4	4	4	3	3	3	4	4	4	4	4
1	1	1	1	4	4	4	4	4	4	4	4	4	4	4	4	5	4	5	5	5	4	4	4	2	2	4	4	4	4	4
1	2	1	1	4	4	4	5	5	4	4	4	4	5	4	4	3	5	4	5	4	4	5	4	4	5	4	4	4	4	4
2	4	1	3	5	3	5	5	5	4	5	5	5	5	5	5	3	5	5	5	5	1	5	5	5	3	5	5	5	5	5
2	4	3	3	5	5	5	5	5	4	5	5	5	5	5	5	3	5	5	5	5	1	5	5	5	3	5	5	5	5	5
1	2	1	1	3	3	3	4	3	4	4	4	4	5	3	2	5	4	5	4	4	1	4	4	1	1	4	4	4	4	4
1	1	1	1	3	3	3	4	5	3	3	3	4	3	3	4	3	3	2	3	4	2	4	3	3	3	4	4	4	4	4
1	3	2	2	3	3	4	4	4	2	2	2	2	2	3	2	3	3	3	4	4	4	4	4	4	4	4	4	4	4	4
1	1	1	1	5	5	4	5	4	5	5	5	4	3	4	3	3	3	2	1	1	1	3	3	3	3	3	3	2	2	4
1	1	3	3	4	4	3	4	3	4	2	2	2	1	5	2	3	4	4	4	4	3	4	4	4	3	3	2	2	2	2
1	1	2	1	4	3	4	3	4	4	4	4	4	4	3	3	3	4	3	4	4	4	4	4	3	4	4	4	4	4	4
1	4	2	2	4	3	2	4	2	5	5	5	5	4	4	2	4	5	4	4	4	4	4	3	3	2	4	4	4	4	4
1	1	2	2	4	3	5	3	5	4	4	4	4	2	2	2	4	4	4	3	3	4	3	4	4	4	4	3	4	3	3
1	3	4	1	4	4	4	5	5	4	4	4	5	4	4	4	4	4	4	4	4	2	4	4	2	2	4	4	4	4	4
1	2	3	3	5	5	4	5	4	4	5	5	4	4	2	3	3	3	2	3	2	2	4	2	1	2	5	5	5	5	4
2	4	3	3	4	4	4	5	4	5	5	5	5	4	2	5	4	5	5	5	5	4	4	4	4	4	4	4	4	4	4
1	2	3	3	2	2	2	5	5	4	4	4	4	2	2	4	2	3	3	3	4	2	4	2	3	3	4	4	4	4	4
2	4	3	3	4	3	4	4	4	4	4	4	4	4	4	4	4	4	4	4	4	4	4	4	4	4	4	4	4	4	4
1	4	4	4	3	3	2	3	2	3	3	3	4	4	3	4	3	4	4	3	3	4	3	4	2	4	4	3	4	3	3
1	1	2	2	2	2	4	5	5	5	5	5	5	4	3	4	3	4	3	2	5	4	1	5	3	4	4	4	4	3	4
2	2	3	3	5	5	5	5	5	5	5	5	5	4	4	4	4	5	4	4	4	4	4	4	4	4	4	4	4	4	4
1	2	2	2	4	3	3	4	3	4	4	4	4	2	2	2	2	5	5	5	5	4	4	4	4	4	5	5	5	5	5
1	2	3	3	5	5	5	5	5	4	4	4	4	5	5	5	5	4	4	4	4	4	4	4	4	4	4	4	4	4	4
1	5	3	3	5	5	5	5	5	5	5	5	5	5	4	2	4	5	5	5	5	2	4	5	5	2	4	4	4	4	4
1	2	1	1	2	2	4	5	4	3	3	3	3	5	3	4	4	4	4	5	4	4	5	4	2	3	4	5	4	4	5
1	4	3	3	5	5	5	5	5	4	5	5	5	3	3	3	3	4	4	4	3	3	4	3	2	3	3	3	3	4	5
1	4	3	3	4	4	4	4	4	4	4	4	4	5	4	4	4	4	4	3	3	4	4	4	4	4	5	5	5	5	5
1	4	1	1	4	4	4	5	5	4	4	4	4	4	4	4	2	5	5	5	4	3	4	4	3	3	4	4	4	4	4
2	1	3	3	5	5	4	4	4	4	4	4	4	3	4	3	3	4	4	4	3	1	4	4	2	4	4	4	4	4	4
1	1	3	3	4	4	4	5	4	4	4	4	4	4	4	4	4	5	5	4	4	3	4	4	3	3	5	5	5	5	5
1	4	1	1	3	3	3	5	3	3	3	3	4	4	3	1	2	4	2	4	4	2	4	3	2	2	3	3	3	3	3
1	2	2	2	4	4	4	4	4	4	4	4	5	4	4	4	4	4	4	5	4	3	4	4	5	5	4	4	4	4	4
1	1	3	3	3	3	4	4	4	5	5	5	5	4	3	4	3	4	4	4	4	3	3	4	3	3	3	3	3	3	3
2	2	2	2	3	3	3	4	3	3	3	3	5	4	2	2	3	3	3	3	3	2	4	4	3	4	3	4	3	3	3
1	5	1	1	4	4	4	5	4	4	4	4	4	4	4	4	2	5	5	5	4	3	4	4	3	3	4	4	5	5	5
1	4	4	4	4	4	4	5	4	4	4	4	4	4	3	4	4	4	4	4	4	4	4	4	4	4	4	4	4	5	5
1	3	4	4	5	3	2	5	2	5	5	5	3	5	5	4	3	5	2	5	5	1	5	2	1	1	5	5	5	4	4
1	3	2	2	5	5	2	5	2	5	5	5	5	5	5	4	3	5	2	5	5	1	5	2	1	1	5	5	5	4	4
1	4	4	4	4	4	3	5	5	5	5	5	5	4	4	4	2	5	2	4	4	2	5	3	2	3	4	5	4	4	5
1	1	1	1	4	4	4	5	4	4	4	4	4	4	2	4	2	5	4	4	4	1	4	3	2	4	4	3	4	3	3
1	2	4	4	5	5	5	5	5	4	4	4	4	5	5	4	5	5	3	3	4	4	4	4	4	3	3	4	4	4	4
1	1	3	3	4	3	3	4	3	3	4	4	4	4	4	4	3	4	3	4	4	4	4	4	3	2	4	4	4	4	4
1	2	1	1	3	3	4	4	4	3	3	3	4	4	4	4	4	3	4	4	4	4	4	2	2	2	3	4	3	3	4
2	1	1	1	5	5	5	4	5	3	3	3	3	4	3	4	4	4	5	4	4	3	5	4	2	2	4	4	4	3	3
1	4	1	1	4	4	4	4	4	4	4	4	4	2	3	4	4	4	4	4	4	2	3	4	3	4	4	4	4	3	4
2	1	1	1	4	4	4	4	4	5	5	5	5	4	4	4	5	5	5	5	5	5	5	5	5	5	5	5	5	5	5
1	5	3	3	5	5	5	5	5	5	5	5	4	4	4	4	3	5	5	5	5	4	4	4	4	4	5	5	5	5	5
1	2	4	4	4	4	4	3	4	4	4	4	3	4	4	4	4	5	5	5	5	4	4	4	4	4	5	5	5	5	5
1	2	2	2	5	5	4	5	5	3	4	4	4	2	4	2	4	4	4	4	4	4	4	4	2	2	4	3	4	3	4
1	4	2	2	4	4	5	4	5	4	4	4	3	3	3	4	3	5	4	4	4	3	4	3	2	2	5	5	5	5	5
1	2	1	1	2	2	5	5	5	4	4	4	4	4	3	3	3	4	5	5	4	5	5	4	5	4	5	4	5	5	5
1	5	3	3	4	4	4	5	4	5	5	5	5	5	5	5	4	5	3	5	5	1	4	3	3	3	5	5	5	5	5
1	3	4	4	4	4	4	3	4	4	4	4	4	4	4	4	3	4	4	4	4	2	4	4	4	3	4	4	4	4	5
1	1	4	4	2	2	1	1	1	3	1	1	1	3	1	5	1	1	2	4	3	2	3	1	2	3	2	5	2	1	2
1	2	2	2	5	5	3	4	3	5	5	5	4	5	5	5	5	5	5	5	5	4	4	4	4	4	4	4	4	4	4
1	1	1	1	4	4	4	4	4	4	4	4	4	2	3	3	3	3	4	3	3	3	3	3	4	4	3	4	3	2	2
1	3	1	1	4	4	4	3	4	5	5	5	5	4	4	4	4	4	4	4	4	4	4	4	4	4	4	4	4	4	4
1	3	4	4	4	2	4	4	4	4	4	4	4	3	4	4	3	4	4	4	4	4	4	4	4	4	4	4	4	4	4
2	3	4	4	4	4	4	4	4	3	3	3	3	4	4	4	4	4	3	3	3	4	3	4	4	4	4	4	4	4	4
1	5	4	4	4	4	4	4	4	4	4	4	4	4	4	4	4	4	4	4	4	4	4	4	3	4	4	3	4	4	4
1	4	4	4	4	4	4	5	4	5	5	5	5	2	4	4	4	5	5	5	5	4	5	5	5	5	5	5	5	5	5
2	4	4	4	4	4	4	4	4	4	4	4	4	4	4	4	4	4	4	4	4	4	4	4	4	4	4	4	4	4	4
1	2	4	4	4	4	5	4	5	5	5	5	5	3	3	4	3	5	4	4	4	3	4	3	2	2	5	5	5	5	5
1	1	2	2	4	4	4	4	5	4	4	4	4	3	4	4	2	4	4	4	3	3	3	3	3	3	3	4	4	4	4
1	5	3	3	5	5	4	3	4	5	5	5	2	4	4	3	3	2	4	3	4	4	2	4	2	3	3	3	4	3	4
1	2	3	3	4	4	4	4	4	4	4	4	4	4	4	4	2	4	4	4	4	2	4	4	2	2	4	4	4	4	4
1	1	1	1	4	3	3	3	3	3	5	5	4	3	4	4	5	4	4	5	3	4	4	5	5	4	5	5	5	5	5
1	4	2	2	5	5	5	5	5	5	5	5	5	4	4	4	3	4	4	4	4	3	4	3	3	3	4	4	4	4	4
1	4	2	2	3	3	4	3	4	4	4	4	5	4	3	5	5	4	4	4	4	2	4	4	4	4	4	4	4	5	4
1	5	2	2	3	3	4	3	4	3	3	3	4	4	3	5	5	4	4	4	4	2	4	4	4	4	4	4	4	5	5
1	3	1	1	4	4	4	5	4	4	4	4	4	5	3	4	5	4	4	4	4	4	4	3	2	2	4	4	4	4	4
1	3	2	2	4	4	4	4	4	5	5	5	5	3	4	3	2	4	4	4	4	4	4	4	4	4	4	4	4	4	4
1	1	1	1	4	4	4	4	4	2	2	2	2	4	2	4	2	4	2	2	4	2	4	2	2	4	4	3	4	4	4
1	5	1	1	4	4	4	4	4	5	5	5	5	4	4	3	3	4	4	4	4	4	4	4	4	3	4	4	4	4	4
1	1	1	1	2	2	2	5	2	3	4	4	5	3	3	2	2	4	4	4	4	4	2	2	3	3	3	3	3	3	4
1	2	4	4	4	4	3	5	3	4	4	4	4	4	4	4	4	5	5	5	4	2	4	2	3	2	5	4	4	4	4
1	2	4	4	4	4	5	5	5	4	4	4	4	4	4	4	3	5	5	4	5	3	4	4	4	5	3	4	4	4	4
2	1	4	4	3	3	4	4	5	3	3	3	4	3	3	3	3	4	3	4	4	3	4	4	2	2	3	2	3	3	3
2	1	2	2	4	4	4	4	4	4	4	4	4	5	4	4	4	4	4	3	3	4	4	4	4	4	5	5	4	4	4
1	3	1	1	3	3	3	5	3	4	4	4	5	3	3	4	1	4	4	4	4	1	4	3	3	3	3	4	4	3	3
1	4	1	1	3	3	3	5	3	4	4	4	4	3	3	4	1	4	4	4	4	1	4	3	3	3	3	4	4	3	4
1	4	2	2	5	3	4	4	4	5	5	5	4	4	3	3	4	4	4	4	4	4	4	4	4	3	3	4	4	4	4
2	4	3	3	5	5	5	5	5	4	4	4	4	4	4	5	4	3	4	4	4	2	5	5	1	2	5	5	5	5	5
1	5	3	3	4	4	4	5	4	3	4	4	4	4	4	4	3	5	5	4	4	3	4	4	4	4	4	4	4	4	4
1	5	3	3	3	3	4	5	4	2	2	2	2	1	3	3	5	5	5	5	5	1	4	3	2	3	4	5	4	3	3
2	1	3	3	5	5	4	4	4	5	5	5	4	3	3	4	3	4	4	4	4	3	4	2	3	4	3	3	3	3	4
2	5	2	2	4	4	4	4	4	5	5	5	5	4	4	3	2	3	3	3	3	2	2	2	3	4	4	3	4	4	4
1	2	2	2	4	4	4	5	4	4	4	4	5	3	3	4	3	5	3	3	3	3	4	2	1	1	4	4	4	3	3
1	2	1	1	2	2	5	4	5	3	3	3	3	4	1	1	2	5	1	3	3	1	4	1	5	4	5	4	2	5	5
1	1	1	1	3	3	4	4	4	3	3	3	4	3	4	4	3	3	4	3	4	3	4	4	4	4	4	4	4	4	4
2	5	3	3	4	4	4	5	5	4	4	4	4	4	4	4	4	4	2	2	2	2	4	2	2	2	4	2	4	4	4
2	2	3	3	4	4	4	5	4	4	4	4	4	4	4	4	4	4	2	2	2	2	4	2	2	2	4	2	4	4	4
2	5	1	1	4	3	4	5	4	2	2	2	2	4	4	4	4	4	2	2	2	2	4	2	2	2	4	2	4	4	4
2	4	2	2	5	5	5	5	5	5	5	5	5	2	3	4	4	2	2	2	3	3	3	2	2	3	2	2	2	2	2
1	4	2	2	2	2	1	3	1	2	2	2	4	1	2	4	4	5	2	4	5	4	5	4	5	4	4	5	5	5	5
1	4	2	2	2	2	1	3	1	4	2	2	4	1	2	4	4	5	2	4	5	4	5	4	5	4	4	5	5	5	4
2	2	1	1	4	4	4	4	4	4	4	4	4	4	4	4	3	4	4	4	4	4	4	4	4	4	4	4	4	4	4
2	1	2	2	4	4	2	4	2	4	4	4	3	5	4	2	1	3	2	2	1	2	2	3	4	2	1	2	3	4	4
1	3	1	1	5	5	5	5	5	5	5	5	5	3	3	4	4	4	3	3	3	3	4	4	4	5	4	4	4	3	4
1	1	2	2	3	3	4	5	4	3	3	3	5	1	3	3	5	5	5	5	5	1	4	3	2	3	4	5	4	3	4
2	4	2	2	5	5	4	4	4	3	5	5	4	3	3	4	3	4	4	4	4	3	4	2	3	4	3	3	3	3	3
1	5	2	2	5	5	5	5	5	5	5	5	5	4	4	4	1	4	4	4	4	1	4	1	1	1	4	4	4	4	4
1	4	2	2	5	5	5	5	5	5	5	5	5	4	4	4	1	4	4	4	4	1	4	1	1	1	4	4	4	4	4
2	5	2	2	4	4	4	4	4	4	4	4	4	4	4	2	3	3	3	3	3	3	4	3	3	3	3	3	3	3	4
1	4	2	2	5	5	5	5	5	4	4	4	4	4	4	4	4	5	4	5	5	1	5	4	4	5	5	5	5	5	5
2	1	1	1	5	5	5	5	5	5	5	5	5	5	5	5	5	5	5	5	5	5	5	5	5	5	5	5	5	5	5
2	4	3	3	5	5	5	5	5	3	5	5	5	5	5	5	5	5	5	5	5	5	5	5	5	5	5	5	5	5	5
2	1	1	1	4	4	4	5	5	4	4	4	5	5	4	5	3	4	4	4	5	3	4	3	2	3	4	4	4	4	4
2	5	3	3	5	5	5	5	5	5	5	5	5	5	5	4	4	5	5	5	5	4	4	4	3	4	4	3	5	5	5
1	4	4	4	4	4	3	5	3	4	4	4	4	3	3	4	4	3	3	3	3	5	2	3	2	2	2	3	3	3	3
2	1	2	2	4	4	5	5	5	4	4	4	4	2	4	5	4	4	4	4	4	2	4	3	2	4	4	4	4	3	4
1	2	2	2	4	4	4	4	4	4	4	4	4	5	5	4	4	4	5	4	5	4	4	4	4	3	4	4	4	4	4
1	2	3	3	4	3	4	4	4	4	4	4	4	4	4	4	4	4	4	4	4	4	4	4	4	4	4	4	4	4	3
1	4	4	4	4	4	4	4	4	4	4	4	4	4	4	4	4	4	4	4	4	4	4	4	4	4	4	4	3	4	4
1	2	2	2	4	4	4	4	4	3	3	3	3	4	4	4	4	4	4	4	4	4	4	4	4	4	4	4	4	4	4
1	2	2	2	4	4	4	4	4	3	4	4	4	4	4	4	4	4	4	4	4	4	4	4	4	4	4	4	3	4	3
2	5	2	2	5	5	5	3	5	5	5	5	5	3	3	4	3	3	3	3	4	4	4	4	4	4	4	4	3	4	4
2	3	2	2	5	5	5	5	5	5	5	5	5	5	4	4	4	4	4	4	4	4	4	4	4	4	4	4	4	4	3
1	4	3	3	5	5	5	5	5	5	5	5	4	4	5	5	5	5	5	5	5	4	4	4	4	4	4	4	4	4	4
1	3	4	4	4	4	4	4	4	4	4	4	3	4	4	4	3	3	3	3	3	4	4	4	4	4	4	4	4	4	4
2	2	2	2	5	5	5	5	5	5	5	5	5	4	5	4	4	3	3	3	3	4	3	4	4	5	4	4	4	4	4
2	1	1	1	3	3	3	4	3	3	3	3	3	3	3	5	5	3	3	2	3	3	3	3	3	4	5	4	4	3	3
1	1	1	1	3	3	3	1	2	2	4	4	5	4	4	4	4	4	4	4	4	5	4	4	4	3	2	4	2	4	4
1	2	2	2	5	5	5	5	5	5	5	5	5	4	4	4	4	4	4	4	4	4	4	4	5	5	4	4	4	4	4
1	2	1	1	4	4	4	5	4	4	4	4	5	4	4	3	3	4	4	4	4	3	4	3	3	3	4	4	4	4	4
1	3	1	1	4	3	3	3	3	2	2	2	2	3	5	5	4	3	5	5	4	5	4	3	3	4	4	5	5	4	4
1	5	2	2	3	3	4	4	4	4	4	4	4	4	1	2	4	3	5	5	4	2	4	4	4	4	4	4	4	4	4
2	1	2	2	4	4	4	5	4	4	4	4	5	3	3	2	3	3	3	3	3	4	4	3	4	3	3	3	3	3	3
1	2	3	3	5	5	5	4	5	4	4	4	4	4	3	2	3	5	4	4	3	5	5	2	3	2	4	5	5	2	2
1	1	3	3	4	4	4	1	4	4	4	4	4	4	2	3	3	4	4	4	4	2	3	3	4	4	4	4	4	4	4
2	1	4	4	4	4	3	5	3	2	4	4	4	4	4	4	4	5	4	4	5	3	2	5	4	3	4	4	5	5	5
1	4	3	3	4	4	3	3	3	3	3	3	3	4	4	4	3	4	4	5	5	5	3	4	4	4	4	4	4	2	2
1	2	3	3	4	4	4	5	5	4	4	4	4	3	4	3	4	4	3	4	4	3	4	4	4	4	4	4	5	4	4
1	3	2	2	4	4	2	5	2	5	5	5	5	3	4	3	3	5	5	5	5	2	4	2	3	2	3	3	3	3	3
1	5	2	2	5	5	5	5	5	5	5	5	5	3	3	3	4	5	5	5	5	5	5	5	5	5	5	5	5	5	4
1	2	3	3	4	4	4	4	4	4	4	4	4	5	5	5	5	4	4	4	4	4	4	4	4	4	4	4	4	4	4
2	4	1	1	4	4	4	5	4	5	5	5	4	5	4	5	4	5	5	4	4	5	5	4	5	4	4	5	4	4	4
1	2	1	1	5	5	5	5	5	5	5	5	5	5	5	5	5	5	5	5	5	1	2	5	5	5	5	5	5	4	4
2	1	2	2	5	5	4	5	4	2	2	2	2	4	4	4	3	4	2	4	4	4	3	3	3	2	4	5	4	3	4
1	3	2	2	4	4	1	2	1	4	4	4	2	1	1	5	3	2	2	4	4	3	5	5	3	1	3	1	3	3	3
1	1	3	3	4	4	4	5	4	3	4	4	5	4	4	3	3	4	4	4	4	3	4	3	3	3	4	4	4	4	4
1	4	3	3	5	5	4	4	4	4	4	4	5	4	5	4	3	5	4	4	4	4	4	2	3	3	5	5	5	5	5
2	1	3	3	2	2	4	4	4	3	3	3	5	3	3	2	3	3	2	2	2	4	4	2	2	2	2	2	2	2	2
2	1	2	2	4	4	4	4	4	4	4	4	4	4	4	4	4	4	4	4	4	4	4	4	4	4	4	4	4	4	4
1	2	1	1	4	4	4	4	5	5	5	5	4	3	4	3	4	4	5	4	4	3	4	4	3	4	4	3	4	4	4
1	4	3	3	4	4	4	5	4	4	4	3	5	3	3	3	3	3	5	4	4	1	4	4	3	3	4	5	5	3	3
1	1	2	2	4	4	5	5	5	4	4	4	5	4	3	3	3	4	3	5	5	4	4	3	3	4	4	4	4	3	4
1	4	2	2	5	3	5	5	5	4	4	4	5	5	5	5	5	5	5	5	5	1	5	5	5	5	5	5	5	5	4
1	2	3	3	4	4	3	5	3	3	4	4	5	4	4	4	2	5	5	5	4	4	4	4	4	4	4	4	4	4	4
2	4	1	1	4	4	5	5	5	4	4	4	5	4	2	4	2	4	4	4	4	2	2	2	2	3	3	4	3	3	3
2	3	3	3	4	4	5	5	5	4	4	4	5	5	5	5	2	5	5	5	5	2	5	3	2	2	5	5	5	5	5
1	5	3	3	4	4	4	3	4	4	4	4	4	5	3	3	3	3	3	4	3	3	3	4	3	2	4	4	4	4	4
1	1	1	1	3	3	4	3	4	3	3	3	3	3	4	4	4	4	4	4	4	1	1	1	2	2	3	2	3	4	4
2	2	1	1	4	4	4	4	4	3	3	3	4	4	4	4	4	4	4	4	4	4	4	4	4	4	3	3	3	3	3
2	3	2	2	3	3	4	3	4	3	3	3	4	3	4	3	4	3	1	2	2	1	4	4	3	2	3	3	4	3	3
1	4	3	3	4	4	4	4	4	4	4	4	4	4	4	4	4	4	4	4	4	4	4	4	4	4	4	4	4	4	4
2	5	3	3	5	5	5	5	5	5	5	5	5	3	3	4	2	4	4	4	5	3	4	2	1	2	3	3	3	3	3
1	4	4	4	4	4	3	4	2	4	4	4	4	4	4	4	4	5	4	4	4	4	4	4	5	5	5	5	5	5	5
2	5	3	3	4	3	5	5	5	3	3	3	3	4	3	4	3	3	3	3	4	4	4	3	4	3	3	3	3	3	3
1	3	4	4	3	3	2	4	2	4	4	4	4	4	2	2	2	4	2	2	2	3	4	4	2	4	4	4	4	4	4
2	3	3	3	5	5	4	5	4	3	5	5	5	4	3	3	2	5	3	5	5	1	3	3	3	3	3	4	3	3	3
1	2	4	4	3	3	4	3	4	5	5	5	3	4	4	4	4	4	4	5	4	4	4	5	5	4	4	5	4	5	5
2	3	1	1	4	4	5	5	5	4	4	4	5	4	3	5	3	5	5	5	5	4	5	5	5	5	4	4	4	4	4
1	1	3	3	4	4	4	4	4	4	4	4	4	3	4	2	2	5	5	5	5	2	5	5	2	5	5	5	5	5	5
1	2	1	1	5	5	5	5	5	3	3	3	3	5	5	2	2	5	5	5	5	3	5	5	3	3	5	5	5	5	5
2	1	1	1	4	4	4	3	4	4	4	4	4	2	2	4	2	3	4	4	4	2	4	4	4	4	4	4	4	4	4
2	4	2	2	5	5	5	5	5	5	5	5	5	4	4	4	4	4	4	4	4	4	4	4	4	4	4	4	4	3	3
1	4	2	2	4	4	2	5	2	3	3	3	3	2	3	2	2	4	5	5	5	2	2	4	4	4	2	3	3	2	2
2	4	1	1	4	4	4	5	4	4	4	4	4	3	3	3	3	4	3	3	4	2	3	3	3	3	3	3	3	3	3
1	4	1	1	3	3	4	5	4	3	3	3	4	2	4	2	2	4	4	2	4	2	3	4	3	4	4	4	3	3	3
1	4	1	1	4	4	4	4	5	4	4	4	4	3	5	3	3	3	4	3	3	3	3	3	3	3	3	3	3	3	3
2	3	4	4	4	4	4	5	4	4	4	4	5	4	3	3	3	4	4	3	3	2	3	2	2	2	3	3	3	3	4
2	1	1	1	4	4	4	3	4	4	4	4	4	2	2	4	2	3	4	4	4	2	4	4	4	4	4	4	4	4	4
2	2	1	1	5	5	5	4	5	3	3	3	4	4	4	4	2	4	2	2	2	2	4	5	5	5	4	4	4	4	4
1	3	4	4	4	5	4	4	4	4	4	3	4	5	4	3	5	4	4	5	5	4	4	5	4	4	2	3	4	3	4
2	3	1	1	3	5	4	3	4	5	5	5	5	3	3	4	4	4	5	5	3	4	4	3	4	3	3	3	4	3	3
1	4	3	3	5	5	5	5	5	5	5	5	5	3	4	5	4	5	5	5	5	4	5	4	4	3	4	4	4	4	3
1	5	3	3	3	3	4	5	4	3	3	3	5	1	4	2	4	4	3	4	4	2	4	4	4	2	4	4	4	4	4
1	3	1	1	5	5	5	5	5	5	5	5	5	3	4	4	4	5	3	3	3	4	4	3	3	3	4	4	4	4	3
1	2	3	3	4	4	4	5	5	3	4	4	4	4	4	4	4	5	4	4	4	4	4	3	2	3	4	4	4	4	4
1	4	1	1	3	3	3	3	3	3	3	3	3	3	3	3	3	3	3	3	3	3	3	3	3	3	3	3	4	3	4
2	2	1	1	3	3	4	4	4	4	4	4	4	4	3	3	3	4	4	4	4	3	3	3	2	3	4	4	4	4	4
1	1	1	1	4	4	4	5	4	5	5	5	5	4	4	4	4	4	2	3	3	2	4	4	4	4	4	5	4	4	4
2	2	1	1	5	5	5	5	5	5	5	3	5	4	4	4	4	4	4	4	5	4	4	4	4	5	5	5	5	5	5
2	5	3	3	4	4	4	4	4	3	3	3	3	5	5	5	5	4	4	4	4	3	3	3	3	3	4	4	4	4	4
2	4	2	2	4	4	4	4	4	4	4	4	4	4	4	4	2	3	3	3	3	4	4	4	4	5	5	4	4	4	4
2	5	3	3	4	4	4	4	4	5	5	5	5	4	4	5	5	3	3	3	3	3	3	3	3	5	5	5	4	4	4
2	3	4	4	5	5	5	5	5	5	5	5	5	5	5	5	5	5	5	5	5	5	5	5	5	5	5	5	5	5	5
2	2	1	1	5	5	5	5	5	5	5	5	5	4	4	5	4	4	4	4	3	3	3	3	3	3	3	3	4	4	4
2	2	3	3	4	4	4	4	4	4	4	4	5	5	5	5	5	4	4	4	4	5	5	5	4	5	5	5	5	5	5
2	3	2	2	4	4	4	4	4	4	4	4	4	3	3	3	3	3	4	4	4	5	5	4	5	5	5	5	5	5	5
2	3	1	1	5	5	5	4	5	5	5	5	5	5	5	5	5	4	4	4	4	3	3	3	3	3	4	4	4	4	4
2	4	1	1	4	4	4	5	5	3	4	4	5	4	4	4	4	5	4	4	4	3	4	4	5	5	3	3	4	5	5
1	2	3	3	5	5	5	5	5	5	5	5	4	3	3	5	4	4	4	4	4	4	4	4	4	4	4	4	5	5	4
2	4	2	2	4	4	4	3	4	4	4	4	5	4	3	4	4	5	5	4	5	4	4	4	4	4	4	4	5	4	4
2	2	2	2	5	5	5	5	5	5	5	5	5	3	5	4	4	4	4	5	4	3	4	4	4	3	4	4	5	5	5
1	4	1	1	2	5	3	5	3	4	4	3	4	4	5	5	5	4	3	4	4	5	5	5	5	5	5	5	4	5	4
1	5	2	2	5	5	5	5	5	5	5	5	5	4	4	4	4	4	4	5	4	3	4	4	4	4	4	4	4	4	4
2	4	2	2	5	5	5	5	5	5	5	5	5	4	4	4	4	4	4	5	4	3	4	4	4	4	4	4	4	5	5
2	4	1	1	5	5	3	5	3	4	4	4	4	5	4	4	4	4	4	4	4	4	4	3	3	3	4	4	4	4	4
1	4	2	2	3	3	4	3	4	4	4	4	4	4	5	5	4	4	4	3	4	5	5	4	5	4	4	4	5	5	5
1	4	3	3	4	4	4	5	4	3	4	4	4	3	3	3	3	3	5	4	4	1	4	4	3	3	4	5	5	3	3
1	3	1	1	4	4	4	4	4	3	3	3	3	2	3	2	2	5	4	4	4	2	3	4	2	2	4	4	4	4	4
1	4	1	1	1	1	1	2	1	1	1	1	1	3	2	5	3	2	2	3	3	2	3	3	5	4	4	3	2	3	3
2	5	2	2	4	4	5	5	5	4	4	4	4	5	5	4	4	4	3	3	3	4	4	4	4	3	5	5	5	5	5
2	3	2	2	3	3	3	4	5	3	3	3	4	4	3	3	3	4	4	4	4	3	3	3	3	3	5	5	5	5	5
2	3	1	1	5	5	5	5	5	5	5	3	5	4	4	4	4	5	5	5	5	4	3	4	3	4	5	5	5	5	5
2	3	2	2	3	3	4	4	4	3	3	3	3	4	4	4	4	3	3	3	3	3	3	3	3	3	4	4	4	4	4
2	3	1	1	5	5	5	5	5	5	5	5	5	4	3	4	3	3	3	3	3	3	3	3	3	3	4	4	4	4	4
1	3	2	2	5	5	5	5	5	5	5	5	5	3	3	3	3	3	3	3	3	4	4	4	4	4	5	5	5	5	4
2	2	1	1	5	5	5	5	5	5	5	5	4	4	4	4	4	4	4	4	4	4	4	4	4	4	5	5	5	5	4
2	4	2	2	4	5	3	3	3	4	4	4	4	3	3	3	3	3	3	3	3	3	3	3	3	3	3	3	4	4	4
2	5	2	2	4	4	4	4	4	3	4	4	4	4	4	3	4	3	3	4	4	5	4	3	3	4	4	4	4	4	4
1	3	4	4	5	5	4	4	4	4	4	4	4	3	3	3	3	4	4	4	4	4	4	4	4	5	5	5	4	4	4
2	4	2	2	5	5	5	5	5	5	5	3	5	3	3	4	3	4	4	4	4	4	4	4	4	4	4	4	4	4	4
2	4	4	4	5	5	5	5	5	4	4	4	5	3	5	4	4	4	4	4	4	4	4	4	4	4	5	5	4	4	4
2	5	2	2	4	4	4	4	4	4	4	4	4	4	4	4	4	5	4	4	4	3	3	3	3	3	4	4	4	4	4
2	4	2	2	5	5	5	5	5	4	4	4	4	4	4	4	4	4	5	4	5	4	4	4	4	4	4	4	4	4	4
2	3	1	1	4	4	4	4	4	4	4	4	4	5	5	5	5	4	4	4	4	3	3	3	3	3	3	4	4	4	4
1	2	2	2	5	5	5	5	5	5	5	5	5	5	5	5	5	3	3	3	3	4	4	4	3	3	4	4	4	4	4
2	3	2	1	5	5	5	5	5	3	4	4	4	3	3	4	4	5	5	5	5	4	4	4	5	5	5	5	5	5	5
1	2	2	2	3	5	4	4	5	5	5	5	5	3	4	4	4	4	4	3	3	5	4	4	5	5	5	5	5	5	5
1	2	2	1	5	5	5	5	5	5	5	3	5	4	4	4	4	5	5	5	5	5	5	5	5	5	4	4	4	4	4
2	2	2	3	5	5	5	5	5	4	4	4	4	4	4	4	4	4	4	4	4	4	4	4	4	4	5	5	5	5	5
2	1	2	2	5	5	4	5	4	5	5	5	4	3	3	3	3	4	4	4	4	5	5	5	4	5	4	4	4	4	4
1	2	2	2	5	5	5	5	5	5	5	5	4	3	3	4	4	4	4	4	4	3	3	3	3	3	5	5	5	5	5
1	2	3	3	5	5	5	4	5	5	5	5	5	4	3	4	3	3	3	3	3	4	3	3	3	4	4	4	4	3	4
1	4	4	4	5	5	5	5	5	4	4	4	4	4	4	4	4	5	5	5	5	4	4	4	4	4	5	5	5	5	5
1	2	2	2	5	5	3	4	3	3	5	5	5	3	3	3	3	4	4	4	4	4	4	4	4	4	4	4	4	4	4
1	2	2	2	4	4	4	4	4	5	5	5	5	4	3	3	3	5	5	5	5	5	5	3	4	5	5	4	4	4	4
2	5	2	2	4	4	4	4	4	4	4	4	4	5	5	4	4	4	4	4	4	3	3	3	3	3	4	4	4	4	4
2	3	2	2	5	5	5	5	5	5	5	3	5	3	3	3	4	5	5	5	5	4	4	4	4	4	5	5	5	5	5
1	4	3	3	4	5	4	4	4	4	4	4	4	5	5	5	5	4	4	4	4	4	4	4	4	3	3	3	4	4	4
1	3	4	4	5	5	5	5	5	5	5	5	4	3	3	3	3	4	4	5	5	5	5	5	5	4	5	5	5	5	4
2	2	2	2	4	4	4	4	4	4	4	4	4	3	3	4	4	5	5	5	5	4	4	4	4	4	4	4	5	5	5
2	1	1	1	4	4	4	3	4	4	4	4	3	4	4	4	4	4	4	4	4	4	4	4	4	3	4	4	4	4	4
1	1	1	1	5	5	5	3	5	3	4	4	4	4	4	4	4	4	5	5	5	5	5	5	5	5	5	5	5	5	5
1	2	2	2	4	4	4	4	4	4	4	4	3	4	4	4	4	4	4	4	4	4	4	4	4	4	4	4	4	4	4
1	2	1	1	3	3	3	4	3	3	3	3	3	4	4	4	3	5	5	5	5	5	5	5	5	5	5	5	5	5	5
1	3	1	1	5	5	5	4	5	4	4	4	4	4	4	4	3	4	4	4	3	4	4	4	4	4	4	4	4	4	4
1	5	2	2	4	4	4	5	5	4	4	4	4	3	3	3	3	5	5	5	5	5	5	5	5	5	5	5	5	5	5
2	1	2	2	4	4	4	4	4	4	4	4	4	3	4	4	4	5	5	5	5	4	4	4	4	4	4	4	5	5	5
1	2	3	3	3	5	3	2	3	3	3	3	3	3	3	3	3	5	5	5	5	4	4	4	4	4	4	4	4	4	4
1	1	3	3	5	5	5	5	5	5	5	3	5	4	4	4	3	5	5	5	5	4	4	4	4	4	5	5	5	5	5
2	1	4	4	5	5	4	5	4	4	4	4	4	4	4	4	3	5	5	5	5	4	4	4	4	4	3	4	4	4	4
1	4	3	3	5	5	4	5	4	3	5	5	5	4	5	5	4	5	4	4	4	1	5	2	4	2	4	4	5	5	5
1	2	3	3	5	5	4	5	4	5	5	5	5	4	5	5	4	5	4	4	4	1	5	2	4	2	4	4	5	5	5
1	3	2	2	4	4	4	4	4	4	4	4	4	3	4	4	4	4	4	4	4	2	4	4	3	4	4	4	4	4	4
1	5	2	2	4	4	4	4	4	5	5	5	5	4	4	4	4	4	4	4	4	4	4	4	4	4	4	4	4	4	4
1	2	3	3	4	4	4	3	4	4	4	4	4	3	3	3	4	4	4	3	4	2	3	3	2	4	3	3	3	3	4
2	4	1	1	5	5	5	5	5	5	5	5	3	3	4	3	3	5	5	5	5	5	5	4	3	3	5	3	4	4	4
1	2	1	1	4	4	4	5	5	3	4	4	4	4	4	4	4	5	4	4	4	4	4	4	4	4	4	4	4	4	4
2	1	2	2	2	2	2	5	2	3	4	4	4	3	3	1	2	5	5	4	1	5	3	4	2	3	2	3	3	2	4
1	3	2	2	4	4	4	4	4	3	4	4	4	4	4	4	4	4	4	4	4	4	3	2	4	2	4	4	4	4	4
1	1	3	3	4	5	2	4	2	4	4	4	3	1	1	1	2	4	2	2	4	2	3	2	1	2	2	2	2	2	2
1	4	3	3	4	4	5	5	5	4	4	4	4	4	3	4	4	3	4	4	4	2	4	4	4	4	4	4	4	4	4
2	1	3	3	3	3	3	3	3	4	4	4	3	3	3	3	4	5	5	5	5	5	5	5	5	5	5	5	5	5	5
2	1	2	2	5	5	5	3	5	5	5	3	3	3	3	3	3	5	5	5	5	5	5	5	5	5	5	5	5	5	5
1	2	1	1	5	5	5	5	5	4	4	4	4	5	5	5	5	5	5	5	5	5	5	5	5	5	5	5	5	5	5
1	4	3	3	4	4	4	3	4	3	4	4	3	5	5	5	5	4	4	4	4	5	5	5	5	5	4	4	4	4	4
1	1	2	2	4	4	4	3	4	3	3	3	3	5	5	5	5	4	4	4	4	5	5	5	5	5	5	5	5	5	5
1	4	2	2	5	5	4	2	4	4	4	4	4	3	3	3	4	5	3	3	4	5	5	5	4	4	4	4	4	4	4
1	2	3	3	5	3	4	4	5	4	4	4	4	5	5	5	2	5	5	5	5	5	5	5	5	5	4	4	4	4	4
2	4	1	1	5	5	5	5	5	5	5	5	5	5	5	5	5	5	5	5	5	5	5	5	5	4	5	5	5	5	5
2	3	3	3	5	5	5	5	5	3	3	3	3	5	5	5	5	4	4	4	4	4	4	4	4	5	5	5	5	5	5
1	5	3	3	5	5	5	5	5	5	5	5	5	5	5	5	5	4	4	4	4	4	4	4	4	5	5	5	5	5	5
1	1	1	1	5	5	5	5	5	3	5	5	5	5	5	5	4	4	4	4	4	4	4	4	4	4	4	4	4	4	4
2	2	1	1	5	5	5	4	5	4	4	4	4	4	4	4	4	5	5	5	5	5	5	5	5	5	5	5	5	5	5
2	3	2	2	4	4	4	4	4	4	4	4	5	4	4	4	3	5	5	5	5	5	5	5	4	4	4	4	4	4	4
1	4	3	3	4	4	3	4	3	4	4	4	4	4	4	4	3	5	5	5	5	4	4	4	4	4	5	5	5	5	5
2	5	3	3	5	3	5	5	5	5	5	3	5	5	5	5	5	4	5	5	5	5	5	5	5	5	5	5	5	4	4
1	4	4	4	5	5	5	5	5	5	5	5	5	4	4	4	3	4	4	4	4	4	4	4	4	4	4	4	4	4	4
2	5	3	3	5	5	5	5	5	3	5	5	5	5	5	5	3	5	5	5	5	5	5	5	5	5	5	4	4	5	4
1	3	4	4	5	5	5	5	5	5	5	5	5	3	3	3	2	4	4	4	4	4	4	4	4	4	4	4	4	4	4
2	3	3	3	4	4	4	4	4	5	5	5	5	4	4	3	2	4	4	4	4	4	4	4	4	4	4	4	4	4	4
1	2	4	4	3	3	4	4	4	3	3	3	3	3	4	3	3	4	4	4	4	3	4	3	3	3	4	3	3	3	3
2	3	1	1	4	4	4	3	4	4	4	4	4	4	3	4	2	5	5	4	3	4	4	4	4	3	4	5	5	5	5
1	1	3	3	5	5	4	5	4	5	5	5	5	4	4	3	2	2	2	2	2	4	4	4	2	4	2	3	3	3	3
1	2	1	1	1	3	1	3	5	3	2	2	2	3	1	2	4	1	1	3	1	4	1	1	4	5	1	4	1	2	4
2	1	1	1	4	4	5	4	5	4	4	4	4	4	4	4	4	5	5	5	5	4	4	4	4	4	4	4	4	4	4
2	4	2	2	5	5	5	5	5	5	5	3	5	5	5	5	5	4	4	4	4	4	4	4	4	4	5	5	4	4	4
1	4	2	2	4	4	4	4	4	4	4	4	4	4	4	4	3	5	5	5	5	4	4	4	4	4	4	4	4	4	4
2	4	1	1	4	4	4	4	4	4	4	4	4	5	5	5	2	4	4	4	4	4	4	4	4	4	4	4	4	4	4
1	4	1	1	4	4	4	4	4	4	4	4	4	4	4	4	4	4	5	5	5	5	5	5	5	5	5	5	5	5	4
1	4	1	1	5	5	5	5	5	5	5	5	4	5	5	5	5	5	4	4	3	3	4	4	4	4	5	5	5	5	5
2	3	4	4	4	4	4	4	4	4	4	4	4	4	4	3	2	4	4	4	4	4	4	4	4	4	4	4	4	4	4
2	1	1	1	3	3	3	4	3	3	5	5	5	4	3	3	4	4	4	5	5	4	2	1	4	4	4	4	3	3	3
2	2	1	1	4	4	5	4	5	4	4	4	4	4	4	4	4	5	4	4	4	4	4	4	5	5	4	4	5	4	5
1	3	4	4	5	5	5	5	5	5	5	5	5	3	3	3	3	3	3	3	3	3	3	3	3	3	3	3	3	3	3
2	3	1	1	3	5	3	3	5	3	3	3	3	4	3	1	3	3	3	2	4	3	2	4	4	2	3	3	3	3	3
1	4	3	3	4	4	4	4	4	4	4	4	4	4	4	4	4	5	4	4	4	4	4	4	4	4	4	4	4	4	4
1	5	3	3	4	4	4	5	4	4	4	4	4	4	3	4	4	5	5	5	5	4	4	3	3	4	4	4	4	4	4
1	3	1	1	4	4	3	4	3	4	4	3	4	4	4	3	2	4	4	4	4	2	4	4	4	4	4	4	4	4	4
1	2	3	3	2	2	3	3	3	2	2	2	3	3	4	3	3	4	4	4	4	2	4	3	3	3	3	4	4	3	4
1	4	1	1	5	5	5	4	5	5	5	5	4	5	5	5	4	4	3	4	4	4	4	4	4	4	4	4	4	4	4
2	2	1	1	4	4	4	4	4	3	4	4	4	4	4	4	4	4	4	4	4	4	4	4	4	4	4	4	4	4	4
1	1	1	1	5	5	4	5	4	3	3	3	3	4	5	5	5	4	5	5	5	5	5	5	5	3	5	5	5	5	5
2	2	1	1	3	3	4	5	4	3	3	3	5	4	4	3	3	4	4	4	4	3	4	3	2	3	3	3	3	3	3
2	5	3	3	4	4	4	4	4	4	4	4	4	4	3	3	4	3	3	3	4	2	3	3	3	3	3	3	3	3	3
2	4	2	2	5	3	4	5	4	5	5	5	5	4	4	4	4	5	5	5	5	4	4	4	3	3	4	5	5	5	5
2	5	3	3	5	5	5	5	5	5	5	5	4	4	4	4	4	5	5	5	5	2	4	4	2	5	5	5	5	5	5
2	3	4	4	4	4	4	4	4	4	4	3	4	4	3	4	3	4	3	4	4	4	4	3	3	3	4	3	4	4	4
2	2	1	1	4	4	4	4	4	3	4	4	4	4	4	4	4	4	4	4	4	4	4	3	3	3	4	4	4	3	3
2	2	3	3	5	5	5	5	5	5	5	5	4	4	4	4	4	5	5	5	5	5	5	5	5	5	5	5	4	5	4
2	3	2	2	4	4	4	4	4	4	4	4	4	4	4	4	3	4	4	4	4	2	4	3	3	3	3	3	3	3	3
2	3	1	1	5	5	5	5	5	5	5	5	5	3	3	4	4	3	4	4	4	1	4	1	2	2	3	3	3	3	3
2	4	1	1	4	4	3	3	5	4	4	4	3	5	4	4	4	3	3	3	3	3	3	3	3	3	3	3	3	3	3
1	2	3	3	4	4	4	4	4	5	5	5	5	2	3	3	3	4	4	4	4	2	4	2	2	2	3	3	3	3	3
2	4	2	2	5	5	4	4	4	3	5	5	4	3	3	3	3	4	3	4	3	3	4	3	3	3	4	3	3	3	3
2	2	2	2	3	3	3	5	3	3	3	3	4	4	3	3	3	3	3	3	3	2	3	3	3	3	4	3	3	4	4
1	4	1	1	5	3	5	5	5	5	5	5	5	5	3	3	4	4	5	5	5	2	2	5	3	4	4	4	4	4	4
1	5	2	2	4	4	4	5	4	4	4	4	4	4	4	3	3	4	4	4	4	4	4	4	4	4	4	4	4	4	4
2	4	2	2	3	3	4	4	4	3	3	3	4	4	4	4	4	4	4	4	4	3	4	4	4	4	4	4	4	4	4
2	4	1	1	4	4	4	4	4	4	4	4	4	4	4	4	4	4	4	4	4	4	4	4	4	4	4	4	4	4	4
1	4	2	2	5	5	4	5	5	5	5	5	5	3	4	3	3	4	4	4	4	3	4	4	3	2	5	5	5	4	4
1	4	3	3	5	5	4	5	4	3	5	5	4	4	3	4	3	4	2	4	4	2	3	3	3	3	4	4	5	4	4
1	3	1	1	3	3	4	4	4	3	3	3	4	4	4	4	4	4	4	4	4	3	4	4	4	4	4	4	4	4	4
1	4	1	1	4	4	4	5	4	4	4	4	4	4	4	5	4	5	4	4	5	4	4	4	5	4	5	5	4	4	4
2	5	2	2	4	5	4	5	4	4	4	3	5	4	4	4	4	5	5	3	3	2	4	5	4	4	4	4	4	4	4
2	3	2	2	3	3	4	4	4	3	3	3	4	4	4	4	4	4	3	4	4	4	4	4	4	4	4	3	4	4	4
2	3	1	1	3	3	4	4	5	5	5	5	5	3	4	4	3	5	5	5	5	3	3	2	2	2	4	4	4	5	5
2	3	2	2	4	4	4	4	4	4	4	4	4	3	2	4	4	4	4	4	4	4	4	3	4	2	3	4	5	5	4
2	3	1	1	4	4	4	5	4	4	4	4	5	5	3	3	3	4	2	3	4	4	4	3	3	3	4	3	3	3	4
1	3	2	2	4	4	4	3	4	4	4	3	5	4	4	4	3	5	5	5	3	5	5	4	4	4	5	5	5	5	5
2	2	1	1	2	2	3	2	3	2	2	2	4	4	1	5	5	2	2	2	4	4	4	3	5	4	1	5	4	4	4
2	4	2	2	3	3	4	4	4	3	3	3	4	4	4	4	5	4	4	5	5	4	4	4	4	4	4	4	4	4	4
2	5	2	2	3	3	4	5	4	3	3	3	4	4	4	5	3	4	3	4	4	3	4	3	4	4	3	3	4	4	4
1	3	4	4	5	5	4	5	4	5	5	5	5	4	4	4	3	5	5	4	4	4	4	5	4	5	4	4	5	4	4
2	4	2	2	4	4	3	5	3	4	4	4	4	4	3	2	3	4	3	4	3	4	4	4	3	2	4	4	4	4	4
2	4	1	1	4	4	4	2	4	4	4	4	2	4	4	4	4	5	4	4	4	5	5	5	2	2	2	4	4	4	4
1	4	2	2	4	5	4	4	4	4	4	4	4	4	2	1	4	2	3	4	1	1	4	2	1	2	4	5	1	1	1
1	4	3	3	4	4	4	4	4	3	5	5	5	4	4	3	3	4	4	4	4	3	4	4	4	4	4	4	4	4	4
1	3	1	1	4	4	3	4	5	4	4	4	3	4	4	4	4	4	4	4	4	4	4	4	4	4	4	4	4	4	4
1	4	1	1	3	3	3	5	3	3	3	3	4	3	4	4	3	4	4	4	4	4	4	4	4	4	4	4	4	4	4
2	5	2	2	4	4	4	4	4	4	4	4	4	4	4	4	4	4	4	4	4	4	4	4	4	4	4	4	4	4	4
2	3	2	2	3	3	3	5	3	3	4	4	4	3	4	4	3	4	4	4	4	4	4	4	4	4	4	4	4	4	4
2	3	1	1	4	4	5	5	5	3	3	3	3	3	4	4	3	5	5	5	5	4	4	4	4	3	4	5	5	5	4
2	3	2	2	4	4	4	4	4	4	4	4	3	4	3	3	4	4	3	4	4	3	3	3	3	3	4	5	4	3	3
2	3	1	1	4	4	4	4	4	4	4	3	4	4	3	3	4	4	3	4	4	3	3	3	3	3	4	5	4	3	4
1	3	2	2	4	4	4	4	4	4	4	4	4	4	3	3	4	4	3	4	4	3	3	3	3	3	4	5	4	3	3
2	2	1	1	5	5	5	5	5	4	4	4	4	4	4	2	3	5	4	4	4	4	5	4	4	4	5	5	5	5	5
2	4	2	2	4	3	3	3	3	4	4	4	4	4	4	3	3	4	4	4	4	2	3	4	3	2	3	3	3	3	3
2	5	2	2	3	3	4	4	4	3	3	3	4	3	3	3	4	4	4	4	5	3	3	3	2	1	4	4	4	4	4
1	3	4	4	4	4	4	4	4	4	4	4	4	4	3	4	3	4	3	4	4	4	4	3	3	3	4	3	4	4	4
2	4	2	2	4	4	4	5	5	4	4	4	4	4	5	4	3	5	3	3	3	5	4	4	4	4	4	4	4	4	4
2	4	1	1	5	5	5	5	5	5	5	3	5	5	5	5	5	5	5	5	5	5	5	5	5	5	5	5	5	5	5
1	4	2	2	3	3	3	1	3	4	4	4	4	2	3	4	1	2	1	2	1	1	3	3	2	1	1	1	1	1	1
1	4	3	3	2	2	2	2	2	2	2	2	2	4	4	3	3	4	4	4	2	2	5	2	3	2	1	4	4	3	4
1	3	1	1	4	4	3	4	3	3	4	4	4	4	4	3	2	4	4	4	4	2	4	4	4	4	4	4	4	4	4
1	4	1	1	5	5	3	5	3	3	3	3	3	2	1	1	4	4	2	3	3	2	5	5	5	5	5	4	4	4	4
2	5	2	2	5	5	3	5	3	4	4	4	4	2	1	1	4	4	2	3	3	2	5	5	5	5	5	4	4	4	4
2	3	2	2	5	3	5	5	5	4	4	4	4	5	5	5	5	5	5	5	5	5	5	5	5	5	5	5	5	5	5
2	3	1	1	4	4	4	4	4	4	4	3	4	4	4	4	3	4	4	4	4	4	4	4	4	4	4	4	4	4	4
2	3	2	2	5	5	5	5	5	5	5	5	5	5	3	1	3	3	4	4	4	1	4	3	3	3	3	3	3	3	3
2	3	1	1	5	5	5	4	5	4	4	4	4	3	4	3	3	5	5	5	5	5	5	4	3	3	5	3	4	4	4
1	3	2	2	5	5	5	5	5	5	5	5	5	4	4	4	4	5	5	5	5	4	4	4	4	4	5	5	5	5	4
2	2	1	1	4	4	5	4	5	4	4	4	4	4	4	4	4	4	4	4	4	4	4	4	4	4	4	4	4	4	4
2	4	2	2	5	5	4	5	4	5	5	5	4	3	4	3	3	4	4	4	4	3	4	4	3	2	5	5	5	4	4
2	5	2	2	3	3	4	5	4	3	3	3	5	4	4	3	3	4	4	4	4	3	4	3	2	3	3	3	3	3	4
1	3	4	4	5	3	4	5	4	4	4	4	4	3	4	4	4	5	5	5	5	4	4	4	3	3	4	5	5	5	5
2	4	1	1	4	4	4	5	5	4	4	4	4	4	3	3	3	4	2	3	4	4	4	3	3	3	4	3	3	3	3
1	4	2	2	4	4	4	2	4	4	4	4	3	4	4	4	4	5	4	4	4	5	5	5	2	2	2	4	4	4	4
1	4	3	3	4	4	4	4	4	3	3	3	3	4	4	3	3	4	4	4	4	3	4	4	4	4	4	4	4	4	4
1	3	1	1	4	4	4	4	4	4	4	4	4	3	5	3	3	3	4	3	3	3	3	3	3	3	3	3	3	3	3
1	4	1	1	2	2	3	2	3	2	2	2	4	1	2	4	4	3	3	1	5	2	3	5	4	4	2	5	3	1	4
2	5	2	2	4	4	4	5	4	4	4	3	4	3	3	4	3	5	3	3	3	3	4	2	1	1	4	4	4	3	3
2	3	2	2	5	5	5	5	5	4	4	4	4	5	5	3	1	5	5	5	5	4	5	5	3	3	5	5	5	5	5
2	3	1	1	5	3	4	5	4	5	5	5	5	4	4	4	3	5	5	5	5	4	4	4	4	4	3	4	4	4	4
2	3	2	2	4	4	5	5	5	3	4	4	4	4	3	5	3	5	5	5	5	4	5	5	5	5	4	4	4	4	4
2	3	1	1	4	4	4	4	4	4	4	4	4	4	4	4	4	4	4	4	4	4	4	4	4	4	4	4	4	4	4
1	3	2	2	5	5	4	4	5	3	3	3	3	4	4	3	2	2	2	2	2	4	4	4	2	4	2	3	3	3	4
